# Supplementary material for: Transcriptomic responses of mixed cultures of ascomycete fungi to lignocellulose using dual RNA-seq reveal inter-species antagonism and limited beneficial effects on CAZyme expression
Source: Fungal Genet Biol. 2017 May;102:4–21. doi: 10.1016/j.fgb.2016.04.005 (PMC5476202; doi:10.1016/j.fgb.2016.04.005)
Supplement: Supplementary Table S2 — Annotations, FPKM and statistcal analysis data file. (A) List of the numbering system used for the samples and conditions in the workbook and (B) A. niger, (C) T. reesei and (D) P. chrysogenum CAZy and SignalP annotations, Orthofinder orthologue group composition, FPKM values as well as DESeq fold changes and significance values for listed comparisons. The members of the clusters described in Fig. 7, Fig. 8 are also listed in the respective species sheets in this file. [file mmc2.xlsx]

## Sheet: Table_S2(A)_comparisons_legend
sample number	fungus(or fungi)+media	replicate	condition number (used in sheets within this workbook)
BP-1	A. niger-glucose media	A	condition-1
BP-2	A. niger-glucose media	B	condition-1
BP-3	A. niger-glucose media	C	condition-1
BP-4	T. reesei-glucose media	A	condition-2
BP-5	T. reesei-glucose media	B	condition-2
BP-6	T. reesei-glucose media	C	condition-2
BP-7	P. chrysogenum-glucose media	A	condition-3
BP-8	P. chrysogenum-glucose media	B	condition-3
BP-9	P. chrysogenum-glucose media	C	condition-3
BP-22	A. niger-straw media	A	condition-4
BP-23	A. niger-straw media	B	condition-4
BP-24	A. niger-straw media	C	condition-4
BP-25	T. reesei-straw media	A	condition-5
BP-26	T. reesei-straw media	B	condition-5
BP-27	T. reesei-straw media	C	condition-5
BP-28	P. chrysogenum-straw media	A	condition-6
BP-29	P. chrysogenum-straw media	B	condition-6
BP-30	P. chrysogenum-straw media	C	condition-6
BP-31	A. niger+T. reesei-straw media	A	condition-7
BP-32	A. niger+T. reesei-straw media	B	condition-7
BP-33	A. niger+T. reesei-straw media	C	condition-7
BP-34	T. reesei+P. chrysogenum-straw media	A	condition-8
BP-35	T. reesei+P. chrysogenum-straw media	B	condition-8
BP-36	T. reesei+P. chrysogenum-straw media	C	condition-8
BP-37	A. niger+P. chrysogenum-straw media	A	condition-9
BP-38	A. niger+P. chrysogenum-straw media	B	condition-9
BP-39	A. niger+P. chrysogenum-straw media	C	condition-9
BP-40	A. niger+T. reesei+P. chrysogenum-straw media	A	condition-10
BP-41	A. niger+T. reesei+P. chrysogenum-straw media	B	condition-10
BP-42	A. niger+T. reesei+P. chrysogenum-straw media	C	condition-10

## Sheet: Table_S2(B)_An.allSample.FPKM
Gene model ID	Aspni7_TID	Aspni7_PID	Othologous group (Orthofinder analysis)	make-up of Orthogroup	number of An proteins in Orthogroup	number of Tr proteins in Orthogroup	number of Pc proteins in Orthogroup	CAZy (from (Aspni7_CAZy_(from Bernard HENRISSAT_email_23.09.2015))	CAZy (mapped from CBS513.88 CAZy annotation from CAZy.org (downloaded Feb. 2015))	combined CAZy annotations (excluding GTs)	part of Venn Diagram comparing the CAZy genes induced on straw (Table_SX_)	hmm_signalpep_probability (from Aspni7_GeneCatalog_proteins_20131226_SigP)	BP_1	BP_2	BP_3	An-Glu (mean)	An-Glu (st. err.)	BP_22	BP_23	BP_24	An-straw (mean)	An-straw (st. err.)	log2FoldChange (Aspni7.1v4.DESeq.txt)	padj (Aspni7.1v4.DESeq.txt)	BP_31	BP_32	BP_33	An+Tr-straw (mean)	An+Tr-straw (st. err.)	log2FoldChange (Aspni7.1v7.DESeq.txt)	padj (Aspni7.1v7.DESeq.txt)	log2FoldChange (Aspni7.4v7.DESeq.txt)	padj (Aspni7.4v7.DESeq.txt)	BP_37	BP_38	BP_39	An+Pc-straw (mean)	An+Pc-straw (st. err.)	log2FoldChange (Aspni7.1v9.DESeq.txt)	padj (Aspni7.1v9.DESeq.txt)	log2FoldChange (Aspni7.4v9.DESeq.txt)	padj (Aspni7.4v9.DESeq.txt)	BP_40	BP_41	BP_42	An+Tr+Pc-straw (mean)	An+Tr+Pc-straw (st. err.)	log2FoldChange (Aspni7.1v10.DESeq.txt)	padj (Aspni7.1v10.DESeq.txt)
e_gw1.10.1.1	Aspni7_TID_1099155	Aspni7_PID_1098879	OG010285	An_(1)Tr_(0)Pc_(0)	1	0	0	N/A	N/A	N/A	#N/A	none predicted	1.72274	1.04396	2.26365	1.67678	0.352841	4.55434	6.10191	3.05148	4.56924	0.880613	-1.62879	8.09989e-05	4.00136	2.31463	5.11309	3.80969	0.81351	-1.09677	0.0148006	0.493593	0.293986	5.77785	4.48667	3.94734	4.73729	0.543076	-1.68263	1.3271e-06	-0.143338	0.923415	2.89881	2.55485	1.86549	2.43972	0.3038	-0.737331	0.0876137
fgenesh1_pg.9_#_22	Aspni7_TID_1141355	Aspni7_PID_1141079	OG006136	An_(1)Tr_(0)Pc_(2)	1	0	2	N/A	N/A	N/A	#N/A	none predicted	0	0	0	0	0	0	0	0	0	0	#N/A	#N/A	0	0	0	0	0	#N/A	#N/A	#N/A	#N/A	0	0.0471694	0	0.0157231	0.0157231	#N/A	#N/A	#N/A	#N/A	0	0	0	0	0	#N/A	#N/A
CE44083_38	Aspni7_TID_1044083	Aspni7_PID_1044083	OG007568	An_(1)Tr_(0)Pc_(1)	1	0	1	N/A	N/A	N/A	#N/A	none predicted	13.6646	13.3289	12.8092	13.2676	0.248805	9.16392	14.8752	8.42857	10.8226	2.03741	0.10081	0.768133	13.2434	8.67784	16.2602	12.7271	2.204	0.137731	0.670855	0.019883	0.970392	12.6684	8.93318	10.1136	10.5717	1.10234	0.135755	0.564281	-0.176196	0.876786	7.01664	11.8476	6.97705	8.61375	1.61695	0.4195	0.192571
fgenesh1_pm.9_#_25	Aspni7_TID_1155881	Aspni7_PID_1155605	OG000089	An_(1)Tr_(0)Pc_(10)	1	0	10	N/A	N/A	N/A	#N/A	none predicted	4.11997	10.9629	9.42619	8.16969	2.07288	0.0810057	0.135012	0.232058	0.149359	0.0441913	5.29162	6.22646e-12	0	0.252597	0	0.084199	0.084199	6.21898	1.13923e-09	#N/A	#N/A	0.0408812	0.124162	0.0760952	0.0803795	0.0241364	6.15003	4.673e-16	#N/A	#N/A	0	0.155188	0.261116	0.138768	0.0758234	5.20268	4.05662e-08
gm1.11289_g	Aspni7_TID_1180836	Aspni7_PID_1180560	OG006135	An_(2)Tr_(0)Pc_(1)	2	0	1	N/A	N/A	N/A	#N/A	none predicted	0.0590418	0	0	0.0196806	0.0196806	0	0	0	0	0	#N/A	#N/A	0	0	0	0	0	#N/A	#N/A	#N/A	#N/A	0	0	0	0	0	#N/A	#N/A	#N/A	#N/A	0	0	0	0	0	#N/A	#N/A
MIX29166_3_37	Aspni7_TID_1229569	Aspni7_PID_1229293	OG006135	An_(2)Tr_(0)Pc_(1)	2	0	1	N/A	N/A	N/A	#N/A	none predicted	1.99721	8.24024	7.22224	5.8199	1.9338	0.782027	1.73787	1.16163	1.22717	0.277867	2.03112	0.00219803	1.09768	0.812856	0.100324	0.670286	0.296605	3.02895	0.000634786	0.776148	0.418372	1.53481	0.865697	1.44884	1.28312	0.21018	1.97483	0.00205533	-0.315279	0.862202	0.208551	0.665859	0	0.29147	0.196637	3.93536	4.00899e-05
fgenesh1_pg.chr_802_#_967	Aspni7_TID_1141275	Aspni7_PID_1140999	OG007554	An_(1)Tr_(1)Pc_(0)	1	1	0	N/A	N/A	N/A	#N/A	none predicted	1.84513	3.32994	3.8406	3.00522	0.598486	1.17518	2.86069	1.15172	1.72919	0.565786	0.629841	0.285346	43.9856	73.2905	63.5573	60.2778	8.61705	-4.21006	2.91395e-20	-4.48284	7.8162e-30	1.63877	1.89607	1.58329	1.70604	0.0963545	0.623457	0.185922	-0.240216	0.884244	38.1519	75.7765	53.9307	55.953	10.9082	-4.33654	7.12003e-24
gm1.11141_g	Aspni7_TID_1180688	Aspni7_PID_1180412	OG010221	An_(1)Tr_(0)Pc_(0)	1	0	0	N/A	N/A	N/A	#N/A	none predicted	0	0.0816005	0	0.0272002	0.0272002	0	0	0	0	0	#N/A	#N/A	0	0	0	0	0	#N/A	#N/A	#N/A	#N/A	0	0	0	0	0	#N/A	#N/A	#N/A	#N/A	0	0	0	0	0	#N/A	#N/A
CE43625_24	Aspni7_TID_1043625	Aspni7_PID_1043625	OG010212	An_(1)Tr_(0)Pc_(0)	1	0	0	N/A	N/A	N/A	#N/A	none predicted	86.5384	51.7257	39.262	59.1754	14.1467	61.986	62.5217	49.9021	58.1366	4.12016	-0.21144	0.586437	54.1361	46.1441	71.0899	57.1234	7.35451	0.0841516	0.846145	0.279417	0.316074	56.5593	51.3908	44.6678	50.8726	3.44254	-0.00687868	0.986421	0.29478	0.764194	59.1121	44.8041	52.2034	52.0399	4.13116	-0.0509063	0.894207
fgenesh1_kg.chr_802_#_641_#_6157_1_EXTC_EXTD	Aspni7_TID_1148675	Aspni7_PID_1148399	OG010211	An_(1)Tr_(0)Pc_(0)	1	0	0	N/A	N/A	N/A	#N/A	none predicted	0	0	0	0	0	0	0	0	0	0	#N/A	#N/A	0	0	0	0	0	#N/A	#N/A	#N/A	#N/A	0	0	0	0	0	#N/A	#N/A	#N/A	#N/A	0	0	0	0	0	#N/A	#N/A
gm1.11086_g	Aspni7_TID_1180633	Aspni7_PID_1180357	OG006112	An_(1)Tr_(1)Pc_(1)	1	1	1	N/A	N/A	N/A	#N/A	none predicted	36.6471	31.5004	40.244	36.1305	2.53724	20.2289	14.2834	19.3167	17.943	1.84866	0.776077	0.0153736	26.9541	31.2288	23.0107	27.0646	2.373	0.437844	0.23739	-0.336494	0.560673	17.0987	20.4161	31.1719	22.8956	4.24751	0.423945	0.309125	-0.1282	0.949558	19.612	33.4085	28.1062	27.0423	4.01807	0.204367	0.534331
fgenesh1_kg.chr_802_#_599_#_3217_1_EXTC_EXTD	Aspni7_TID_1148633	Aspni7_PID_1148357	OG010207	An_(1)Tr_(0)Pc_(0)	1	0	0	N/A	N/A	N/A	#N/A	none predicted	67.8307	36.4448	43.1674	49.1476	9.541	36.4003	46.4106	28.9769	37.2626	5.0511	0.169529	0.624123	63.6203	45.2267	68.9342	59.2604	7.18256	-0.232016	0.46964	-0.409886	0.130886	47.4356	34.0297	34.5245	38.6632	4.38849	0.128922	0.693641	-0.12774	0.917327	38.1905	44.1068	45.9576	42.7516	2.3423	-0.0376471	0.901769
CE43165_18	Aspni7_TID_1043165	Aspni7_PID_1043165	OG010205	An_(1)Tr_(0)Pc_(0)	1	0	0	N/A	N/A	N/A	#N/A	none predicted	42.5751	29.616	32.793	34.9947	3.8996	29.2116	47.8861	32.2987	36.4655	5.77943	-0.27153	0.357556	39.5585	28.915	49.5923	39.3552	5.96989	-0.113781	0.703999	0.139851	0.759492	41.2686	32.8934	27.5311	33.8977	3.99734	-0.157475	0.537911	0.0317998	0.982692	32.5188	30.9268	23.5404	28.9953	2.7659	0.0584625	0.821446
fgenesh1_kg.chr_802_#_533_#_15192_1_EXTC_EXTD	Aspni7_TID_1148567	Aspni7_PID_1148291	OG010200	An_(1)Tr_(0)Pc_(0)	1	0	0	N/A	N/A	N/A	#N/A	none predicted	0	0	0	0	0	0	0	0	0	0	#N/A	#N/A	0	0	0	0	0	#N/A	#N/A	#N/A	#N/A	0	0	0	0	0	#N/A	#N/A	#N/A	#N/A	0	0	0	0	0	#N/A	#N/A
gw1.802.23.1	Aspni7_TID_1059573	Aspni7_PID_1059297	OG010182	An_(1)Tr_(0)Pc_(0)	1	0	0	N/A	N/A	N/A	#N/A	none predicted	0.134953	0	0	0.0449842	0.0449842	0	0	0.26351	0.0878365	0.0878365	#N/A	#N/A	0	0	0.31861	0.106203	0.106203	#N/A	#N/A	#N/A	#N/A	0.0696328	0	0	0.0232109	0.0232109	#N/A	#N/A	#N/A	#N/A	0	0	0	0	0	#N/A	#N/A
estExt_fgenesh1_pg.C_chr_802_t20134	Aspni7_TID_1169279	Aspni7_PID_1169003	OG010155	An_(1)Tr_(0)Pc_(0)	1	0	0	N/A	N/A	N/A	#N/A	none predicted	30.8912	23.0958	29.4133	27.8001	2.39054	16.5437	26.9466	12.2726	18.5876	4.35756	0.379652	0.304831	19.5072	13.4298	25.4154	19.4508	3.46005	0.577968	0.0452709	0.172389	0.772907	27.0484	16.4858	15.1876	19.5739	3.75596	0.317424	0.294502	-0.29678	0.818909	12.4699	12.4418	12.1198	12.3438	0.112294	0.95407	3.23314e-06
gm1.10746_g	Aspni7_TID_1180293	Aspni7_PID_1180017	OG007504	An_(1)Tr_(1)Pc_(0)	1	1	0	N/A	N/A	N/A	#N/A	none predicted	39.2579	37.2098	37.0347	37.8342	0.713683	10.4975	10.4634	14.938	11.9663	1.48586	1.42761	8.77545e-06	13.766	13.1578	20.9134	15.9457	2.49002	1.29717	2.05064e-05	-0.132504	0.849085	16.4128	9.04415	14.6951	13.384	2.22587	1.29734	1.67434e-05	-0.0899532	0.962706	8.89247	16.1675	15.9238	13.6613	2.38544	1.23408	0.000218056
fgenesh1_kg.chr_802_#_408_#_1895_2_EXTC_EXTD	Aspni7_TID_1148442	Aspni7_PID_1148166	OG010138	An_(1)Tr_(0)Pc_(0)	1	0	0	N/A	N/A	N/A	#N/A	none predicted	33.5577	62.7375	63.9589	53.418	9.93641	44.2376	50.9787	49.0741	48.0968	2.00641	-0.030348	0.951663	13.019	14.3408	18.5424	15.3007	1.66514	1.86682	2.25648e-05	1.84841	4.02924e-15	42.7351	36.2524	37.03	38.6725	2.04366	0.291736	0.517593	0.364685	0.689359	19.6232	15.9429	16.2362	17.2674	1.18091	1.44494	0.000544055
CE42150_133	Aspni7_TID_1042150	Aspni7_PID_1042150	OG010137	An_(1)Tr_(0)Pc_(0)	1	0	0	N/A	N/A	N/A	#N/A	0.978	137.984	108.031	122.749	122.922	8.64701	129.971	186.12	127.334	147.808	19.1711	-0.472913	0.0331739	170.85	142.528	202.271	171.883	17.254	-0.429614	0.021307	0.0266862	0.943213	177.544	134.897	133.4	148.614	14.4715	-0.47309	0.00401729	-0.0807172	0.947369	135.61	149.431	152.776	145.939	5.25388	-0.463023	0.00261696
fgenesh1_kg.chr_802_#_374_#_164_0_EXTD6461.b1_EXTC_EXTD	Aspni7_TID_1148408	Aspni7_PID_1148132	OG010131	An_(1)Tr_(0)Pc_(0)	1	0	0	N/A	N/A	N/A	#N/A	none predicted	20.8502	14.3115	22.6667	19.2761	2.53711	118.177	54.3292	102.966	91.8242	19.2548	-2.46309	1.00129e-08	112.886	228.139	75.5106	138.845	45.932	-2.83041	4.21177e-07	-0.347763	0.70931	40.7352	103.945	106.056	83.5785	21.4303	-2.32436	4.09371e-06	0.478213	0.763815	162.434	214.505	210.148	195.696	16.6782	-3.54466	6.26876e-42
fgenesh1_kg.chr_802_#_358_#_4302_1_EXTC_EXTD	Aspni7_TID_1148392	Aspni7_PID_1148116	OG010128	An_(1)Tr_(0)Pc_(0)	1	0	0	N/A	N/A	N/A	#N/A	none predicted	35.4912	20.5894	23.0209	26.3672	4.61569	30.0085	35.5233	26.677	30.7363	2.57948	-0.449576	0.100083	33.4957	32.8881	40.156	35.5133	2.32799	-0.402525	0.164605	0.0324495	0.933319	34.5661	25.2432	23.7075	27.8389	3.39268	-0.288435	0.322983	0.137638	0.909814	42.4912	25.9785	24.7897	31.0864	5.71268	-0.459271	0.175939
gm1.10659_g	Aspni7_TID_1180206	Aspni7_PID_1179930	OG010127	An_(1)Tr_(0)Pc_(0)	1	0	0	N/A	N/A	N/A	#N/A	0.995	0.463422	6.90371	5.90725	4.42479	2.00146	0	0.0987114	0	0.0329038	0.0329038	5.52014	2.00789e-05	1.76043	1.29277	1.0941	1.38243	0.197509	1.69225	0.0985883	-2.49061	0.00108871	0	0.302596	0.500721	0.267772	0.145591	3.40036	0.00345563	#N/A	#N/A	0	2.26926	1.14546	1.13824	0.655089	1.63426	0.194218
fgenesh1_kg.chr_802_#_301_#_3427_0_CATW1362.g1_CATW_CATX_CATY_CATZ	Aspni7_TID_1148335	Aspni7_PID_1148059	OG010122	An_(1)Tr_(0)Pc_(0)	1	0	0	N/A	N/A	N/A	#N/A	none predicted	54.1555	52.8709	50.646	52.5575	1.02516	40.3497	38.7411	35.5137	38.2015	1.42184	0.246988	0.276495	35.3428	24.0677	46.1052	35.1719	6.36227	0.656441	0.0192957	0.388344	0.207671	43.5239	33.5876	28.3858	35.1658	4.44067	0.390839	0.0875456	0.246283	0.818384	37.1926	25.9191	23.9187	29.0102	4.13179	0.658525	0.0106798
gm1.10607_g	Aspni7_TID_1180154	Aspni7_PID_1179878	OG005871	An_(1)Tr_(1)Pc_(1)	1	1	1	N/A	N/A	N/A	#N/A	none predicted	236.035	247.321	244.329	242.562	3.37577	99.6937	112.168	101.673	104.511	3.8706	1.00471	2.01574e-06	120.547	121.373	133.37	125.097	4.1436	1.00418	4.15728e-05	-0.0168919	0.966769	117.48	89.0407	110.635	105.719	8.56989	1.00008	4.21281e-06	-0.00928991	0.992012	122.953	86.1138	106.849	105.305	10.6626	1.00206	3.73898e-05
CE41387_77	Aspni7_TID_1041387	Aspni7_PID_1041387	OG010104	An_(1)Tr_(0)Pc_(0)	1	0	0	N/A	N/A	N/A	#N/A	none predicted	60.7298	161.609	180.541	134.293	37.1855	294.56	146.046	385.339	275.315	69.7449	-1.20406	0.056293	308.096	362.368	138.729	269.731	67.3487	-0.941026	0.169873	0.21277	0.828587	119.165	249.402	244.53	204.365	42.6233	-0.783337	0.22285	0.760728	0.425146	380.573	365.887	356.486	367.649	7.0088	-1.58584	0.00108969
CE41244_274	Aspni7_TID_1041244	Aspni7_PID_1041244	OG010100	An_(1)Tr_(0)Pc_(0)	1	0	0	N/A	N/A	N/A	#N/A	none predicted	198.829	207.661	212.573	206.354	4.02092	119.873	107.932	131.273	119.693	6.73843	0.565772	0.0344971	124.145	120.746	126.713	123.868	1.72803	0.78368	0.00132273	0.195305	0.640481	126.286	99.6435	119.061	114.997	7.95486	0.646534	0.00230254	0.186803	0.868589	113.985	122.387	118.213	118.195	2.42565	0.603326	0.0012759
estExt_fgenesh1_pg.C_chr_802_t10237	Aspni7_TID_1168966	Aspni7_PID_1168690	OG010091	An_(1)Tr_(0)Pc_(0)	1	0	0	N/A	N/A	N/A	#N/A	none predicted	3.58187	1.35661	3.38919	2.77589	0.711817	2.35423	0.70846	1.56116	1.54128	0.475196	0.564959	0.427728	2.52695	2.75291	2.26512	2.51499	0.140941	0.149681	0.818089	-0.379324	0.679796	1.74916	1.36988	0.767888	1.29564	0.285691	0.872959	0.114272	0.560263	0.706635	2.5113	1.75395	1.37018	1.87847	0.335246	0.342592	0.580706
gm1.10372_g	Aspni7_TID_1179919	Aspni7_PID_1179643	OG010078	An_(1)Tr_(0)Pc_(0)	1	0	0	N/A	N/A	N/A	#N/A	none predicted	1.64964	4.62809	2.74876	3.00883	0.86958	8.24565	4.52894	5.72642	6.167	1.0953	-1.18524	0.0679321	18.6606	18.1154	23.1516	19.9758	1.59565	-2.59408	5.51812e-07	-1.33631	0.000724603	5.20168	4.97884	6.51352	5.56468	0.478763	-1.04229	0.0737078	0.288569	0.875583	19.7905	14.7197	21.7467	18.7523	2.09388	-2.76103	1.90802e-07
estExt_fgenesh1_pg.C_chr_802_t10108	Aspni7_TID_1168857	Aspni7_PID_1168581	OG010071	An_(1)Tr_(0)Pc_(0)	1	0	0	N/A	N/A	N/A	#N/A	none predicted	14.6066	16.3498	16.1844	15.7136	0.555556	12.7461	19.9756	14.0788	15.6002	2.22128	-0.182743	0.591133	16.54	15.4237	17.5718	16.5119	0.620265	-0.0122146	0.974026	0.149516	0.742907	17.5696	15.746	15.8604	16.392	0.589738	-0.255501	0.329005	-0.126354	0.927499	22.3734	13.1204	19.3166	18.2702	2.72186	-0.409976	0.239214
CE40367_57	Aspni7_TID_1040367	Aspni7_PID_1040367	OG010070	An_(1)Tr_(0)Pc_(0)	1	0	0	N/A	N/A	N/A	#N/A	none predicted	112.191	43.4465	50.9841	68.874	21.7677	282.259	262.708	296.152	280.373	9.70026	-2.26693	1.95483e-09	443.109	537.518	417.54	466.056	36.4857	-2.75618	2.26169e-11	-0.487037	0.231926	238.392	348.116	280.409	288.972	31.9626	-2.30116	3.84777e-08	0.27317	0.816123	459.355	519.542	453.663	477.52	21.0753	-3.02581	7.23881e-19
fgenesh1_pg.chr_802_#_98	Aspni7_TID_1140406	Aspni7_PID_1140130	OG010069	An_(1)Tr_(0)Pc_(0)	1	0	0	N/A	N/A	N/A	#N/A	none predicted	0	0	0	0	0	0	0	0	0	0	#N/A	#N/A	0	0	0	0	0	#N/A	#N/A	#N/A	#N/A	0.0398527	0	0.185452	0.0751016	0.0563619	#N/A	#N/A	#N/A	#N/A	0	0.151284	0	0.050428	0.050428	#N/A	#N/A
estExt_Genemark1.C_chr_802_t10079	Aspni7_TID_1188810	Aspni7_PID_1188534	OG007448	An_(1)Tr_(0)Pc_(1)	1	0	1	N/A	N/A	N/A	#N/A	0.998	0	0.238962	0.135169	0.12471	0.0691803	8.46658	8.63951	5.37886	7.49498	1.05924	-5.88513	7.20454e-23	6.16312	4.04097	5.9849	5.39633	0.679629	-5.1783	3.18866e-16	0.699177	0.0308316	4.53444	2.71903	2.11007	3.12118	0.728167	-4.59163	1.03451e-11	1.00086	0.12536	3.40062	2.05233	1.94938	2.46744	0.467534	-4.26816	2.79827e-08
fgenesh1_kg.chr_802_#_43_#_810_1_EXTC_EXTD	Aspni7_TID_1148077	Aspni7_PID_1147801	OG010063	An_(1)Tr_(0)Pc_(0)	1	0	0	N/A	N/A	N/A	#N/A	none predicted	19.7662	11.5345	12.0765	14.4591	2.65818	11.4519	13.8473	9.97056	11.7566	1.12943	0.068045	0.842709	14.1831	10.853	21.3887	15.4749	3.10921	-0.0476586	0.910439	-0.125458	0.793178	13.9669	9.83767	9.04382	10.9495	1.52604	0.190548	0.568006	0.0811077	0.959799	12.9345	13.6582	12.4857	13.0261	0.34155	-0.0804198	0.788507
fgenesh1_kg.chr_802_#_8_#_14359_1_EXTC_EXTD	Aspni7_TID_1148042	Aspni7_PID_1147766	OG010059	An_(1)Tr_(0)Pc_(0)	1	0	0	N/A	N/A	N/A	#N/A	none predicted	33.732	33.666	28.9406	32.1129	1.58627	18.5892	26.5662	15.571	20.2421	3.27987	0.466955	0.117514	20.5993	15.7627	35.3006	23.8875	5.87484	0.508813	0.173424	0.026655	0.966919	21.7666	14.2464	14.8583	16.9571	2.41122	0.733348	0.00290741	0.0800977	0.959793	13.1109	15.4634	16.8199	15.1314	1.08348	0.86967	0.000404829
fgenesh1_kg.chr_801_#_362_#_2224_1_EXTC_EXTD	Aspni7_TID_1147999	Aspni7_PID_1147723	OG010057	An_(1)Tr_(0)Pc_(0)	1	0	0	N/A	N/A	N/A	#N/A	none predicted	9.31401	4.91253	6.10442	6.77699	1.31434	6.13686	5.20231	5.86013	5.7331	0.277156	-0.000692384	0.998717	9.27786	5.279	6.59684	7.05123	1.17652	-0.0213354	0.966552	-0.0305387	0.965657	6.35439	6.48712	3.3794	5.40697	1.01451	0.107855	0.82739	0.400257	0.78272	4.06322	5.47299	6.13915	5.22512	0.61195	0.124377	0.788801
fgenesh1_kg.chr_801_#_347_#_9768_1_EXTC_EXTD	Aspni7_TID_1147984	Aspni7_PID_1147708	OG010056	An_(1)Tr_(0)Pc_(0)	1	0	0	N/A	N/A	N/A	#N/A	none predicted	10.6516	5.82194	6.64004	7.70454	1.49235	5.76545	10.8905	11.378	9.34464	1.79511	-0.508633	0.271935	6.8549	7.79056	4.43779	6.36108	0.99886	0.272537	0.62861	0.687868	0.270691	13.7077	11.1281	10.7717	11.8692	0.925001	-0.834344	0.00614813	-0.243124	0.889066	3.69007	4.90901	5.57535	4.72481	0.551972	0.449065	0.322493
CE39564_33	Aspni7_TID_1039564	Aspni7_PID_1039564	OG010052	An_(1)Tr_(0)Pc_(0)	1	0	0	N/A	N/A	N/A	#N/A	none predicted	44.5211	24.487	26.5684	31.8588	6.35958	19.6719	24.1859	22.3227	22.0602	1.30969	0.288948	0.366244	21.2389	11.8283	25.0553	19.3742	3.9305	0.763212	0.0375423	0.449558	0.214955	25.2425	19.7409	19.0594	21.3476	1.95735	0.356148	0.242166	0.0995713	0.944676	10.1628	11.1539	12.6537	11.3235	0.724041	1.24187	2.85744e-05
fgenesh1_kg.chr_801_#_281_#_11526_1_EXTC_EXTD	Aspni7_TID_1147918	Aspni7_PID_1147642	OG010048	An_(1)Tr_(0)Pc_(0)	1	0	0	N/A	N/A	N/A	#N/A	none predicted	28.149	18.0614	20.1963	22.1356	3.06923	12.3584	14.6017	9.86118	12.2738	1.36914	0.624073	0.0225983	15.3478	10.1621	25.5078	17.0059	4.50684	0.444276	0.277319	-0.180923	0.762729	16.5748	10.9416	11.808	13.1081	1.75128	0.548212	0.0364817	-0.146095	0.916754	6.09484	8.75679	6.95771	7.26978	0.784121	1.36813	9.19578e-07
CE39269_23	Aspni7_TID_1039269	Aspni7_PID_1039269	OG010047	An_(1)Tr_(0)Pc_(0)	1	0	0	N/A	N/A	N/A	#N/A	none predicted	0	0	0	0	0	0	0	0	0	0	#N/A	#N/A	0	0	0	0	0	#N/A	#N/A	#N/A	#N/A	0	0	0	0	0	#N/A	#N/A	#N/A	#N/A	0	0	0	0	0	#N/A	#N/A
fgenesh1_kg.chr_801_#_270_#_13055_1_EXTC_EXTD	Aspni7_TID_1147907	Aspni7_PID_1147631	OG010044	An_(1)Tr_(0)Pc_(0)	1	0	0	N/A	N/A	N/A	#N/A	none predicted	0.980587	0.707411	0.420153	0.702717	0.1618	1.00256	1.90967	0.683822	1.19868	0.367208	-0.929259	0.292012	4.68288	3.57286	3.63797	3.96457	0.359645	-2.38642	0.000323861	-1.26307	0.039279	2.6021	0.95128	0.941786	1.49839	0.551861	-1.20594	0.129107	-0.383404	0.840295	2.06251	0	3.00085	1.68779	0.8863	-1.37169	0.265102
fgenesh1_pg.chr_801_#_391	Aspni7_TID_1140187	Aspni7_PID_1139911	OG010042	An_(1)Tr_(0)Pc_(0)	1	0	0	N/A	N/A	N/A	#N/A	none predicted	2.78234	5.42643	5.65931	4.62269	0.922627	1.76567	5.3952	2.1544	3.10509	1.15054	0.410875	0.550505	3.0615	2.75291	8.38094	4.73178	1.82675	0.0888762	0.910042	-0.29263	0.767539	4.85145	2.15505	3.31727	3.44126	0.780848	0.268717	0.651484	-0.632757	0.588881	0.941737	4.51015	3.47814	2.97668	1.06019	0.4293	0.575466
CE39119_5	Aspni7_TID_1039119	Aspni7_PID_1039119	OG010035	An_(1)Tr_(0)Pc_(0)	1	0	0	N/A	N/A	N/A	#N/A	none predicted	50.2239	35.4002	37.953	41.1924	4.5755	55.242	53.3348	50.5644	53.0471	1.35796	-0.592443	0.0041324	66.8717	49.8035	43.8869	53.5207	6.89054	-0.349555	0.295701	0.216248	0.651188	56.7693	53.5529	57.5398	55.954	1.22097	-0.659708	0.00103037	0.0458724	0.974231	72.5452	60.7568	57.757	63.6863	4.5133	-0.844173	3.11085e-06
estExt_Genemark1.C_chr_801_t10325	Aspni7_TID_1188539	Aspni7_PID_1188263	OG010030	An_(1)Tr_(0)Pc_(0)	1	0	0	N/A	N/A	N/A	#N/A	none predicted	4.55874	6.67146	8.65028	6.62683	1.18134	13.7924	5.46951	12.6255	10.6292	2.60172	-0.882179	0.128732	7.20976	10.5297	2.63578	6.79173	2.28833	-0.0298329	0.972811	0.67936	0.437205	6.57661	10.8861	8.84607	8.7696	1.24464	-0.601939	0.222912	0.747627	0.346813	9.58859	7.65359	7.0521	8.0981	0.765209	-0.460055	0.319421
estExt_Genemark1.C_chr_801_t10314	Aspni7_TID_1188529	Aspni7_PID_1188253	OG005496	An_(1)Tr_(1)Pc_(1)	1	1	1	N/A	N/A	N/A	#N/A	none predicted	32.3575	7.38622	13.3125	17.6854	7.5329	8.25302	11.11	9.63216	9.66507	0.82491	0.582321	0.309419	15.6203	13.9673	21.8266	17.1381	2.39232	0.0371106	0.955683	-0.552752	0.0544322	14.4175	8.57741	12.0929	11.696	1.69754	0.335694	0.590784	-0.340646	0.763451	7.11064	10.946	13.9836	10.6801	1.98851	0.429906	0.48522
fgenesh1_pg.chr_801_#_267	Aspni7_TID_1140063	Aspni7_PID_1139787	OG010025	An_(1)Tr_(0)Pc_(0)	1	0	0	N/A	N/A	N/A	#N/A	none predicted	0.121591	0.368414	0.121563	0.203856	0.0822791	5.71852	2.38276	3.68	3.92709	0.970845	-4.20022	5.6247e-07	11.0855	11.8233	0	7.63626	3.82406	-4.49742	0.000913681	-0.430601	0.741191	2.4468	6.60558	8.11619	5.72286	1.69508	-4.71082	4.39407e-08	-0.0502456	0.982692	16.7088	18.8146	14.426	16.6498	1.26723	-6.33186	1.1967e-20
estExt_Genemark1.C_chr_801_t10269	Aspni7_TID_1188489	Aspni7_PID_1188213	OG007420	An_(1)Tr_(0)Pc_(1)	1	0	1	N/A	N/A	N/A	#N/A	none predicted	8.30112	5.74633	5.82808	6.62518	0.838306	4.14821	8.70185	6.2832	6.37775	1.31537	-0.158588	0.702439	8.50354	4.46042	14.4234	9.12911	2.89301	-0.373518	0.451366	-0.20681	0.787187	8.08516	4.9209	6.09147	6.36585	0.923688	-0.143464	0.657265	-0.207462	0.890895	4.34868	4.56724	4.30345	4.40646	0.0814457	0.364135	0.20214
fgenesh1_kg.chr_801_#_98_#_615_1_EXTC_EXTD	Aspni7_TID_1147735	Aspni7_PID_1147459	OG010011	An_(1)Tr_(0)Pc_(0)	1	0	0	N/A	N/A	N/A	#N/A	none predicted	136.275	250.601	321.953	236.276	54.0769	0.0751099	0.751112	0.143446	0.323223	0.214852	8.96756	8.21167e-40	0.613956	0.995404	0.693764	0.767708	0.116156	8.17537	6.09821e-58	-0.768178	0.447152	2.33121	0.460501	0.529176	1.10696	0.612444	7.36964	4.8941e-31	-1.43125	0.0402952	0.180273	1.36699	1.02897	0.858744	0.35299	7.70109	3.81417e-38
fgenesh1_pg.chr_801_#_185	Aspni7_TID_1139981	Aspni7_PID_1139705	OG010008	An_(1)Tr_(0)Pc_(0)	1	0	0	N/A	N/A	N/A	#N/A	none predicted	0.727146	0.489603	0.3231	0.513283	0.117237	0	0	0	0	0	4.45598	0.00626874	0	0	0	0	0	4.46568	0.0141825	#N/A	#N/A	0	0	0	0	0	5.21915	0.000826663	#N/A	#N/A	0	0	0	0	0	3.95363	0.0338785
CE38151_45	Aspni7_TID_1038151	Aspni7_PID_1038151	OG010002	An_(1)Tr_(0)Pc_(0)	1	0	0	N/A	N/A	N/A	#N/A	none predicted	51.555	59.9827	72.9494	61.4957	6.22218	49.8362	59.9778	52.3186	54.0442	3.05209	-0.0114124	0.973504	53.6188	53.8665	40.2427	49.2427	4.50057	0.358014	0.383753	0.335325	0.443276	57.8625	57.0793	54.3688	56.4369	1.05845	-0.0703518	0.833151	0.0315783	0.98089	46.9645	52.1303	46.3205	48.4718	1.83869	0.151671	0.613753
CE37993_1	Aspni7_TID_1037993	Aspni7_PID_1037993	OG009995	An_(1)Tr_(0)Pc_(0)	1	0	0	N/A	N/A	N/A	#N/A	none predicted	3.24662	6.84319	7.90296	5.99759	1.4091	0	0	0	0	0	6.81589	6.24674e-07	0	0	0	0	0	6.83708	7.16556e-06	#N/A	#N/A	0	0	0.0677859	0.0225953	0.0225953	6.70023	1.13227e-09	#N/A	#N/A	0	0	0	0	0	6.26106	7.09761e-05
estExt_fgenesh1_pg.C_chr_801_t10019	Aspni7_TID_1168345	Aspni7_PID_1168069	OG000445	An_(1)Tr_(4)Pc_(1)	1	4	1	N/A	N/A	N/A	#N/A	none predicted	12.3599	9.04239	10.4559	10.6194	0.961171	4.13129	9.92336	5.64675	6.56714	1.7342	0.483642	0.248612	5.1768	1.26299	7.29515	4.57831	1.76686	1.28755	0.0255261	0.690184	0.36137	8.42153	5.46313	6.43004	6.77157	0.870921	0.446509	0.0925578	-0.339741	0.807191	2.33308	3.41414	5.8751	3.87411	1.04804	1.18938	0.00591058
fgenesh1_kg.chr_801_#_1_#_196_1_CATW_CATX_CATY_CATZ	Aspni7_TID_1147638	Aspni7_PID_1147362	OG005392	An_(1)Tr_(1)Pc_(1)	1	1	1	N/A	N/A	N/A	#N/A	none predicted	21.0342	34.0167	45.4129	33.4879	7.04249	8.37792	3.51834	6.23632	6.04419	1.40612	2.21107	1.73446e-05	1.07846	1.64564	1.82796	1.51735	0.225672	4.46044	7.64454e-20	1.97138	8.82767e-05	6.59183	5.79713	6.41379	6.26758	0.240775	2.20876	2.79435e-08	0.280843	0.834758	0.949983	1.26379	4.57181	2.26186	1.15852	3.56341	4.80172e-08
fgenesh1_kg.chr_701_#_470_#_4217_0_CATY5850.g1_CATW_CATX_CATY_CATZ	Aspni7_TID_1147574	Aspni7_PID_1147298	OG009964	An_(1)Tr_(0)Pc_(0)	1	0	0	N/A	N/A	N/A	#N/A	none predicted	31.4593	12.5039	13.8723	19.2785	6.10318	20.8517	28.9442	17.459	22.4183	3.40677	-0.456276	0.308034	22.7198	20.4979	26.3342	23.184	1.70071	-0.258952	0.573295	0.182779	0.634258	23.7622	19.9012	17.5198	20.3944	1.81882	-0.315366	0.481753	0.0698479	0.962706	25.537	18.6263	21.0906	21.7513	2.02209	-0.424503	0.307018
fgenesh1_kg.chr_701_#_453_#_3414_1_CATW_CATX_CATY_CATZ	Aspni7_TID_1147557	Aspni7_PID_1147281	OG009963	An_(1)Tr_(0)Pc_(0)	1	0	0	N/A	N/A	N/A	#N/A	none predicted	19.3256	10.7144	8.55062	12.8636	3.29086	4.87661	10.9305	4.81728	6.87481	2.02793	0.675627	0.17838	8.87209	6.68565	12.62	9.39257	1.73274	0.486727	0.280083	-0.193093	0.786781	11.0325	6.65847	6.08167	7.9242	1.56302	0.486335	0.263684	-0.497371	0.664675	4.84322	7.40953	5.96253	6.07176	0.742842	0.828655	0.0469907
e_gw1.701.1580.1	Aspni7_TID_1095640	Aspni7_PID_1095364	OG009961	An_(1)Tr_(0)Pc_(0)	1	0	0	N/A	N/A	N/A	#N/A	none predicted	2.01754	1.94909	2.19247	2.05303	0.0724643	1.07622	1.71899	1.02769	1.2743	0.222786	0.471182	0.39246	0.13329	0.279661	2.48516	0.966037	0.760736	1.12472	0.294965	0.463326	0.703189	3.48512	1.92451	1.43222	2.28062	0.618792	-0.315377	0.556908	-0.600868	0.689359	0.430508	1.54634	0.578185	0.851677	0.349937	1.02129	0.164779
fgenesh1_pg.chr_701_#_762	Aspni7_TID_1139651	Aspni7_PID_1139375	OG009956	An_(1)Tr_(0)Pc_(0)	1	0	0	N/A	N/A	N/A	#N/A	none predicted	1.35615	9.05515	4.89606	5.10245	2.2249	0.924359	0.70612	1.83891	1.15646	0.34699	1.86877	0.0248611	1.14482	1.5613	2.49024	1.73212	0.397671	1.62307	0.0518496	-0.245116	0.816005	0.89412	1.33811	1.41103	1.21442	0.161527	1.82597	0.0180947	0.228701	0.912309	1.47905	1.18057	1.11735	1.25899	0.111532	1.8145	0.0285991
fgenesh1_kg.chr_701_#_392_#_9637_1_EXTC_EXTD	Aspni7_TID_1147496	Aspni7_PID_1147220	OG009955	An_(1)Tr_(0)Pc_(0)	1	0	0	N/A	N/A	N/A	#N/A	none predicted	5.48491	3.86731	4.03512	4.46245	0.513522	13.1202	14.3725	10.6088	12.7005	1.10655	-1.71624	4.43167e-09	6.91908	5.93887	12.2164	8.35811	1.94978	-0.839628	0.0487416	0.82251	0.0235976	19.8107	16.1637	12.5733	16.1826	2.08928	-2.04583	5.78302e-13	-0.217911	0.878536	7.11064	7.90543	6.65075	7.22228	0.366472	-0.905448	0.00809278
CE36562_91	Aspni7_TID_1036562	Aspni7_PID_1036562	OG009907	An_(1)Tr_(0)Pc_(0)	1	0	0	N/A	N/A	N/A	#N/A	none predicted	89.2269	85.8733	92.4865	89.1956	1.90913	119.006	104.814	131.737	118.519	7.77574	-0.628917	0.0170797	102.429	118.834	90.0385	103.767	8.33946	-0.191671	0.602251	0.398661	0.396104	83.4053	114.508	119.726	105.88	11.3378	-0.466116	0.154594	0.36972	0.769839	116.116	110.499	108.708	111.774	2.23168	-0.52701	0.00139511
e_gw1.701.1223.1	Aspni7_TID_1096884	Aspni7_PID_1096608	OG009899	An_(1)Tr_(0)Pc_(0)	1	0	0	N/A	N/A	N/A	#N/A	none predicted	0	0	0.0396059	0.013202	0.013202	0.0405028	0	0.0386764	0.0263931	0.0132071	#N/A	#N/A	0.120391	0.631493	0	0.250628	0.193578	-3.10285	0.0919276	-0.990412	0.316006	0.102203	0.0206937	0	0.0409656	0.031196	#N/A	#N/A	#N/A	#N/A	0	0.465564	0.195837	0.220467	0.13496	-3.17067	0.0695767
estExt_fgenesh1_pm.C_chr_701_t10433	Aspni7_TID_1160461	Aspni7_PID_1160185	OG009897	An_(1)Tr_(0)Pc_(0)	1	0	0	N/A	N/A	N/A	#N/A	none predicted	3.01814	1.10368	1.82086	1.98089	0.558418	59.2148	81.4461	54.2076	64.9562	8.37072	-5.21301	5.86424e-51	63.2561	57.7334	95.7647	72.2514	11.8642	-5.10688	7.44372e-44	0.0975439	0.823268	63.9029	54.9628	49.1032	55.9896	4.30305	-5.00024	1.29017e-51	0.17497	0.868461	56.185	55.8545	47.5043	53.1813	2.8401	-4.94976	1.12319e-56
fgenesh1_kg.chr_701_#_287_#_15189_1_EXTC_EXTD	Aspni7_TID_1147391	Aspni7_PID_1147115	OG001264	An_(2)Tr_(1)Pc_(1)	2	1	1	N/A	N/A	N/A	#N/A	none predicted	31.1539	24.3057	26.2471	27.2356	2.03774	19.2364	21.9955	21.2739	20.8353	0.826116	0.164055	0.486597	33.1103	17.8558	21.4869	24.151	4.60065	0.224631	0.54447	0.0437518	0.942565	20.4998	20.0679	17.9863	19.518	0.775946	0.268936	0.190496	0.224423	0.851843	16.7499	20.226	16.1507	17.7089	1.2704	0.405702	0.0604773
fgenesh1_kg.chr_701_#_286_#_809_1_EXTC_EXTD	Aspni7_TID_1147390	Aspni7_PID_1147114	OG009868	An_(1)Tr_(0)Pc_(0)	1	0	0	N/A	N/A	N/A	#N/A	none predicted	48.0307	32.3401	27.0071	35.7926	6.30973	29.4515	37.5524	35.1241	34.0427	2.40022	-0.158324	0.626465	37.3837	43.2583	30.2097	36.9506	3.77303	-0.0480045	0.918527	0.0871701	0.891374	31.9275	27.3177	27.2209	28.8221	1.55296	0.0942272	0.765198	0.276595	0.799443	35.1919	36.3234	32.6975	34.7376	1.07106	-0.18255	0.499968
estExt_fgenesh1_pg.C_chr_701_t10476	Aspni7_TID_1168042	Aspni7_PID_1167766	OG007333	An_(1)Tr_(0)Pc_(1)	1	0	1	N/A	N/A	N/A	#N/A	1	0.128728	0.676069	0.308876	0.371225	0.16105	6.92284	8.16014	5.32875	6.80391	0.819513	-4.22411	1.00789e-13	5.00744	6.32022	8.57042	6.63269	1.04034	-3.94011	1.82694e-10	0.265002	0.569993	3.2015	2.11145	2.5716	2.62819	0.315941	-2.87757	1.78618e-06	1.11427	0.00415383	2.65345	3.22739	4.92124	3.60069	0.680743	-3.33469	4.33062e-07
MIX24151_6_56	Aspni7_TID_1224554	Aspni7_PID_1224278	OG009856	An_(1)Tr_(0)Pc_(0)	1	0	0	N/A	N/A	N/A	#N/A	0.7	24.1684	26.2701	24.6784	25.039	0.632938	4.03044	6.87446	4.35226	5.08572	0.899183	2.09335	1.95883e-13	7.22163	3.81737	7.39335	6.14412	1.16443	2.09838	4.62171e-12	-0.012552	0.98323	9.46686	9.0837	8.59838	9.04964	0.251287	1.26633	1.90303e-09	-0.826263	0.0870752	7.59417	6.85543	5.58527	6.67829	0.586645	1.71073	1.39892e-12
gm1.9226_g	Aspni7_TID_1178773	Aspni7_PID_1178497	OG007330	An_(1)Tr_(0)Pc_(1)	1	0	1	N/A	N/A	N/A	#N/A	none predicted	56.5894	37.9044	41.7446	45.4128	5.6972	34.4533	36.6638	26.6651	32.5941	3.0324	0.253508	0.331054	87.3314	69.0651	101.245	85.8806	9.31793	-0.870736	5.82087e-05	-1.12361	1.4234e-09	40.3007	29.1499	32.5063	33.9857	3.30283	0.208441	0.383159	-0.0680498	0.962706	67.5037	78.5127	51.6435	65.8866	7.79851	-0.752032	0.00186287
CE35974_6	Aspni7_TID_1035974	Aspni7_PID_1035974	OG009845	An_(1)Tr_(0)Pc_(0)	1	0	0	N/A	N/A	N/A	#N/A	none predicted	7.8447	7.49856	4.76174	6.70166	0.975097	9.59594	10.6225	10.8044	10.341	0.376191	-0.835487	0.0244615	13.6229	8.48554	21.4971	14.5352	3.78371	-1.02189	0.0282626	-0.192824	0.76141	15.6126	11.1227	9.35059	12.0286	1.86357	-1.02217	0.0042438	-0.0714717	0.968596	6.87504	8.78022	7.61753	7.7576	0.55442	-0.421764	0.328075
fgenesh1_kg.chr_701_#_219_#_4131_0_CATY4240.g1_CATW_CATX_CATY_CATZ	Aspni7_TID_1147323	Aspni7_PID_1147047	OG009838	An_(1)Tr_(0)Pc_(0)	1	0	0	N/A	N/A	N/A	#N/A	none predicted	27.9955	4.24124	6.88528	13.0407	7.51627	5.78181	4.81826	10.3315	6.9772	1.70008	0.547807	0.489788	10.2945	13.4773	9.9142	11.2287	1.12966	0.130619	0.878843	-0.397144	0.583678	6.06695	3.88997	5.9153	5.29074	0.701751	0.983457	0.17371	0.47669	0.710495	8.79336	10.1992	11.9943	10.329	0.926293	0.0259902	0.972863
fgenesh1_kg.chr_701_#_148_#_9918_2_EXTC_EXTD	Aspni7_TID_1147252	Aspni7_PID_1146976	OG009800	An_(1)Tr_(0)Pc_(0)	1	0	0	N/A	N/A	N/A	#N/A	none predicted	0.305743	0.308795	0.152836	0.255791	0.0514853	7.65856	5.86125	6.19384	6.57122	0.552087	-4.7648	5.5698e-17	25.5518	15.9616	19.1285	20.214	2.82115	-6.11128	2.09914e-28	-1.29752	3.85596e-05	10.7275	10.3812	7.89172	9.6668	0.893154	-5.31011	6.10262e-24	-0.209172	0.881321	30.0105	29.0446	19.6487	26.2346	3.30475	-6.7452	5.49058e-37
gm1.8964_g	Aspni7_TID_1178511	Aspni7_PID_1178235	OG007303	An_(1)Tr_(0)Pc_(1)	1	0	1	N/A	N/A	N/A	#N/A	none predicted	18.6923	11.7557	13.5105	14.6528	2.08228	24.4562	21.5571	17.5752	21.1962	1.99455	-0.760174	0.00525164	53.2088	27.0451	32.1374	37.4638	8.00858	-1.303	0.000205039	-0.535127	0.221348	20.4858	25.5056	17.2658	21.0857	2.39746	-0.747239	0.0135533	0.291335	0.799443	43.0854	34.7771	24.9502	34.2709	5.2413	-1.4365	2.71414e-07
CE35138_40	Aspni7_TID_1035138	Aspni7_PID_1035138	OG009796	An_(1)Tr_(0)Pc_(0)	1	0	0	N/A	N/A	N/A	#N/A	0.946	89.212	57.8491	63.2686	70.1099	9.67835	37.8174	47.491	41.8328	42.3804	2.80591	0.495515	0.0318261	29.6046	23.1179	31.7315	28.1513	2.59052	1.35206	7.97242e-10	0.832079	4.11135e-06	52.9477	39.1024	37.8112	43.2871	4.84464	0.485913	0.0351125	0.0034074	0.99655	24.444	32.9967	31.5013	29.6473	2.63725	1.00738	1.43943e-05
CE35098_74	Aspni7_TID_1035098	Aspni7_PID_1035098	OG009795	An_(1)Tr_(0)Pc_(0)	1	0	0	N/A	N/A	N/A	#N/A	none predicted	93.1735	72.7194	64.0216	76.6382	8.64054	156.695	161.64	143.37	153.902	5.45579	-1.22549	1.50029e-09	159.287	188.056	184.203	177.182	9.01643	-1.18014	1.11718e-05	0.0257295	0.958431	149.639	139.451	140.884	143.325	3.18422	-1.11402	2.35171e-08	0.197432	0.851843	150.943	153.837	162.603	155.794	3.50546	-1.24015	2.39477e-12
fgenesh1_kg.chr_701_#_78_#_1051_1_EXTC_EXTD	Aspni7_TID_1147182	Aspni7_PID_1146906	OG007297	An_(1)Tr_(1)Pc_(0)	1	1	0	N/A	N/A	N/A	#N/A	none predicted	356.033	295.499	287.477	313.003	21.6394	106.956	102.614	147.855	119.142	14.4113	1.15171	6.47526e-05	189.56	161.664	131.886	161.037	16.6521	0.980576	0.000788672	-0.179625	0.770752	123.996	101.235	191.351	138.861	27.0552	0.940571	0.00905891	-0.136067	0.942035	147.083	129.767	138.275	138.375	4.99878	0.963801	1.26825e-11
gm1.8852_g	Aspni7_TID_1178399	Aspni7_PID_1178123	OG000754	An_(2)Tr_(2)Pc_(1)	2	2	1	N/A	N/A	N/A	#N/A	none predicted	5.62101	1.35757	4.39802	3.7922	1.26748	1.49921	2.81107	1.6702	1.99349	0.411756	0.666609	0.291564	2.97083	0.389578	7.50082	3.62041	2.07837	0.160596	0.885469	-0.383644	0.738341	3.78304	1.34046	1.70173	2.27507	0.76116	0.519905	0.455483	-0.397418	0.811294	0	1.07705	1.20815	0.761733	0.382742	1.90347	0.0405315
estExt_fgenesh1_pg.C_chr_701_t10092	Aspni7_TID_1167765	Aspni7_PID_1167489	OG009781	An_(1)Tr_(0)Pc_(0)	1	0	0	N/A	N/A	N/A	#N/A	none predicted	1.59427	10.3344	8.54907	6.82592	2.66612	0.207454	1.8276	0.367897	0.800983	0.515393	2.81379	0.00172541	0.396408	0.785515	0.342174	0.508033	0.139622	3.6556	4.36801e-06	0.531932	0.637467	0.239305	0.393685	0.487195	0.373395	0.0722753	3.83832	1.75929e-07	-0.10083	0.965333	0.142261	0.624537	0.573181	0.44666	0.15292	3.59781	1.25823e-05
fgenesh1_pg.chr_701_#_32	Aspni7_TID_1138921	Aspni7_PID_1138645	OG000562	An_(3)Tr_(1)Pc_(1)	3	1	1	N/A	N/A	N/A	#N/A	none predicted	0.0902992	0	0.0902781	0.0601924	0.0300962	0	0	0	0	0	#N/A	#N/A	0	0	0	0	0	#N/A	#N/A	#N/A	#N/A	0	0	0	0	0	#N/A	#N/A	#N/A	#N/A	0	0	0	0	0	#N/A	#N/A
fgenesh1_kg.chr_701_#_14_#_2016_1_EXTC_EXTD	Aspni7_TID_1147118	Aspni7_PID_1146842	OG009768	An_(1)Tr_(0)Pc_(0)	1	0	0	N/A	N/A	N/A	#N/A	none predicted	1.36452	0.885948	1.46164	1.23737	0.177934	2.09265	2.3252	1.76039	2.05941	0.163892	-0.941363	0.0226265	4.81324	5.2048	13.4613	7.82644	2.81969	-2.536	8.98982e-07	-1.48311	0.00113775	3.59576	2.87659	2.90188	3.12474	0.235622	-1.52833	2.76801e-06	-0.468272	0.697967	5.74011	5.72718	6.26367	5.91032	0.176714	-2.45582	4.30973e-13
estExt_fgenesh1_pg.C_chr_701_t10012	Aspni7_TID_1167715	Aspni7_PID_1167439	OG000031	An_(11)Tr_(3)Pc_(1)	11	3	1	N/A	N/A	N/A	#N/A	none predicted	0.0319255	1.03181	0.0638361	0.375859	0.328107	0.0326409	0.326415	0.031169	0.130075	0.0981709	1.24682	0.40253	0.533621	0.101783	0.150746	0.26205	0.136519	0.631044	0.6858	-0.435261	0.738341	0.0494188	0.26683	0.107318	0.141189	0.065006	1.09399	0.436963	#N/A	#N/A	0.313368	0.0625324	0.210431	0.195444	0.0727968	0.746531	0.624156
fgenesh1_kg.chr_701_#_1_#_2713_1_EXTC_EXTD	Aspni7_TID_1147105	Aspni7_PID_1146829	OG009764	An_(1)Tr_(0)Pc_(0)	1	0	0	N/A	N/A	N/A	#N/A	0.992	0	0.251078	0.0497078	0.100262	0.0767613	0.101667	0	0.0970825	0.0662498	0.0331513	0.335649	0.858541	0.151098	0.713306	0.117383	0.327262	0.193267	-1.42372	0.36772	-0.975283	0.351679	0.0256542	0.0519436	0.191008	0.0895353	0.0513009	-0.0161976	0.992349	#N/A	#N/A	0.488026	0.486926	0.327716	0.434223	0.0532542	-1.99922	0.116811
e_gw1.604.42.1	Aspni7_TID_1095042	Aspni7_PID_1094766	OG001182	An_(3)Tr_(0)Pc_(1)	3	0	1	N/A	N/A	N/A	#N/A	none predicted	0	0.0473407	0.0937238	0.0470215	0.0270562	0	0.11981	0.0457622	0.0551907	0.034906	#N/A	#N/A	0	0	0	0	0	#N/A	#N/A	#N/A	#N/A	0.0725563	0.0244849	0.0450181	0.0473531	0.0139261	#N/A	#N/A	#N/A	#N/A	0	0	0	0	0	#N/A	#N/A
fgenesh1_kg.chr_603_#_20_#_0_0_EXTC101438.b1_EXTC_EXTD	Aspni7_TID_1147046	Aspni7_PID_1146770	OG009743	An_(1)Tr_(0)Pc_(0)	1	0	0	N/A	N/A	N/A	#N/A	none predicted	31.0249	50.7788	49.5728	43.7922	6.39313	22.374	21.2415	29.208	24.2745	2.4883	0.643897	0.131397	16.8366	13.6887	14.0608	14.862	0.993114	1.61961	5.23763e-05	0.919429	0.010652	20.2961	23.0797	26.4052	23.2603	1.76584	0.711076	0.0813491	0.239089	0.879474	14.9545	10.0376	11.4115	12.1346	1.46469	1.66333	2.87481e-05
CE33856_162	Aspni7_TID_1033856	Aspni7_PID_1033856	OG004978	An_(1)Tr_(1)Pc_(1)	1	1	1	N/A	N/A	N/A	#N/A	none predicted	235.553	79.0327	75.7575	130.114	52.7277	90.5824	111.987	95.1743	99.248	6.50616	0.11882	0.831973	77.0532	64.0798	110.398	83.8438	13.7954	0.631025	0.230028	0.501349	0.0304558	81.15	60.5237	59.1411	66.9383	7.11705	0.699247	0.170769	0.549876	0.27449	72.7845	67.4738	60.3013	66.8532	3.61691	0.682437	0.140982
CE33863_60	Aspni7_TID_1033863	Aspni7_PID_1033863	OG009722	An_(1)Tr_(0)Pc_(0)	1	0	0	N/A	N/A	N/A	#N/A	none predicted	66.2174	15.6245	15.2877	32.3765	16.9207	29.4393	46.7425	37.3659	37.8492	5.00085	-0.495297	0.449151	34.7847	25.9433	66.6605	42.4628	12.3651	-0.37322	0.609833	0.115574	0.860602	35.3434	25.0373	21.879	27.4199	4.0653	-0.0186891	0.979909	0.375358	0.724261	28.6361	27.6739	23.9448	26.7516	1.43062	-0.0148601	0.98188
CE33854_21	Aspni7_TID_1033854	Aspni7_PID_1033854	OG009721	An_(1)Tr_(0)Pc_(0)	1	0	0	N/A	N/A	N/A	#N/A	none predicted	32.6758	10.3995	9.81829	17.6312	7.52416	18.0732	36.6642	24.9866	26.5746	5.42519	-0.831727	0.136135	26.8603	18.3113	53.5373	32.903	10.6082	-0.848656	0.16872	-0.0201615	0.979272	24.9983	16.5091	13.7193	18.4089	3.3917	-0.293878	0.628631	0.308636	0.818555	16.0658	15.7382	20.2038	17.3359	1.43704	-0.25042	0.652069
fgenesh1_kg.chr_602_#_463_#_3062_1_EXTC_EXTD	Aspni7_TID_1147014	Aspni7_PID_1146738	OG009720	An_(1)Tr_(0)Pc_(0)	1	0	0	N/A	N/A	N/A	#N/A	none predicted	2.45614	3.44872	3.29405	3.0663	0.308331	3.55239	3.9812	3.27523	3.60294	0.205357	-0.42365	0.292949	4.73341	6.01612	5.09155	5.28036	0.382133	-0.724552	0.112104	-0.304669	0.567326	3.89468	5.6953	6.53027	5.37342	0.777664	-1.00811	0.0228877	-0.357324	0.828251	7.35014	5.16284	4.24472	5.5859	0.921076	-1.02871	0.0136312
fgenesh1_kg.chr_602_#_385_#_3787_0_CATW8411.g1_CATW_CATX_CATY_CATZ	Aspni7_TID_1146936	Aspni7_PID_1146660	OG009710	An_(1)Tr_(0)Pc_(0)	1	0	0	N/A	N/A	N/A	#N/A	none predicted	9.51021	4.6815	4.87384	6.35518	1.57849	0.898794	2.58748	1.17036	1.55221	0.523537	1.76491	0.000836712	2.42871	0.891761	4.71695	2.67914	1.11131	1.27955	0.0416575	-0.406552	0.683975	4.37101	1.87859	2.37942	2.87634	0.761191	0.927894	0.0481786	-1.00178	0.23916	0	1.87841	0.658453	0.845623	0.550268	2.5252	0.00165642
fgenesh1_kg.chr_602_#_340_#_1478_0_CATY7196.b1_CATW_CATX_CATY_CATZ	Aspni7_TID_1146891	Aspni7_PID_1146615	OG009704	An_(1)Tr_(0)Pc_(0)	1	0	0	N/A	N/A	N/A	#N/A	none predicted	8.43556	5.64563	6.29979	6.79366	0.842391	7.7933	10.2181	9.07908	9.03015	0.700394	-0.632724	0.0162408	10.5786	4.77931	13.557	9.6383	2.57714	-0.42245	0.349236	0.187573	0.766531	9.59665	8.22895	6.19835	8.00798	0.987208	-0.441051	0.117543	0.256031	0.844564	9.22772	5.47439	8.20624	7.63612	1.12036	-0.387187	0.251037
fgenesh1_pg.chr_602_#_397	Aspni7_TID_1138535	Aspni7_PID_1138259	OG009700	An_(1)Tr_(0)Pc_(0)	1	0	0	N/A	N/A	N/A	#N/A	none predicted	0.898587	4.29577	3.17426	2.78954	0.99937	20.5181	8.2176	12.1067	13.6141	3.62998	-2.37236	0.00047578	20.299	21.2952	8.83949	16.8112	3.99623	-2.44222	0.000634116	-0.0760676	0.942229	5.4711	24.2833	22.5251	17.4265	5.9992	-2.70736	0.000562541	0.167414	0.942001	39.3968	26.0489	18.4596	27.9684	6.11976	-3.37139	4.90345e-08
fgenesh1_kg.chr_602_#_277_#_3614_0_CATW4488.g1_CATW_CATX_CATY_CATZ	Aspni7_TID_1146828	Aspni7_PID_1146552	OG009689	An_(1)Tr_(0)Pc_(0)	1	0	0	N/A	N/A	N/A	#N/A	none predicted	4.4291	7.0658	6.69242	6.06244	0.823751	3.80793	5.53188	5.45432	4.93138	0.562171	0.10781	0.8211	5.42991	4.09176	4.15891	4.5602	0.435291	0.48194	0.298574	0.343376	0.489043	3.71366	5.10048	5.34148	4.71854	0.507235	0.157902	0.748502	0.134809	0.94677	2.71714	6.2107	4.97618	4.63467	1.02286	0.195401	0.714445
fgenesh1_kg.chr_602_#_261_#_4496_1_EXTC_EXTD	Aspni7_TID_1146812	Aspni7_PID_1146536	OG009686	An_(1)Tr_(0)Pc_(0)	1	0	0	N/A	N/A	N/A	#N/A	none predicted	1.38315	2.28593	2.13709	1.93539	0.279443	1.28558	0.964205	0.859329	1.03637	0.128231	0.687241	0.326651	2.67489	0.801759	5.04666	2.8411	1.22821	-0.409696	0.643483	-0.893269	0.2892	2.46543	0.853879	1.3888	1.56937	0.473894	0.145189	0.840982	-0.35455	0.8583	0	1.23144	1.036	0.755812	0.382095	1.04836	0.287484
CE32373_19	Aspni7_TID_1032373	Aspni7_PID_1032373	OG009683	An_(1)Tr_(0)Pc_(0)	1	0	0	N/A	N/A	N/A	#N/A	none predicted	17.8291	11.1137	13.3687	14.1038	1.97309	13.6002	14.4193	13.9389	13.9861	0.237634	-0.219041	0.428641	17.567	15.9867	14.6338	16.0625	0.8476	-0.164395	0.639349	0.038564	0.942393	14.2663	14.4066	13.0433	13.9054	0.432924	-0.20064	0.460963	0.16479	0.894367	20.5081	13.7777	11.3615	15.2158	2.73656	-0.320637	0.350118
fgenesh1_kg.chr_602_#_222_#_1580_2_EXTC_EXTD	Aspni7_TID_1146773	Aspni7_PID_1146497	OG009682	An_(1)Tr_(0)Pc_(0)	1	0	0	N/A	N/A	N/A	#N/A	none predicted	30.7017	10.9267	11.7662	17.7982	6.4563	36.995	85.1398	38.681	53.6053	15.7748	-1.78871	0.000356278	49.817	27.8496	61.7838	46.4835	9.93676	-1.33636	0.00491717	0.424861	0.451525	67.628	29.765	33.9801	43.791	11.9804	-1.48583	0.00302615	-0.178448	0.90055	33.185	31.8574	28.6683	31.2369	1.34026	-1.06291	0.00965451
fgenesh1_kg.chr_602_#_221_#_1580_1_EXTC_EXTD	Aspni7_TID_1146772	Aspni7_PID_1146496	OG009681	An_(1)Tr_(0)Pc_(0)	1	0	0	N/A	N/A	N/A	#N/A	none predicted	23.9617	8.54876	10.5881	14.3662	4.83373	21.0705	31.9128	22.2361	25.0731	3.43635	-1.04032	0.0153771	34.0488	29.4622	42.3801	35.297	3.78095	-1.27637	0.00208407	-0.24285	0.437464	27.3437	22.8336	24.2113	24.7962	1.3344	-1.02134	0.014974	-0.0701104	0.959799	26.4899	25.8695	28.0975	26.819	0.663861	-1.15147	0.00302648
estExt_Genemark1.C_chr_602_t10197	Aspni7_TID_1187170	Aspni7_PID_1186894	OG009660	An_(1)Tr_(0)Pc_(0)	1	0	0	N/A	N/A	N/A	#N/A	0.973	5.12323	2.05453	3.4649	3.54756	0.886822	6.77863	5.71315	2.3538	4.94853	1.33332	-0.699649	0.225307	6.63995	6.84569	9.96097	7.81554	1.07436	-1.10326	0.0108664	-0.377796	0.591937	5.32584	4.52595	2.78588	4.21256	0.749782	-0.458589	0.34127	0.241233	0.901193	4.06738	3.24657	3.2279	3.51395	0.276766	-0.216411	0.671098
fgenesh1_kg.chr_602_#_160_#_0_0_EXTD189435.b1_EXTC_EXTD	Aspni7_TID_1146711	Aspni7_PID_1146435	OG009658	An_(1)Tr_(0)Pc_(0)	1	0	0	N/A	N/A	N/A	#N/A	none predicted	2.86709	2.02699	1.86317	2.25242	0.310952	0.8794	1.22141	0.979702	1.02684	0.101504	0.880885	0.177073	0.435655	1.14258	0.676892	0.75171	0.207473	1.55095	0.0579661	0.494501	0.656386	0.147936	0.224651	1.03261	0.468401	0.282975	1.87629	0.034254	#N/A	#N/A	3.51777	0.280788	0.70867	1.50241	1.01522	0.401284	0.703887
fgenesh1_kg.chr_602_#_71_#_3638_0_CATW5425.b1_CATW_CATX_CATY_CATZ	Aspni7_TID_1146622	Aspni7_PID_1146346	OG009647	An_(1)Tr_(0)Pc_(0)	1	0	0	N/A	N/A	N/A	#N/A	none predicted	3.89813	3.0248	5.60819	4.17704	0.758688	5.29777	7.41214	5.66222	6.12405	0.652585	-0.752241	0.0429596	9.53494	5.15298	13.8608	9.51623	2.51374	-1.08082	0.0197471	-0.331316	0.532105	10.0322	4.79266	4.88531	6.57007	1.73129	-0.812294	0.0661947	-0.184181	0.909814	6.066	6.23856	5.56176	5.95544	0.203043	-0.710802	0.0529314
fgenesh1_kg.chr_602_#_70_#_0_0_EXTC92757.b1_EXTC_EXTD	Aspni7_TID_1146621	Aspni7_PID_1146345	OG009646	An_(1)Tr_(0)Pc_(0)	1	0	0	N/A	N/A	N/A	#N/A	none predicted	0.773993	0.469031	1.70239	0.981804	0.370891	0.316535	2.90162	1.9647	1.72762	0.755605	-0.935208	0.369596	2.35217	2.71436	2.19279	2.41977	0.154312	-1.20975	0.155369	-0.203274	0.86969	4.55276	1.94068	2.2301	2.90785	0.826688	-1.67169	0.0177804	-0.578313	0.715313	0.759721	2.12242	0.255082	1.04574	0.557703	-0.253651	0.841251
CE31436_131	Aspni7_TID_1031436	Aspni7_PID_1031436	OG009642	An_(1)Tr_(0)Pc_(0)	1	0	0	N/A	N/A	N/A	#N/A	none predicted	113.809	69.3671	80.0229	87.733	13.396	19.1268	29.7919	14.8048	21.2412	4.45368	1.81846	5.25726e-09	21.1416	9.13744	13.7791	14.686	3.49484	2.60644	6.70642e-14	0.723924	0.114705	25.7049	13.1204	13.7383	17.5212	4.09571	2.11466	1.57252e-11	-0.00824855	0.993364	9.46266	11.1255	9.61733	10.0685	0.530373	2.8838	1.00424e-39
CE31156_7	Aspni7_TID_1031156	Aspni7_PID_1031156	OG009637	An_(1)Tr_(0)Pc_(0)	1	0	0	N/A	N/A	N/A	#N/A	none predicted	0.508868	0.513948	0.2035	0.408772	0.102647	2.18514	0.693707	1.39107	1.4233	0.430841	-1.9189	0.0254144	5.87653	4.54256	0.480556	3.63321	1.62268	-2.93812	0.00404572	-0.768829	0.459486	1.62791	0.691123	3.27451	1.86451	0.755085	-2.27459	0.00816593	-0.199396	0.923967	10.9887	4.98359	3.85723	6.60983	2.21343	-4.06141	8.63615e-09
CE31029_30	Aspni7_TID_1031029	Aspni7_PID_1031029	OG009636	An_(1)Tr_(0)Pc_(0)	1	0	0	N/A	N/A	N/A	#N/A	0.991	0.199686	0	0.199639	0.133108	0.0665542	5.10402	3.4878	3.02179	3.8712	0.630915	-4.77329	4.96648e-09	6.97874	5.09302	8.72163	6.93113	1.04776	-5.37768	1.17602e-11	-0.535669	0.302833	3.0395	4.381	3.83569	3.75207	0.389509	-4.75959	1.79062e-09	0.272143	0.882657	8.33016	7.04024	4.60668	6.65902	1.09165	-5.5667	5.18142e-12
gm1.7912_g	Aspni7_TID_1177459	Aspni7_PID_1177183	OG000340	An_(2)Tr_(1)Pc_(3)	2	1	3	N/A	N/A	N/A	#N/A	none predicted	1.02911	1.10867	0.548729	0.895503	0.174902	0.0701446	0.409184	0.200944	0.226758	0.0987195	1.6624	0.0594668	0	0.437459	0.809875	0.415778	0.234042	1.07013	0.345255	-0.332474	0.806535	0.460199	0.0358382	0.131785	0.209274	0.128483	1.84032	0.0451717	#N/A	#N/A	0.673421	1.07505	0.339159	0.695875	0.212729	0.171814	0.850488
CE30466_39	Aspni7_TID_1030466	Aspni7_PID_1030466	OG009592	An_(1)Tr_(0)Pc_(0)	1	0	0	N/A	N/A	N/A	#N/A	none predicted	48.1264	41.0591	47.2932	45.4929	2.2299	23.2271	31.8996	25.0981	26.7416	2.63495	0.554871	0.0102268	33.3846	39.0731	34.9334	35.797	1.69797	0.374126	0.217424	-0.19505	0.66748	30.5004	27.0915	28.5299	28.7073	0.988066	0.456967	0.00979578	-0.105944	0.938558	30.808	25.03	23.274	26.3706	2.27584	0.583227	0.00455886
estExt_Genemark1.C_chr_601_t10350	Aspni7_TID_1186857	Aspni7_PID_1186581	OG009591	An_(1)Tr_(0)Pc_(0)	1	0	0	N/A	N/A	N/A	#N/A	none predicted	4.55351	4.7662	3.47642	4.26538	0.39923	28.6105	26.6641	22.3897	25.8881	1.83721	-2.79376	9.6255e-23	34.9728	28.3746	46.7154	36.6876	5.36351	-3.0166	5.65948e-24	-0.23161	0.508598	29.4758	21.494	16.7379	22.5692	3.7162	-2.56576	7.96446e-17	0.297747	0.812272	37.788	36.6488	27.1487	33.8618	3.37263	-3.1713	7.86358e-30
fgenesh1_kg.chr_601_#_199_#_9608_1_EXTC_EXTD	Aspni7_TID_1146447	Aspni7_PID_1146171	OG009589	An_(1)Tr_(0)Pc_(0)	1	0	0	N/A	N/A	N/A	#N/A	none predicted	99.5475	85.2947	91.6087	92.1503	4.12332	106.419	127.18	90.7987	108.133	10.5372	-0.438247	0.0295443	145.328	98.6106	131.468	125.135	13.8528	-0.382676	0.0886722	0.0373624	0.926022	128.384	97.3836	99.0557	108.274	10.0664	-0.429011	0.00903945	-0.0219709	0.985398	113.98	112.069	104.024	110.024	3.05056	-0.463273	0.00105123
fgenesh1_kg.chr_601_#_160_#_7450_1_EXTC_EXTD	Aspni7_TID_1146408	Aspni7_PID_1146132	OG009585	An_(1)Tr_(0)Pc_(0)	1	0	0	N/A	N/A	N/A	#N/A	none predicted	18.3136	21.4797	21.7994	20.5309	1.11248	34.2084	25.6704	40.9502	33.6097	4.42103	-0.922695	0.0104386	31.7447	48.0275	25.4856	35.0859	6.71833	-0.752391	0.111654	0.133834	0.873225	25.217	38.0694	33.0631	32.1165	3.74023	-0.851346	0.0150524	0.433389	0.703078	32.2881	44.707	41.8594	39.6182	3.75609	-1.13939	2.69237e-05
fgenesh1_kg.chr_601_#_154_#_3253_1_CATW_CATX_CATY_CATZ	Aspni7_TID_1146402	Aspni7_PID_1146126	OG009584	An_(1)Tr_(0)Pc_(0)	1	0	0	N/A	N/A	N/A	#N/A	none predicted	14.1612	13.4886	14.9636	14.2044	0.426353	19.6578	27.2703	16.3547	21.0942	3.23187	-0.76323	0.0053961	26.9412	17.8022	33.2973	26.0135	4.49703	-0.790655	0.00573465	-0.0421606	0.937149	26.7622	20.5983	16.3929	21.2511	3.01111	-0.763997	0.0022463	-0.0550574	0.972763	20.9066	14.5452	17.8334	17.7617	1.8367	-0.52175	0.045165
fgenesh1_kg.chr_601_#_147_#_0_0_EXTD111393.b1_EXTC_EXTD	Aspni7_TID_1146395	Aspni7_PID_1146119	OG009583	An_(1)Tr_(0)Pc_(0)	1	0	0	N/A	N/A	N/A	#N/A	none predicted	0.170565	2.23948	0.511576	0.973874	0.640414	60.5124	39.6738	15.9862	38.7241	12.8623	-5.13685	1.30916e-10	93.0436	73.1392	106.31	90.8308	9.6392	-6.22011	2.14779e-21	-0.874684	0.123087	27.7226	28.7786	16.3816	24.2943	3.96805	-4.56635	2.08832e-10	0.638259	0.638516	82.0357	53.7877	42.4404	59.4213	11.7722	-5.85301	1.03164e-16
MIX19968_1_29	Aspni7_TID_1220371	Aspni7_PID_1220095	OG009579	An_(1)Tr_(0)Pc_(0)	1	0	0	N/A	N/A	N/A	#N/A	none predicted	3.54251	32.3201	22.7848	19.5491	8.46343	9.17545	6.13719	5.87956	7.06407	1.05831	1.25936	0.121423	1.07657	3.19997	2.78784	2.35479	0.65009	2.99622	0.000525569	1.57451	0.0034427	4.81337	4.0094	7.25831	5.36036	0.976943	1.63581	0.0445397	0.325725	0.851843	0	3.70064	0.972907	1.55785	1.10759	3.23349	0.00292272
fgenesh1_kg.chr_601_#_118_#_2212_1_EXTC_EXTD	Aspni7_TID_1146366	Aspni7_PID_1146090	OG009576	An_(1)Tr_(0)Pc_(0)	1	0	0	N/A	N/A	N/A	#N/A	0.984	63.4103	75.9817	66.7089	68.7003	3.76315	21.3469	23.3897	15.8544	20.197	2.24995	1.56354	7.27674e-09	17.2058	11.8866	16.4963	15.1962	1.66742	2.24082	8.07483e-17	0.644717	0.0114915	26.6479	19.9953	21.2995	22.6476	2.03528	1.41138	1.83974e-09	-0.169496	0.890971	12.741	13.3073	14.2899	13.4461	0.452491	2.14751	1.74536e-18
fgenesh1_pg.chr_601_#_223	Aspni7_TID_1137846	Aspni7_PID_1137570	OG009569	An_(1)Tr_(0)Pc_(0)	1	0	0	N/A	N/A	N/A	#N/A	none predicted	5.90287	7.5379	5.96932	6.47003	0.534279	10.2667	13.007	11.261	11.5116	0.800918	-1.0223	0.000813783	11.4438	12.3298	17.9408	13.9048	2.03413	-1.02421	0.00432311	-0.0192834	0.969306	10.7127	11.2706	12.9025	11.6286	0.657013	-1.04046	0.00113208	0.0161335	0.990023	12.3206	19.0041	12.1866	14.5038	2.2505	-1.34544	9.35144e-05
e_gw1.601.1159.1	Aspni7_TID_1093015	Aspni7_PID_1092739	OG009566	An_(1)Tr_(0)Pc_(0)	1	0	0	N/A	N/A	N/A	#N/A	none predicted	212.373	111.152	209.254	177.593	33.2326	258.18	0.905487	67.6725	108.919	77.0791	0.344704	0.834729	334.365	64.2817	408.419	269.022	104.578	-0.477698	0.49764	-0.36108	0.783554	282.983	5383.76	558.38	2075.04	1656.27	-3.5485	0.000197003	-0.788702	0.488422	938.839	477.498	51.1749	489.171	256.313	-1.59878	0.0542866
e_gw1.601.1293.1	Aspni7_TID_1092631	Aspni7_PID_1092355	OG009564	An_(1)Tr_(0)Pc_(0)	1	0	0	N/A	N/A	N/A	#N/A	none predicted	15767.4	11929	17644.8	15113.7	1682.07	21803	10389.7	19954.9	17382.5	3536.88	-0.443088	0.332052	30178.8	28274.8	23330.6	27261.4	2040.81	-0.820622	0.00922494	-0.359817	0.583931	11668.2	78008.9	8593.56	32756.9	22643.4	#N/A	#N/A	1.14493	2.42874e-05	36346.1	16784	14584.5	22571.5	6916.47	-0.773776	0.0722967
MIX19872_109_73	Aspni7_TID_1220275	Aspni7_PID_1219999	OG009562	An_(1)Tr_(0)Pc_(0)	1	0	0	N/A	N/A	N/A	#N/A	none predicted	0.750857	0.808909	0.800727	0.786831	0.0181413	0.358252	0	0.830807	0.396353	0.240589	0.658309	0.585089	1.52124	0.957535	0.354541	0.944439	0.336861	-0.207589	0.818672	-0.530384	0.668592	0.67154	1525.93	0.384612	508.997	508.469	#N/A	#N/A	0.198527	0.92589	0.24567	0.196094	0.989827	0.477197	0.256714	0.435132	0.645341
gw1.601.1213.1	Aspni7_TID_1073715	Aspni7_PID_1073439	OG009558	An_(1)Tr_(0)Pc_(0)	1	0	0	N/A	N/A	N/A	#N/A	none predicted	1.60183	212.15	3.30967	72.3538	69.8998	49.2409	1.63775	59.3229	36.7338	17.7878	0.609512	0.744343	2.59625	5.61754	1.26059	3.15813	1.28874	#N/A	#N/A	1.70099	0.0502952	2.31423	6085.08	313.894	2133.76	1977.71	#N/A	#N/A	-0.190334	0.890895	401.458	3.1375	6.15892	136.918	132.273	#N/A	#N/A
e_gw1.601.1247.1	Aspni7_TID_1093586	Aspni7_PID_1093310	OG009557	An_(1)Tr_(0)Pc_(0)	1	0	0	N/A	N/A	N/A	#N/A	none predicted	886.858	7.29604	857.521	583.892	288.422	952.77	0	120.367	357.712	299.551	0.236868	0.912144	1313.19	145.479	1364.4	941.024	398.047	-0.528825	0.757578	-0.234879	0.84471	970.368	5701.08	1246.54	2639.33	1532.95	-2.06285	0.160123	-0.501318	0.766812	2425.03	1603.14	122.609	1383.59	673.655	-1.26417	0.422397
fgenesh1_pg.chr_601_#_51	Aspni7_TID_1137674	Aspni7_PID_1137398	OG009511	An_(1)Tr_(0)Pc_(0)	1	0	0	N/A	N/A	N/A	#N/A	none predicted	0.243182	0	0	0.0810607	0.0810607	0	0	0	0	0	#N/A	#N/A	0	0	0	0	0	#N/A	#N/A	#N/A	#N/A	0	0	0	0	0	#N/A	#N/A	#N/A	#N/A	0	0	0	0	0	#N/A	#N/A
fgenesh1_kg.chr_503_#_155_#_2816_1_CATW_CATX_CATY_CATZ	Aspni7_TID_1146223	Aspni7_PID_1145947	OG009492	An_(1)Tr_(0)Pc_(0)	1	0	0	N/A	N/A	N/A	#N/A	none predicted	57.6482	13.7871	19.2285	30.2213	13.8031	54.3223	75.7516	45.8283	58.6341	8.90307	-1.1986	0.0283041	87.6737	64.715	78.9535	77.1141	6.69114	-1.34956	0.0120562	-0.157431	0.687342	79.6001	68.1001	64.5543	70.7515	4.54115	-1.45993	0.00646813	-0.320806	0.697967	80.6936	66.1986	72.9182	73.2701	4.18805	-1.53603	0.0022206
CE29013_12	Aspni7_TID_1029013	Aspni7_PID_1029013	OG009490	An_(1)Tr_(0)Pc_(0)	1	0	0	N/A	N/A	N/A	#N/A	none predicted	6.46757	8.63175	5.31141	6.80357	0.973111	716.984	219.633	645.864	527.494	155.293	-6.34945	5.1015e-33	857.976	1343.58	134.697	778.752	351.216	-6.59249	1.86853e-18	-0.28551	0.813412	91.2349	498.262	429.658	339.718	125.81	-5.67338	2.89026e-18	0.856789	0.427	1130.79	1295.53	1157.48	1194.6	51.0499	-7.61312	1.08336e-178
fgenesh1_pg.chr_503_#_153	Aspni7_TID_1137582	Aspni7_PID_1137306	OG009488	An_(1)Tr_(0)Pc_(0)	1	0	0	N/A	N/A	N/A	#N/A	none predicted	2.47768	1.19681	1.8309	1.83513	0.369763	3.6346	3.67137	2.10345	3.13647	0.516619	-0.97951	0.0612824	2.9464	5.15165	4.57793	4.22533	0.660562	-1.17193	0.0409151	-0.188406	0.823317	5.22491	5.12078	4.75929	5.03499	0.141091	-1.65698	1.35e-05	-0.466982	0.761095	7.40172	7.17404	7.45554	7.34377	0.0862733	-2.20275	9.41987e-08
fgenesh1_kg.chr_503_#_126_#_609_1_EXTC_EXTD	Aspni7_TID_1146194	Aspni7_PID_1145918	OG009487	An_(1)Tr_(0)Pc_(0)	1	0	0	N/A	N/A	N/A	#N/A	none predicted	2093.24	2580.44	3098.42	2590.7	290.216	1475.45	1574.94	1726.32	1592.24	72.9357	0.495372	0.128684	359.861	595.879	502.22	485.987	68.6144	2.42566	4.94243e-10	1.82351	3.71374e-08	1391.3	1260.04	1643.49	1431.61	112.51	0.654141	0.0482837	0.202317	0.881321	547.971	856.353	818.608	740.977	97.1165	1.60375	7.19571e-07
gm1.7372_g	Aspni7_TID_1176919	Aspni7_PID_1176643	OG009481	An_(1)Tr_(0)Pc_(0)	1	0	0	N/A	N/A	N/A	#N/A	none predicted	33.8549	214.543	172.885	140.428	54.6265	2.88446	5.79729	6.31889	5.00021	1.06854	4.46925	1.23072e-10	0	1.85181	1.17541	1.00907	0.541003	6.75695	5.72858e-14	1.79981	0.0142606	2.39763	3.90104	2.70961	3.00276	0.458081	5.16792	6.03375e-14	0.623291	0.664325	0	1.95034	0.546932	0.832422	0.580827	6.79835	4.30194e-14
fgenesh1_pg.chr_503_#_74	Aspni7_TID_1137503	Aspni7_PID_1137227	OG009471	An_(1)Tr_(0)Pc_(0)	1	0	0	N/A	N/A	N/A	#N/A	none predicted	0.0701754	0	0.140318	0.0701644	0.0405063	0.860975	1.55456	0.890662	1.10207	0.226411	-3.81335	9.87373e-05	2.66579	1.78983	2.31948	2.25837	0.254708	-4.62904	7.58049e-07	-0.702312	0.249477	2.10013	0.916434	1.14578	1.38745	0.362438	-4.13382	8.07761e-06	-0.42842	0.8073	3.78847	1.37452	1.96583	2.37627	0.726439	-4.89086	8.16818e-07
CE28539_37	Aspni7_TID_1028539	Aspni7_PID_1028539	OG009467	An_(1)Tr_(0)Pc_(0)	1	0	0	N/A	N/A	N/A	#N/A	none predicted	76.8724	32.4155	35.9126	48.4002	14.2719	100.616	124.414	97.5315	107.52	8.49354	-1.38771	0.000108824	72.5608	55.7924	66.5736	64.9756	4.90613	-0.414624	0.314569	0.956539	2.94358e-08	96.9863	94.2641	90.8423	94.0309	1.77746	-1.19154	0.0012601	0.226703	0.818384	78.5843	67.4441	63.8616	69.9634	4.43281	-0.776484	0.0271327
fgenesh1_kg.chr_503_#_15_#_5612_1_EXTC_EXTD	Aspni7_TID_1146083	Aspni7_PID_1145807	OG009459	An_(1)Tr_(0)Pc_(0)	1	0	0	N/A	N/A	N/A	#N/A	none predicted	0	0	0	0	0	0	0	0	0	0	#N/A	#N/A	0	0	0	0	0	#N/A	#N/A	#N/A	#N/A	0	0	0	0	0	#N/A	#N/A	#N/A	#N/A	0	0	0	0	0	#N/A	#N/A
fgenesh1_pg.chr_503_#_3	Aspni7_TID_1137432	Aspni7_PID_1137156	OG009456	An_(1)Tr_(0)Pc_(0)	1	0	0	N/A	N/A	N/A	#N/A	none predicted	0	0.0696813	0.0689765	0.0462193	0.0231105	0.705386	0.0587832	0.134716	0.299628	0.20406	-2.31112	0.12337	0	1.20977	0.32577	0.511847	0.361411	-2.78332	0.0944258	-0.273562	0.844111	0.142395	0.144158	0.397576	0.228043	0.084768	-2.13315	0.117296	#N/A	#N/A	0.338602	0.405407	1.36426	0.702755	0.331312	-3.60704	0.0063297
fgenesh1_kg.chr_502_#_324_#_3948_0_CATY1915.b1_CATW_CATX_CATY_CATZ	Aspni7_TID_1146061	Aspni7_PID_1145785	OG009445	An_(1)Tr_(0)Pc_(0)	1	0	0	N/A	N/A	N/A	#N/A	0.939	11.1938	5.30867	3.89257	6.79833	2.23541	33.3386	37.7346	28.6042	33.2258	2.63633	-2.50425	2.43456e-10	25.2176	22.8088	26.0252	24.6839	0.96609	-1.83608	9.08338e-06	0.658401	0.000786613	33.3989	28.8804	29.8686	30.716	1.37147	-2.38351	2.14545e-09	0.128332	0.912309	25.5575	22.4018	25.2622	24.4072	1.0063	-2.07521	8.65008e-08
estExt_Genemark1.C_chr_502_t20073	Aspni7_TID_1186413	Aspni7_PID_1186137	OG007083	An_(1)Tr_(0)Pc_(1)	1	0	1	N/A	N/A	N/A	#N/A	none predicted	29.2874	30.5204	26.1766	28.6615	1.29242	8.35883	9.082	5.75909	7.73331	1.00894	1.67705	5.31547e-09	10.2214	10.723	7.32983	9.42472	1.05741	1.62852	6.63409e-06	-0.0659239	0.931808	9.55828	6.86553	8.64728	8.35703	0.79076	1.57606	9.57043e-11	-0.165608	0.917327	1.01581	6.0811	7.67394	4.92362	2.00728	2.2532	0.000229547
fgenesh1_pg.chr_502_#_554	Aspni7_TID_1137405	Aspni7_PID_1137129	OG009441	An_(1)Tr_(0)Pc_(0)	1	0	0	N/A	N/A	N/A	#N/A	none predicted	0.116959	0.945011	1.87091	0.977625	0.506583	0.478319	0.697561	0	0.39196	0.205946	1.02957	0.456661	0.17772	0.186441	0.276129	0.21343	0.0314505	2.03177	0.135983	0.488238	0.700996	0.241394	0.244382	0.224662	0.236813	0.00613633	1.71883	0.113571	#N/A	#N/A	0	0	0	0	0	4.10757	0.028359
gm1.7204_g	Aspni7_TID_1176751	Aspni7_PID_1176475	OG009432	An_(1)Tr_(0)Pc_(0)	1	0	0	N/A	N/A	N/A	#N/A	1	0.522583	1.18755	1.30615	1.00543	0.243838	0.133573	0.111313	0	0.0816287	0.0413171	2.96372	0.017486	0	0	0	0	0	4.71878	0.00821813	#N/A	#N/A	0.674105	0.341225	0.501904	0.505745	0.0961132	0.787083	0.3466	#N/A	#N/A	0	0	0.430563	0.143521	0.143521	2.11076	0.141864
estExt_Genemark1.C_chr_502_t10494	Aspni7_TID_1186353	Aspni7_PID_1186077	OG004350	An_(1)Tr_(1)Pc_(1)	1	1	1	N/A	N/A	N/A	#N/A	none predicted	18.2012	23.8001	21.8891	21.2968	1.64316	12.3161	15.0583	11.5891	12.9878	1.0563	0.517686	0.104016	17.2354	13.7361	22.6274	17.8663	2.58601	0.335142	0.364702	-0.197744	0.602125	17.2404	12.9526	16.0454	15.4128	1.27756	0.279539	0.388469	-0.272925	0.813749	16.3984	12.7447	16.3727	15.1719	1.21364	0.296519	0.383775
CE27613_66	Aspni7_TID_1027613	Aspni7_PID_1027613	OG009418	An_(1)Tr_(0)Pc_(0)	1	0	0	N/A	N/A	N/A	#N/A	none predicted	0	0	0	0	0	0	0	0	0	0	#N/A	#N/A	0	0	0	0	0	#N/A	#N/A	#N/A	#N/A	0	0	0	0	0	#N/A	#N/A	#N/A	#N/A	0	0	0	0	0	#N/A	#N/A
estExt_Genemark1.C_chr_502_t10416	Aspni7_TID_1186281	Aspni7_PID_1186005	OG001189	An_(2)Tr_(1)Pc_(1)	2	1	1	N/A	N/A	N/A	#N/A	none predicted	47.9597	68.3872	60.0095	58.7855	5.92858	15.2968	15.5188	15.6462	15.4873	0.102096	1.71553	1.45135e-08	11.1424	7.72996	15.9162	11.5962	2.37403	2.42189	9.02675e-12	0.673124	0.0301906	20.749	12.8198	15.0511	16.2066	2.36077	1.67811	6.72085e-08	-0.0188829	0.986161	10.8836	7.52899	10.8166	9.74307	1.10721	2.38975	3.56843e-13
fgenesh1_kg.chr_502_#_228_#_3028_1_CATW_CATX_CATY_CATZ	Aspni7_TID_1145965	Aspni7_PID_1145689	OG009413	An_(1)Tr_(0)Pc_(0)	1	0	0	N/A	N/A	N/A	#N/A	none predicted	24.845	43.0104	43.5962	37.1505	6.15509	11.57	13.5565	11.7959	12.3074	0.627931	1.39666	0.000189028	12.7995	10.5115	16.9743	13.4284	1.89196	1.55172	9.86447e-05	0.132478	0.709569	15.9146	9.62256	11.4406	12.3259	1.86953	1.41624	0.000257998	-0.0337803	0.980694	10.2308	8.58283	9.11342	9.30901	0.485672	1.80746	9.91941e-07
fgenesh1_pg.chr_502_#_401	Aspni7_TID_1137252	Aspni7_PID_1136976	OG009411	An_(1)Tr_(0)Pc_(0)	1	0	0	N/A	N/A	N/A	#N/A	none predicted	0	0.0992262	0.0982225	0.0658162	0.0329094	0	0.251122	0.0959175	0.11568	0.073163	#N/A	#N/A	0	0	0.695845	0.231948	0.231948	#N/A	#N/A	#N/A	#N/A	0.202771	0.102641	0	0.101804	0.0585364	#N/A	#N/A	#N/A	#N/A	0	0	0	0	0	#N/A	#N/A
fgenesh1_kg.chr_502_#_207_#_10879_1_EXTC_EXTD	Aspni7_TID_1145944	Aspni7_PID_1145668	OG009406	An_(1)Tr_(0)Pc_(0)	1	0	0	N/A	N/A	N/A	#N/A	none predicted	1.82186	3.16897	5.66668	3.5525	1.12635	8.38208	8.45121	7.11476	7.98269	0.434423	-1.32599	0.0131532	22.1466	24.0401	10.9921	19.0596	4.07063	-2.32777	0.000194335	-0.958326	0.0662069	8.72151	11.2616	12.1998	10.7276	1.03898	-1.75492	0.00102486	-0.232764	0.889066	23.0984	17.8424	29.6876	23.5428	3.42663	-2.8597	3.25797e-08
fgenesh1_kg.chr_502_#_199_#_4266_0_CATY6519.g1_CATW_CATX_CATY_CATZ	Aspni7_TID_1145936	Aspni7_PID_1145660	OG009404	An_(1)Tr_(0)Pc_(0)	1	0	0	N/A	N/A	N/A	#N/A	none predicted	44.1479	255.304	267.642	189.031	72.5292	398.231	136.854	459.752	331.612	98.9853	-0.956153	0.246986	293.943	566.409	102.75	321.034	134.53	-0.713171	0.461933	0.173382	0.886778	82.4474	276.819	340.736	233.334	77.667	-0.478198	0.610727	0.670354	0.618541	444.478	460.572	527.123	477.391	25.2961	-1.43574	0.0336451
CE27184_7	Aspni7_TID_1027184	Aspni7_PID_1027184	OG009399	An_(1)Tr_(0)Pc_(0)	1	0	0	N/A	N/A	N/A	#N/A	none predicted	8.60323	3.27119	6.77978	6.21807	1.56464	11.6935	10.0035	13.6366	11.7779	1.04964	-1.1623	0.00764718	12.765	11.6167	9.08039	11.154	1.08853	-0.830597	0.0887756	0.303981	0.609591	8.98263	9.67543	9.86677	9.50828	0.268562	-0.843799	0.0415407	0.493639	0.637292	20.8631	12.2914	12.342	15.1655	2.84883	-1.4978	0.000696898
MIX18052_2_43	Aspni7_TID_1218455	Aspni7_PID_1218179	OG009393	An_(1)Tr_(0)Pc_(0)	1	0	0	N/A	N/A	N/A	#N/A	0.97	2.35618	0.865345	0.642444	1.28799	0.537957	0.145999	0.304169	0.697075	0.382414	0.163822	1.3816	0.12604	1.3019	1.93486	2.19137	1.80938	0.264323	-0.486554	0.530514	-1.53835	0.0281182	0.699972	0.447561	0.445732	0.531088	0.0844434	1.01304	0.145529	-0.0839105	0.972356	1.75207	3.07669	0.823577	1.88411	0.653761	-0.765179	0.351542
CE26989_61	Aspni7_TID_1026989	Aspni7_PID_1026989	OG009390	An_(1)Tr_(0)Pc_(0)	1	0	0	N/A	N/A	N/A	#N/A	none predicted	239.817	139.016	142.324	173.719	33.0628	78.4491	82.6191	82.5849	81.2177	1.38433	0.849824	0.00167711	97.632	78.9316	99.6218	92.0618	6.59019	0.939318	0.000402893	0.0744382	0.823421	91.4496	69.6417	72.6557	77.9157	6.82269	0.932934	0.000388387	0.143905	0.894111	77.3882	74.4716	70.7467	74.2022	1.92196	0.990717	2.11852e-05
gm1.6954_g	Aspni7_TID_1176501	Aspni7_PID_1176225	OG007059	An_(1)Tr_(0)Pc_(1)	1	0	1	N/A	N/A	N/A	#N/A	none predicted	2.42234	4.43787	3.15393	3.33805	0.589071	6.10515	4.51175	6.87482	5.83057	0.695839	-0.989779	0.0364212	5.30713	4.75937	9.04386	6.37012	1.34619	-0.818702	0.10001	0.151487	0.826103	5.20298	6.44447	6.24906	5.9655	0.385412	-1.01623	0.0175384	0.276701	0.852107	4.83828	6.17905	4.27008	5.0958	0.565914	-0.774676	0.090816
estExt_fgenesh1_pg.C_chr_502_t10267	Aspni7_TID_1166320	Aspni7_PID_1166044	OG000546	An_(3)Tr_(0)Pc_(2)	3	0	2	N/A	N/A	N/A	#N/A	none predicted	0.974658	4.5938	3.05321	2.87389	1.0486	4.98249	6.64343	2.72781	4.78458	1.13467	-0.835187	0.250075	7.50371	3.52166	9.81792	6.94776	1.83871	-1.07813	0.146721	-0.24401	0.748931	6.80596	4.58217	3.61955	5.00256	0.943548	-0.895657	0.190761	-0.175608	0.923415	6.85624	4.58174	5.78185	5.73994	0.656926	-1.10796	0.105525
fgenesh1_kg.chr_502_#_120_#_1_366_EXTC_EXTD	Aspni7_TID_1145857	Aspni7_PID_1145581	OG009380	An_(1)Tr_(0)Pc_(0)	1	0	0	N/A	N/A	N/A	#N/A	none predicted	42.2105	54.8047	39.3065	45.4406	4.75653	0.107622	0.313902	0.0513844	0.157636	0.0798018	7.71038	1.35422e-43	0.0799738	0.0838983	0.124258	0.0960434	0.0141527	8.5643	1.58503e-32	0.463367	0.719265	0.488822	0.27493	0.404392	0.389381	0.0621998	6.60188	3.01338e-69	#N/A	#N/A	0.258305	0.206178	0.0867277	0.183737	0.0507852	7.57335	5.6501e-30
fgenesh1_kg.chr_502_#_114_#_6368_2_EXTC_EXTD	Aspni7_TID_1145851	Aspni7_PID_1145575	OG009378	An_(1)Tr_(0)Pc_(0)	1	0	0	N/A	N/A	N/A	#N/A	none predicted	20.3839	21.8074	25.6626	22.618	1.57681	18.8338	17.3675	20.1957	18.799	0.816615	0.0540482	0.884818	31.6618	23.1064	36.3607	30.3763	3.8798	-0.349464	0.298719	-0.408027	0.244866	18.0749	13.8817	16.6045	16.187	1.22832	0.287478	0.334732	0.299782	0.806103	25.9364	23.3641	21.8952	23.7319	1.18099	-0.261797	0.391515
estExt_fgenesh1_pg.C_chr_502_t10257	Aspni7_TID_1166312	Aspni7_PID_1166036	OG004216	An_(1)Tr_(0)Pc_(2)	1	0	2	N/A	N/A	N/A	#N/A	none predicted	22.672	32.2455	28.9532	27.9569	2.80816	54.4641	63.12	38.9521	52.1787	7.06965	-1.07223	0.00126981	101.938	93.2461	125.087	106.757	9.50222	-1.84226	1.37602e-09	-0.77411	0.000764661	71.6979	53.7568	43.082	56.1789	8.34898	-1.16503	0.000267803	-0.0867517	0.958743	97.1438	95.2336	65.4523	85.9432	10.2603	-1.78754	6.26573e-09
gm1.6917_g	Aspni7_TID_1176464	Aspni7_PID_1176188	OG009368	An_(1)Tr_(0)Pc_(0)	1	0	0	N/A	N/A	N/A	#N/A	none predicted	0	0	0	0	0	0	0	0	0	0	#N/A	#N/A	0	0	0	0	0	#N/A	#N/A	#N/A	#N/A	0	0	0	0	0	#N/A	#N/A	#N/A	#N/A	0	0	0	0	0	#N/A	#N/A
gm1.6912_g	Aspni7_TID_1176459	Aspni7_PID_1176183	OG009363	An_(1)Tr_(0)Pc_(0)	1	0	0	N/A	N/A	N/A	#N/A	none predicted	0	0.0932577	0.0923144	0.0618574	0.0309299	0.472026	0.157344	0.360592	0.329987	0.0921204	-2.16946	0.123188	0.841829	1.91347	0	0.918433	0.553698	-3.14039	0.0523576	-0.652809	0.584859	0	0.337634	1.06419	0.467274	0.313969	-2.42711	0.129607	#N/A	#N/A	1.58608	0.180858	1.06508	0.944006	0.410145	-3.53455	0.00892321
e_gw1.502.719.1	Aspni7_TID_1091692	Aspni7_PID_1091416	OG009362	An_(1)Tr_(0)Pc_(0)	1	0	0	N/A	N/A	N/A	#N/A	none predicted	0	0.261672	0.0518051	0.104493	0.0800002	0	0	0	0	0	#N/A	#N/A	0	0	0	0	0	#N/A	#N/A	#N/A	#N/A	0	0	0	0	0	#N/A	#N/A	#N/A	#N/A	0	0	0	0	0	#N/A	#N/A
fgenesh1_pm.chr_502_#_212	Aspni7_TID_1153162	Aspni7_PID_1152886	OG009360	An_(1)Tr_(0)Pc_(0)	1	0	0	N/A	N/A	N/A	#N/A	none predicted	0	0.0446161	0	0.014872	0.014872	0	0	0.0431284	0.0143761	0.0143761	#N/A	#N/A	0	0	0	0	0	#N/A	#N/A	#N/A	#N/A	0	0	0	0	0	#N/A	#N/A	#N/A	#N/A	0	0	0	0	0	#N/A	#N/A
fgenesh1_pg.chr_502_#_240	Aspni7_TID_1137091	Aspni7_PID_1136815	OG009359	An_(1)Tr_(0)Pc_(0)	1	0	0	N/A	N/A	N/A	#N/A	none predicted	0	0	0	0	0	0	0	0	0	0	#N/A	#N/A	0	0	0	0	0	#N/A	#N/A	#N/A	#N/A	0	0	0	0	0	#N/A	#N/A	#N/A	#N/A	0	0	0	0	0	#N/A	#N/A
fgenesh1_pg.chr_502_#_239	Aspni7_TID_1137090	Aspni7_PID_1136814	OG009358	An_(1)Tr_(0)Pc_(0)	1	0	0	N/A	N/A	N/A	#N/A	none predicted	0	0	0	0	0	0	0	0	0	0	#N/A	#N/A	0	0	0	0	0	#N/A	#N/A	#N/A	#N/A	0	0	0	0	0	#N/A	#N/A	#N/A	#N/A	0	0	0	0	0	#N/A	#N/A
gm1.6908_g	Aspni7_TID_1176455	Aspni7_PID_1176179	OG009357	An_(1)Tr_(0)Pc_(0)	1	0	0	N/A	N/A	N/A	#N/A	none predicted	0	0	0	0	0	0	0	0	0	0	#N/A	#N/A	0	0	0	0	0	#N/A	#N/A	#N/A	#N/A	0	0	0	0	0	#N/A	#N/A	#N/A	#N/A	0	0	0	0	0	#N/A	#N/A
fgenesh1_kg.chr_502_#_100_#_407_1_CATW_CATX_CATY_CATZ	Aspni7_TID_1145837	Aspni7_PID_1145561	OG009352	An_(1)Tr_(0)Pc_(0)	1	0	0	N/A	N/A	N/A	#N/A	none predicted	79.4004	72.1314	81.2287	77.5869	2.7783	124.905	200.577	152.894	159.459	22.0896	-1.23556	2.24907e-07	110.851	87.0654	136.519	111.479	14.2796	-0.453625	0.0426859	0.752389	0.00134261	223.279	136.992	172.854	177.708	25.027	-1.37858	4.43319e-10	-0.294558	0.765883	88.0974	89.9812	88.5082	88.8623	0.571881	-0.400959	0.00974128
estExt_fgenesh1_pg.C_chr_502_t10218	Aspni7_TID_1166302	Aspni7_PID_1166026	OG009351	An_(1)Tr_(0)Pc_(0)	1	0	0	N/A	N/A	N/A	#N/A	none predicted	121.12	130.709	141.751	131.193	5.9608	354.054	643.144	602.303	533.167	90.3291	-2.20295	3.32555e-12	123.54	85.0986	193.982	134.207	31.8811	0.0655021	0.877927	2.14713	6.46474e-11	1026.96	524.089	801.734	784.26	145.429	-2.73589	2.28784e-20	-0.624863	0.442483	152.641	145.551	168.198	155.464	6.68798	-0.442005	0.0514263
CE26638_94	Aspni7_TID_1026638	Aspni7_PID_1026638	OG009350	An_(1)Tr_(0)Pc_(0)	1	0	0	N/A	N/A	N/A	#N/A	none predicted	50.5294	37.3581	40.5755	42.821	3.96454	58.2273	76.8498	38.2261	57.7677	11.1521	-0.632675	0.0429616	71.0365	73.411	97.9398	80.7958	8.59938	-0.870265	8.30625e-05	-0.244979	0.601427	71.6464	55.761	57.0765	61.4946	5.09005	-0.726416	6.35491e-06	-0.21314	0.869085	84.6438	81.3624	83.0219	83.0094	0.947263	-1.1715	4.21421e-19
CE26599_47	Aspni7_TID_1026599	Aspni7_PID_1026599	OG009346	An_(1)Tr_(0)Pc_(0)	1	0	0	N/A	N/A	N/A	#N/A	none predicted	45.1159	28.7745	31.9952	35.2952	4.9976	102.708	134.34	90.1512	109.066	13.1462	-1.83974	3.06312e-15	144.58	117.333	172.211	144.708	15.8418	-1.98579	3.5037e-20	-0.15719	0.60036	141.808	92.7598	92.8837	109.151	16.3288	-1.82232	3.11331e-14	-0.0804345	0.954179	105.155	120.627	108.299	111.361	4.72143	-1.87892	4.36799e-24
gm1.6882_g	Aspni7_TID_1176429	Aspni7_PID_1176153	OG009344	An_(1)Tr_(0)Pc_(0)	1	0	0	N/A	N/A	N/A	#N/A	none predicted	0	0	0	0	0	0	0.051041	0	0.0170137	0.0170137	#N/A	#N/A	0	0	0	0	0	#N/A	#N/A	#N/A	#N/A	0	0	0	0	0	#N/A	#N/A	#N/A	#N/A	0	0	0	0	0	#N/A	#N/A
gm1.6873_g	Aspni7_TID_1176420	Aspni7_PID_1176144	OG007048	An_(1)Tr_(1)Pc_(0)	1	1	0	N/A	N/A	N/A	#N/A	none predicted	0.218518	0.441398	0.218466	0.292794	0.0743019	0	0.148945	0.0426679	0.0638711	0.0442845	1.77612	0.142192	0.199223	0.139333	0.20636	0.181639	0.0212529	0.725953	0.51024	-0.629668	0.602827	0.428453	0.0456586	0.0209871	0.165033	0.131902	0.683228	0.596964	#N/A	#N/A	0.214488	0	0.0720159	0.0955013	0.0630211	1.3606	0.307279
gm1.6872_g	Aspni7_TID_1176419	Aspni7_PID_1176143	OG000431	An_(1)Tr_(3)Pc_(2)	1	3	2	N/A	N/A	N/A	#N/A	none predicted	0.0571195	0	0.0571061	0.0380752	0.0190376	0.291997	0.097334	0.055766	0.148366	0.0728113	-1.75893	0.254837	0.0867933	0.0910525	1.21368	0.463843	0.374922	-2.88109	0.0675009	-0.6439	0.592144	0.23578	0.11935	0.0548593	0.136663	0.0529399	#N/A	#N/A	#N/A	#N/A	0	0.11188	0.470616	0.194165	0.141948	-2.08002	0.23447
fgenesh1_kg.chr_502_#_82_#_978_1_CATW_CATX_CATY_CATZ	Aspni7_TID_1145819	Aspni7_PID_1145543	OG007047	An_(1)Tr_(0)Pc_(1)	1	0	1	N/A	N/A	N/A	#N/A	none predicted	223.426	273.424	246.31	247.72	14.4504	140.387	143.952	123.575	135.971	6.28316	0.663457	0.0106475	170.778	175.106	179.631	175.172	2.55573	0.552446	0.0653424	-0.128376	0.722758	152.078	129.521	127.997	136.532	7.78557	0.670047	0.00562093	0.0838132	0.944676	191.213	200.218	184.735	192.055	4.48912	0.175928	0.484128
estExt_Genemark1.C_chr_502_t10194	Aspni7_TID_1186115	Aspni7_PID_1185839	OG007045	An_(1)Tr_(1)Pc_(0)	1	1	0	N/A	N/A	N/A	#N/A	none predicted	0	0	0	0	0	0	0	0	0	0	#N/A	#N/A	0	0	0	0	0	#N/A	#N/A	#N/A	#N/A	0	0	0	0	0	#N/A	#N/A	#N/A	#N/A	0	0	0	0	0	#N/A	#N/A
CE26311_43	Aspni7_TID_1026311	Aspni7_PID_1026311	OG009334	An_(1)Tr_(0)Pc_(0)	1	0	0	N/A	N/A	N/A	#N/A	none predicted	25.2678	18.5226	25.9138	23.2347	2.36344	21.5006	29.7929	24.9874	25.4269	2.40387	-0.344745	0.200014	32.078	26.5059	26.8447	28.4762	1.80355	-0.253656	0.414369	0.0714234	0.881144	29.9446	22.6088	21.802	24.7851	2.59022	-0.292021	0.232237	0.0329404	0.982446	24.4018	24.267	24.3106	24.3265	0.0397158	-0.280047	0.231072
CE26310_77	Aspni7_TID_1026310	Aspni7_PID_1026310	OG009333	An_(1)Tr_(0)Pc_(0)	1	0	0	N/A	N/A	N/A	#N/A	0.995	107	55.6741	73.5277	78.7339	15.0434	72.4888	76.8942	68.5858	72.6563	2.39988	-0.124572	0.688978	97.2981	83.3594	103.632	94.7631	5.98781	-0.24238	0.426504	-0.131232	0.593561	76.47	62.7769	62.4127	67.2199	4.62627	0.00433661	0.989102	0.187953	0.849917	81.07	74.3437	88.0057	81.1398	3.94404	-0.280298	0.30086
gm1.6766_g	Aspni7_TID_1176313	Aspni7_PID_1176037	OG009319	An_(1)Tr_(0)Pc_(0)	1	0	0	N/A	N/A	N/A	#N/A	none predicted	6.71764	7.10273	8.81484	7.54507	0.644544	6.00965	2.50406	4.20151	4.23841	1.01214	0.598457	0.257445	2.39238	2.6771	9.4167	4.82873	2.29546	0.729805	0.278464	0.117085	0.917876	4.33271	5.20879	3.98199	4.50783	0.364811	0.535471	0.137803	0.36182	0.811294	1.03028	4.72859	3.1133	2.95739	1.07045	1.1069	0.0599442
gm1.6735_g	Aspni7_TID_1176282	Aspni7_PID_1176006	OG009305	An_(1)Tr_(0)Pc_(0)	1	0	0	N/A	N/A	N/A	#N/A	1	0	0.318033	0.157408	0.15848	0.0918097	0.321946	0	0.307428	0.209791	0.104979	#N/A	#N/A	0.239238	0	0	0.0797459	0.0797459	#N/A	#N/A	#N/A	#N/A	0.48743	0.41122	0	0.29955	0.151382	#N/A	#N/A	#N/A	#N/A	0	0	0.259442	0.0864806	0.0864806	#N/A	#N/A
fgenesh1_pg.chr_502_#_23	Aspni7_TID_1136874	Aspni7_PID_1136598	OG009291	An_(1)Tr_(0)Pc_(0)	1	0	0	N/A	N/A	N/A	#N/A	none predicted	0.427154	0	0	0.142385	0.142385	0	0	0	0	0	#N/A	#N/A	0	0	0	0	0	#N/A	#N/A	#N/A	#N/A	0	0	0	0	0	#N/A	#N/A	#N/A	#N/A	0	0	0	0	0	#N/A	#N/A
estExt_fgenesh1_pg.C_chr_502_t10007	Aspni7_TID_1166167	Aspni7_PID_1165891	OG007022	An_(1)Tr_(0)Pc_(1)	1	0	1	N/A	N/A	N/A	#N/A	none predicted	28.2364	49.126	48.5044	41.9556	6.86194	3.26436	4.3143	4.55397	4.04421	0.396016	3.15006	9.07203e-17	4.9273	4.01599	6.94903	5.29744	0.866686	3.05563	4.91426e-15	-0.114478	0.82681	5.04524	4.2738	4.69554	4.67153	0.223021	2.96092	4.7632e-17	-0.120347	0.942163	4.89678	5.52089	4.52135	4.97967	0.291504	2.87725	1.31015e-15
MIX17177_1_8	Aspni7_TID_1217580	Aspni7_PID_1217304	OG009280	An_(1)Tr_(0)Pc_(0)	1	0	0	N/A	N/A	N/A	#N/A	none predicted	5.99305	11.3247	11.9557	9.75782	1.89118	0.960045	1.17655	1.50995	1.21551	0.159934	2.76845	8.10999e-10	0.671444	0.440246	1.23885	0.783515	0.237251	3.6803	8.77341e-13	0.817697	0.162954	1.98078	1.37053	1.47213	1.60781	0.188774	2.40693	3.58547e-09	-0.223626	0.894367	0.542169	1.73103	0.910186	1.06113	0.351396	2.96209	5.07483e-08
fgenesh1_kg.chr_501_#_177_#_0_0_EXTD110689.b1_EXTC_EXTD	Aspni7_TID_1145691	Aspni7_PID_1145415	OG009278	An_(1)Tr_(0)Pc_(0)	1	0	0	N/A	N/A	N/A	#N/A	none predicted	0	0	0	0	0	0	0	0	0	0	#N/A	#N/A	0	0	0	0	0	#N/A	#N/A	#N/A	#N/A	0	0	0	0	0	#N/A	#N/A	#N/A	#N/A	0	0	0	0	0	#N/A	#N/A
fgenesh1_kg.chr_501_#_145_#_2849_1_EXTC_EXTD	Aspni7_TID_1145659	Aspni7_PID_1145383	OG009271	An_(1)Tr_(0)Pc_(0)	1	0	0	N/A	N/A	N/A	#N/A	none predicted	39.3699	47.4222	51.7281	46.1734	3.62174	20.676	30.5195	21.5289	24.2415	3.14868	0.736397	0.0147319	21.0033	20.5765	24.8879	22.1559	1.37153	1.11909	0.000139815	0.357055	0.223172	32.9133	30.427	23.4001	28.9134	2.84857	0.487806	0.099073	-0.204578	0.857651	13.726	16.3287	17.9026	15.9858	1.21782	1.32654	2.76175e-06
CE25436_24	Aspni7_TID_1025436	Aspni7_PID_1025436	OG009268	An_(1)Tr_(0)Pc_(0)	1	0	0	N/A	N/A	N/A	#N/A	none predicted	18.3346	60.0947	51.3593	43.2629	12.7167	47.6593	31.906	53.1092	44.2248	6.35716	-0.209195	0.756312	43.1032	79.9594	39.3046	54.1224	12.965	-0.272535	0.724195	-0.0801316	0.932939	28.1577	44.7697	45.5178	39.4817	5.66615	-0.0487752	0.946144	0.466678	0.710495	54.7534	65.2172	63.7021	61.2242	3.26486	-0.641172	0.250416
CE25325_2	Aspni7_TID_1025325	Aspni7_PID_1025325	OG009267	An_(1)Tr_(0)Pc_(0)	1	0	0	N/A	N/A	N/A	#N/A	none predicted	0.516478	2.17347	1.72119	1.47038	0.494498	0.176017	1.02678	0.756359	0.653053	0.250968	0.956591	0.317864	1.04639	1.09774	1.82903	1.32438	0.252759	0.254137	0.79287	-0.58912	0.552093	1.11038	0.539583	1.32278	0.990914	0.233847	0.395921	0.645338	-0.516329	0.763815	0.422461	0.674415	0.141844	0.412907	0.153814	1.5964	0.130538
fgenesh1_kg.chr_501_#_90_#_3791_1_EXTC_EXTD	Aspni7_TID_1145604	Aspni7_PID_1145328	OG009264	An_(1)Tr_(0)Pc_(0)	1	0	0	N/A	N/A	N/A	#N/A	none predicted	49.4962	41.47	37.2288	42.7317	3.59705	36.5221	41.4418	27.1537	35.0392	4.19073	0.0754249	0.796503	39.6578	29.522	50.8813	40.0204	6.16857	0.157961	0.58406	0.0662847	0.883651	44.5488	32.3277	27.6301	34.8355	5.04241	0.101972	0.717829	0.0133264	0.990346	32.0224	30.853	29.9746	30.95	0.593146	0.252566	0.179715
estExt_fgenesh1_pg.C_chr_5010086	Aspni7_TID_1165998	Aspni7_PID_1165722	OG009246	An_(1)Tr_(0)Pc_(0)	1	0	0	N/A	N/A	N/A	#N/A	none predicted	4.33918	1.48839	1.22778	2.35178	0.99654	0.669647	0.488292	1.91835	1.02543	0.449519	0.849483	0.325635	1.61725	1.69661	0.19329	1.16905	0.488417	0.8951	0.382071	0.0254474	0.984763	0.76039	1.45408	0.629054	0.94784	0.255942	1.00635	0.163698	0.550629	0.743066	0.803615	2.24505	0.404729	1.15113	0.55895	0.739796	0.422129
fgenesh1_kg.chr_501_#_13_#_11820_1_EXTC_EXTD	Aspni7_TID_1145527	Aspni7_PID_1145251	OG009232	An_(1)Tr_(0)Pc_(0)	1	0	0	N/A	N/A	N/A	#N/A	none predicted	0.653518	0.495031	0.571694	0.573414	0.0457593	0.751682	1.18322	0.957048	0.963985	0.124624	-0.935706	0.175047	0.620639	0.651096	1.35003	0.873922	0.238217	-0.53928	0.542818	0.31914	0.754963	0.674404	0.682754	0.58843	0.648529	0.0301461	-0.375876	0.589029	0.32469	0.873841	1.20275	0.320011	0.269221	0.597328	0.303066	-0.189734	0.861019
fgenesh1_kg.chr_501_#_6_#_6013_1_EXTC_EXTD	Aspni7_TID_1145520	Aspni7_PID_1145244	OG009228	An_(1)Tr_(0)Pc_(0)	1	0	0	N/A	N/A	N/A	#N/A	none predicted	10.0891	15.5709	12.24	12.6333	1.59464	13.3285	12.2663	15.8264	13.8071	1.05518	-0.325944	0.446996	9.81832	9.57732	7.49371	8.96312	0.737988	0.549488	0.245955	0.81665	0.0503693	8.13033	15.1592	13.2827	12.1908	2.10124	-0.157424	0.771094	0.440964	0.763815	5.56349	14.4325	9.52671	9.84089	2.56507	0.168937	0.761261
fgenesh1_pg.chr_403_#_8	Aspni7_TID_1136523	Aspni7_PID_1136247	OG009203	An_(1)Tr_(0)Pc_(0)	1	0	0	N/A	N/A	N/A	#N/A	none predicted	0	0.316007	0.234608	0.183538	0.0947298	0.0799737	0.133292	0.0763674	0.0965443	0.0184032	0.640887	0.69174	0	0	0	0	0	#N/A	#N/A	#N/A	#N/A	0.807209	0.0408601	0.150252	0.332773	0.23931	-0.761159	0.620465	#N/A	#N/A	0	0	0	0	0	#N/A	#N/A
estExt_fgenesh1_pm.C_chr_4030008	Aspni7_TID_1158901	Aspni7_PID_1158625	OG000210	An_(2)Tr_(5)Pc_(1)	2	5	1	CBM50-CBM50-CBM18-GH18	N/A	CBM50/GH18	G_v_A|G_v_A+P	0.998	2.68247	3.53472	3.59325	3.27015	0.294324	5.9994	12.5168	6.46543	8.32721	2.09911	-1.49969	9.4562e-05	0.382127	0.367473	0.766894	0.505498	0.130766	2.74643	1.66025e-11	3.95507	3.19444e-28	29.3959	13.8098	19.5439	20.9165	4.55136	-2.80988	4.32633e-16	-1.61283	2.27852e-08	0.308555	0.348908	0.362599	0.340021	0.0162215	3.03882	4.1305e-16
estExt_Genewise1.C_chr_4030002	Aspni7_TID_1107713	Aspni7_PID_1107437	OG000422	An_(3)Tr_(2)Pc_(1)	3	2	1	N/A	N/A	N/A	#N/A	none predicted	4.28396	5.13239	5.11001	4.84212	0.279155	6.91731	12.0828	6.40347	8.46788	1.81356	-0.976627	0.00601995	5.56674	2.73157	8.99799	5.76544	1.81169	-0.13373	0.812412	0.766974	0.132015	39.7117	25.2023	28.7728	31.2289	4.36481	-2.84971	6.75804e-28	-1.98855	8.01282e-14	5.07496	5.67115	5.35528	5.36713	0.172206	-0.343055	0.249994
CE24304_27	Aspni7_TID_1024304	Aspni7_PID_1024304	OG009195	An_(1)Tr_(0)Pc_(0)	1	0	0	N/A	N/A	N/A	#N/A	none predicted	0	0	0	0	0	0	0	0	0	0	#N/A	#N/A	0	0	0	0	0	#N/A	#N/A	#N/A	#N/A	0	0	0	0	0	#N/A	#N/A	#N/A	#N/A	0	0	0	0	0	#N/A	#N/A
fgenesh1_kg.chr_402_#_765_#_9097_1_EXTC_EXTD	Aspni7_TID_1145403	Aspni7_PID_1145127	OG009186	An_(1)Tr_(0)Pc_(0)	1	0	0	N/A	N/A	N/A	#N/A	none predicted	26.4236	60.0847	70.4968	52.335	13.2998	15.5919	16.2097	17.3949	16.3988	0.528985	1.46636	0.00305993	13.9954	11.7939	11.4073	12.3989	0.806035	2.12716	3.60361e-05	0.627317	0.0876795	16.8283	14.1183	13.4141	14.7869	1.04074	1.63183	0.000664917	0.268256	0.832641	17.0439	17.1534	9.95236	14.7165	2.3823	1.64794	0.00159811
fgenesh1_kg.chr_402_#_761_#_2324_0_CATY7953.g1_CATW_CATX_CATY_CATZ	Aspni7_TID_1145399	Aspni7_PID_1145123	OG009185	An_(1)Tr_(0)Pc_(0)	1	0	0	N/A	N/A	N/A	#N/A	none predicted	64.016	32.6453	32.2007	42.954	10.5318	6.02448	6.62899	8.54544	7.06631	0.759878	2.32232	6.91361e-11	3.12941	5.83641	9.8596	6.27514	1.95518	2.75468	9.89672e-09	0.400568	0.5765	10.0362	4.93081	9.42298	8.13	1.60936	2.15059	6.53409e-08	-0.203998	0.890895	3.3692	3.69776	7.07019	4.71238	1.18271	2.88764	7.11604e-12
estExt_Genemark1.C_chr_402_t30037	Aspni7_TID_1185596	Aspni7_PID_1185320	OG009176	An_(1)Tr_(0)Pc_(0)	1	0	0	N/A	N/A	N/A	#N/A	none predicted	16.1363	8.86978	10.636	11.8807	2.18802	18.9798	22.4477	21.1911	20.8728	1.01365	-1.04406	0.000160245	24.7361	21.625	26.9707	24.4439	1.55009	-1.00787	0.000330503	0.0237449	0.953528	25.899	22.7137	27.2239	25.2789	1.3384	-1.31048	1.89446e-06	-0.211888	0.872116	25.9306	23.9143	23.8837	24.5762	0.677258	-1.27388	2.9135e-07
fgenesh1_kg.chr_402_#_734_#_14924_1_EXTC_EXTD	Aspni7_TID_1145372	Aspni7_PID_1145096	OG009175	An_(1)Tr_(0)Pc_(0)	1	0	0	N/A	N/A	N/A	#N/A	none predicted	0.118084	0.119262	0.826391	0.354579	0.235906	0	0.10061	0.115285	0.071965	0.0362311	1.63353	0.310297	0	0.188233	0	0.0627445	0.0627445	#N/A	#N/A	#N/A	#N/A	0.0609287	0.308415	0.0567056	0.142017	0.0832083	0.940477	0.525562	#N/A	#N/A	0.57953	1.61903	0.194581	0.797714	0.425427	-1.1793	0.396662
fgenesh1_kg.chr_402_#_661_#_331_0_EXTD28176.b1_EXTC_EXTD	Aspni7_TID_1145299	Aspni7_PID_1145023	OG009155	An_(1)Tr_(0)Pc_(0)	1	0	0	N/A	N/A	N/A	#N/A	none predicted	726.752	447.135	589.946	587.945	80.7245	521.251	553.171	441.181	505.201	33.3101	-0.00989865	0.971535	535.426	580.465	537.764	551.218	14.6389	0.106471	0.749859	0.0952168	0.829208	541.897	432.257	482.753	485.635	31.6831	0.0586344	0.821946	0.074069	0.955078	468.164	449.144	490.461	469.257	11.9399	0.0981986	0.652047
CE22988_4	Aspni7_TID_1022988	Aspni7_PID_1022988	OG009125	An_(1)Tr_(0)Pc_(0)	1	0	0	N/A	N/A	N/A	#N/A	none predicted	5.32015	4.56727	5.05296	4.98013	0.220369	6.79921	6.00607	3.63586	5.48038	0.950256	-0.343657	0.452555	15.7638	14.6292	21.9807	17.4579	2.28498	-1.74174	1.00402e-07	-1.3406	0.000127109	9.40194	5.62763	7.40898	7.47952	1.09012	-0.774493	0.0224789	-0.390852	0.804499	9.13859	14.8493	18.1909	14.0596	2.64284	-1.70645	2.09674e-05
fgenesh1_pg.chr_402_#_770	Aspni7_TID_1136145	Aspni7_PID_1135869	OG009120	An_(1)Tr_(0)Pc_(0)	1	0	0	N/A	N/A	N/A	#N/A	none predicted	18.7442	22.5217	19.2245	20.1635	1.18725	9.82993	16.0393	8.8345	11.5679	2.25409	0.612192	0.0838708	11.2945	7.98506	11.2541	10.1779	1.09648	1.05371	0.000633114	0.406471	0.331072	20.052	9.96019	11.174	13.7287	3.18098	0.388765	0.308205	-0.45419	0.674139	7.33563	7.91255	4.52658	6.59159	1.04585	1.42269	3.50985e-05
CE22942_55	Aspni7_TID_1022942	Aspni7_PID_1022942	OG009119	An_(1)Tr_(0)Pc_(0)	1	0	0	N/A	N/A	N/A	#N/A	none predicted	47.6082	24.8398	25.6748	32.7076	7.45422	25.2969	39.5534	27.3384	30.7296	4.45109	-0.140808	0.713856	29.2665	26.2154	39.0597	31.5139	3.87434	0.0811141	0.837783	0.204467	0.579616	35.7261	24.8948	22.5539	27.725	4.05726	0.023119	0.955154	0.0483466	0.974231	24.2377	22.1517	22.2167	22.8687	0.68476	0.275413	0.366829
fgenesh1_kg.chr_402_#_548_#_12523_1_EXTC_EXTD	Aspni7_TID_1145186	Aspni7_PID_1144910	OG009112	An_(1)Tr_(0)Pc_(0)	1	0	0	N/A	N/A	N/A	#N/A	none predicted	3.29759	2.52659	3.63787	3.15402	0.328732	14.9973	15.5013	11.3236	13.9407	1.31664	-2.33641	7.95633e-13	22.1162	15.226	28.7251	22.0224	3.89713	-2.71159	1.71379e-14	-0.380327	0.310141	12.7318	11.5827	8.40922	10.9079	1.29264	-1.97231	1.55604e-09	0.430162	0.6993	18.9743	21.8269	12.7415	17.8475	2.68256	-2.67839	1.57987e-13
fgenesh1_kg.chr_402_#_541_#_0_0_EXTC45179.b1_EXTC_EXTD	Aspni7_TID_1145179	Aspni7_PID_1144903	OG009109	An_(1)Tr_(0)Pc_(0)	1	0	0	N/A	N/A	N/A	#N/A	none predicted	0.140084	0.565929	1.68061	0.795542	0.459293	0.429669	2.02903	0	0.819565	0.61732	-0.121717	0.940455	1.27715	2.00973	0.330725	1.20587	0.485996	-0.515837	0.711486	-0.23981	0.8656	0.433683	0.658578	0.201811	0.431357	0.131862	0.648136	0.592828	#N/A	#N/A	0.687504	0.274382	0.230834	0.397573	0.145509	0.782406	0.590644
gm1.5775_g	Aspni7_TID_1175322	Aspni7_PID_1175046	OG009079	An_(1)Tr_(0)Pc_(0)	1	0	0	N/A	N/A	N/A	#N/A	1	0.767543	0	0.153473	0.307005	0.234492	0.627794	0.261585	0	0.29646	0.182065	-0.193258	0.918347	0.233257	0	0	0.0777523	0.0777523	#N/A	#N/A	#N/A	#N/A	0	0.080188	0	0.0267293	0.0267293	#N/A	#N/A	#N/A	#N/A	0	0	0	0	0	#N/A	#N/A
fgenesh1_kg.chr_402_#_436_#_1807_0_CATY4764.b1_CATW_CATX_CATY_CATZ	Aspni7_TID_1145074	Aspni7_PID_1144798	OG009077	An_(1)Tr_(0)Pc_(0)	1	0	0	N/A	N/A	N/A	#N/A	none predicted	88.7744	48.3773	51.1953	62.7824	13.0215	46.0073	56.3325	46.2333	49.5244	3.4047	0.103811	0.752717	42.9675	28.6782	54.1355	41.9271	7.3673	0.624958	0.0625821	0.501476	0.0457061	61.7291	39.9816	44.807	48.8392	6.59376	0.146485	0.677582	-0.017139	0.986161	40.4773	30.4449	34.4991	35.1404	2.9138	0.597958	0.0335186
CE21929_51	Aspni7_TID_1021929	Aspni7_PID_1021929	OG009072	An_(1)Tr_(0)Pc_(0)	1	0	0	N/A	N/A	N/A	#N/A	0.996	11.7293	26.8063	24.2048	20.9135	4.65308	4.30487	4.42026	5.9459	4.89034	0.52883	1.87628	0.000109346	3.0847	3.83535	2.48516	3.13507	0.39058	2.75383	2.12058e-07	0.801928	0.130478	5.00461	3.84902	5.30764	4.72042	0.444395	1.94661	2.33419e-05	0.126096	0.94727	1.47603	4.41811	3.7169	3.20368	0.887225	2.47173	1.46113e-05
CE21873_42	Aspni7_TID_1021873	Aspni7_PID_1021873	OG009070	An_(1)Tr_(0)Pc_(0)	1	0	0	N/A	N/A	N/A	#N/A	none predicted	37.6142	38.0268	44.1487	39.9299	2.11275	40.1111	42.6682	36.7947	39.858	1.70024	-0.202878	0.415049	50.7299	41.3798	43.7507	45.2868	2.80628	-0.127207	0.682024	0.0559085	0.887905	39.6701	44.1178	40.0633	41.2837	1.42157	-0.252834	0.345621	0.100163	0.941219	44.3913	32.0482	33.9294	36.7896	3.83945	-0.0779148	0.784461
CE21737_109	Aspni7_TID_1021737	Aspni7_PID_1021737	OG009067	An_(1)Tr_(0)Pc_(0)	1	0	0	N/A	N/A	N/A	#N/A	none predicted	123.525	106.269	121.881	117.225	5.49835	103.016	162.39	115.116	126.841	18.1148	-0.315366	0.217978	148.194	119.787	154.985	140.989	10.7805	-0.211215	0.302982	0.0848724	0.82681	173.707	125.636	111.139	136.827	18.9088	-0.411271	0.061626	-0.166058	0.890895	98.9001	99.4305	87.7054	95.3453	3.82301	0.0916896	0.593916
fgenesh1_kg.chr_402_#_363_#_2727_1_EXTC_EXTD	Aspni7_TID_1145001	Aspni7_PID_1144725	OG009066	An_(1)Tr_(0)Pc_(0)	1	0	0	N/A	N/A	N/A	#N/A	none predicted	79.6142	73.8462	70.5764	74.6789	2.642	69.0143	58.5879	80.3145	69.3056	6.2736	-0.119229	0.712551	92.0246	75.6234	70.4483	79.3655	6.50349	-0.0467272	0.887451	0.054042	0.931188	65.0043	59.2842	65.4972	63.2619	1.99394	0.0328192	0.886017	0.323587	0.760134	91.6452	78.4643	75.367	81.8255	4.9906	-0.335019	0.0598514
CE21733_27	Aspni7_TID_1021733	Aspni7_PID_1021733	OG009065	An_(1)Tr_(0)Pc_(0)	1	0	0	N/A	N/A	N/A	#N/A	0.997	10.1597	16.0485	13.1448	13.1177	1.70001	14.8083	10.8728	14.4837	13.3882	1.26123	-0.229559	0.600117	18.2154	26.2262	15.3544	19.932	3.25368	-0.564664	0.265982	-0.333541	0.61389	11.3913	13.1667	15.7507	13.4363	1.26564	-0.228945	0.601242	0.209327	0.890067	26.0523	24.582	24.5039	25.0461	0.503624	-1.10556	0.000448097
fgenesh1_kg.chr_402_#_353_#_1086_1_EXTC_EXTD	Aspni7_TID_1144991	Aspni7_PID_1144715	OG006905	An_(1)Tr_(1)Pc_(0)	1	1	0	N/A	N/A	N/A	#N/A	none predicted	61.2819	51.3148	44.7003	52.4323	4.81919	37.8807	59.2285	50.8247	49.3113	6.20885	-0.124333	0.683824	70.6303	49.9237	77.0769	65.877	8.19085	-0.268628	0.285193	-0.154811	0.700347	61.7884	44.6966	53.0764	53.1871	4.93431	-0.221935	0.344322	-0.169924	0.894367	49.8708	48.5846	45.9399	48.1318	1.1571	-0.0888694	0.650782
fgenesh1_kg.chr_402_#_351_#_979_1_CATW_CATX_CATY_CATZ	Aspni7_TID_1144989	Aspni7_PID_1144713	OG009063	An_(1)Tr_(0)Pc_(0)	1	0	0	N/A	N/A	N/A	#N/A	none predicted	77.8847	35.177	41.6892	51.5836	13.2842	45.5412	50.8134	45.0254	47.1266	1.84938	-0.119097	0.75764	72.2709	65.7038	79.8527	72.6091	4.08796	-0.479627	0.18058	-0.371759	0.0440762	57.4357	41.2102	49.9666	49.5375	4.68882	-0.1717	0.666838	-0.0655823	0.959961	53.0415	52.622	58.6185	54.7607	1.9327	-0.333393	0.311788
fgenesh1_kg.chr_402_#_317_#_7232_1_EXTC_EXTD	Aspni7_TID_1144955	Aspni7_PID_1144679	OG009055	An_(1)Tr_(0)Pc_(0)	1	0	0	N/A	N/A	N/A	#N/A	none predicted	9.64592	9.13332	10.5143	9.76451	0.403033	0.753353	1.71219	0.915576	1.12704	0.296301	2.86867	1.17627e-13	2.23927	1.70848	3.47922	2.47566	0.524658	2.02286	2.49139e-08	-0.778104	0.212987	1.62447	0.94476	1.41537	1.3282	0.200998	2.66255	1.14514e-18	-0.443598	0.799505	1.31501	2.75529	2.53876	2.20302	0.448384	1.89608	6.656e-07
CE21297_28	Aspni7_TID_1021297	Aspni7_PID_1021297	OG009047	An_(1)Tr_(0)Pc_(0)	1	0	0	N/A	N/A	N/A	#N/A	none predicted	0	0	0	0	0	0	0	0	0	0	#N/A	#N/A	0	0	0	0	0	#N/A	#N/A	#N/A	#N/A	0	0	0	0	0	#N/A	#N/A	#N/A	#N/A	0	0	0	0	0	#N/A	#N/A
CE21250_17	Aspni7_TID_1021250	Aspni7_PID_1021250	OG009045	An_(1)Tr_(0)Pc_(0)	1	0	0	N/A	N/A	N/A	#N/A	none predicted	47.4012	46.7151	49.226	47.7808	0.749266	26.8719	32.7593	25.5481	28.3931	2.21628	0.543856	0.0167037	33.6588	31.2855	44.4387	36.461	4.04727	0.450657	0.0874559	-0.108096	0.769708	33.1042	32.6148	29.9829	31.9006	0.969212	0.379656	0.0766688	-0.0863293	0.952564	19.1516	22.4805	19.8582	20.4968	1.01263	1.01311	5.2987e-06
fgenesh1_kg.chr_402_#_271_#_10990_1_EXTC_EXTD	Aspni7_TID_1144909	Aspni7_PID_1144633	OG009044	An_(1)Tr_(0)Pc_(0)	1	0	0	N/A	N/A	N/A	#N/A	none predicted	13.4953	15.4019	11.7381	13.5451	1.05792	22.0763	17.4773	17.1281	18.8939	1.59437	-0.684963	0.0425173	23.9921	15.9192	26.4447	22.1187	3.17956	-0.627565	0.0678351	0.0421883	0.940782	19.7757	16.9188	14.9703	17.2216	1.39545	-0.534065	0.0613476	0.310893	0.799291	15.8957	21.9395	17.3455	18.3936	1.82169	-0.639078	0.0494932
fgenesh1_kg.chr_402_#_268_#_0_0_EXTC133014.b1_EXTC_EXTD	Aspni7_TID_1144906	Aspni7_PID_1144630	OG009043	An_(1)Tr_(0)Pc_(0)	1	0	0	N/A	N/A	N/A	#N/A	none predicted	0.990378	2.60069	5.74285	3.1113	1.39547	1.21509	0.675059	0.96691	0.952351	0.156062	1.42568	0.128581	0.90293	0.315746	0.935275	0.717984	0.201335	2.06645	0.0519031	0.439837	0.719632	1.02203	0.310405	0.760952	0.697796	0.207841	1.88466	0.0355927	#N/A	#N/A	0.972116	2.32782	1.30558	1.53517	0.407847	0.793173	0.447693
fgenesh1_kg.chr_402_#_265_#_8415_1_EXTC_EXTD	Aspni7_TID_1144903	Aspni7_PID_1144627	OG009042	An_(1)Tr_(0)Pc_(0)	1	0	0	N/A	N/A	N/A	#N/A	none predicted	5.12991	2.98307	2.79748	3.63682	0.748466	4.92699	4.10589	3.64244	4.22511	0.375579	-0.441797	0.388851	8.03112	7.18623	5.5051	6.90748	0.742399	-0.892008	0.0883382	-0.427815	0.509102	7.05848	4.30376	4.77762	5.37995	0.850337	-0.75938	0.0767638	-0.206897	0.909814	3.0517	6.39414	5.89163	5.11249	1.04055	-0.729425	0.195642
CE21190_26	Aspni7_TID_1021190	Aspni7_PID_1021190	OG009041	An_(1)Tr_(0)Pc_(0)	1	0	0	N/A	N/A	N/A	#N/A	none predicted	5.97439	5.53119	6.02277	5.84278	0.156421	0.305413	0.424192	0.243034	0.324213	0.0531339	3.88875	4.05563e-19	0	0	0	0	0	8.16343	4.44997e-09	2.11724	0.00943748	0.256889	0.234062	0.0956331	0.195528	0.0503802	4.64668	2.32384e-28	#N/A	#N/A	0.488685	0.390067	0.0820397	0.320264	0.122467	3.98691	6.61698e-12
fgenesh1_kg.chr_402_#_244_#_2354_1_CATW_CATX_CATY_CATZ	Aspni7_TID_1144882	Aspni7_PID_1144606	OG009035	An_(1)Tr_(0)Pc_(0)	1	0	0	N/A	N/A	N/A	#N/A	none predicted	19.4937	6.90815	9.07626	11.826	3.88457	31.1195	35.0988	24.2829	30.1671	3.15838	-1.58545	7.88277e-05	37.0377	34.1965	34.9757	35.4033	0.847564	-1.57642	0.000105814	-0.00223217	0.995262	33.1588	28.8596	30.6066	30.875	1.24832	-1.61298	4.94227e-05	-0.0328011	0.980957	39.0618	35.9899	33.403	36.1516	1.63556	-1.85328	4.63007e-07
fgenesh1_kg.chr_402_#_224_#_3951_0_CATY1936.b1_CATW_CATX_CATY_CATZ	Aspni7_TID_1144862	Aspni7_PID_1144586	OG009032	An_(1)Tr_(0)Pc_(0)	1	0	0	N/A	N/A	N/A	#N/A	none predicted	0.663361	0.309223	0.816254	0.596279	0.150161	1.04342	0.478244	1.14583	0.889166	0.207576	-0.794762	0.284105	1.24059	0.650735	0.602359	0.831228	0.205157	-0.418827	0.615696	0.307121	0.769926	1.65875	1.51935	0.73513	1.30441	0.28747	-1.2947	0.0295212	0.0615111	0.979975	0	1.09943	0.588595	0.562674	0.317642	-0.154621	0.898303
fgenesh1_kg.chr_402_#_192_#_3590_0_CATW4033.b2_CATW_CATX_CATY_CATZ	Aspni7_TID_1144830	Aspni7_PID_1144554	OG009030	An_(1)Tr_(0)Pc_(0)	1	0	0	N/A	N/A	N/A	#N/A	none predicted	8.94568	10.2238	13.0623	10.7439	1.2165	24.0688	26.5764	16.663	22.436	2.97592	-1.24428	0.000288166	35.4133	29.2706	46.5471	37.077	5.0562	-1.69728	2.12665e-07	-0.457307	0.157203	25.4476	20.6593	15.8268	20.6446	2.77728	-1.11429	0.000570887	0.148736	0.920568	23.6848	31.3549	28.1242	27.7213	2.22331	-1.55512	8.7403e-07
fgenesh1_kg.chr_402_#_190_#_0_0_EXTD67445.b1_EXTC_EXTD	Aspni7_TID_1144828	Aspni7_PID_1144552	OG009029	An_(1)Tr_(0)Pc_(0)	1	0	0	N/A	N/A	N/A	#N/A	0.529	9.52274	15.6092	15.4513	13.5278	2.00303	11.1726	21.4145	11.4308	14.6727	3.37176	-0.280409	0.582115	22.7722	19.6592	36.8562	26.4292	5.29037	-0.856247	0.0581616	-0.563855	0.226068	12.6463	9.62256	7.12183	9.79691	1.59716	0.298216	0.519084	0.324819	0.821201	18.3878	14.6771	14.6629	15.9093	1.23928	-0.404893	0.352718
fgenesh1_kg.chr_402_#_184_#_1392_1_CATW_CATX_CATY_CATZ	Aspni7_TID_1144822	Aspni7_PID_1144546	OG009027	An_(1)Tr_(0)Pc_(0)	1	0	0	N/A	N/A	N/A	#N/A	none predicted	4.40636	2.84328	2.81452	3.35472	0.525887	12.827	17.4158	14.3996	14.8808	1.34635	-2.3578	1.40803e-17	17.2967	7.8045	20.517	15.2061	3.81576	-2.08367	2.76932e-07	0.243217	0.664158	20.0202	12.6276	14.1655	15.6044	2.25209	-2.4032	1.52437e-17	-0.120949	0.92816	18.1715	10.4288	11.8998	13.5	2.374	-2.20841	1.21413e-10
gm1.5352_g	Aspni7_TID_1174899	Aspni7_PID_1174623	OG009015	An_(1)Tr_(0)Pc_(0)	1	0	0	N/A	N/A	N/A	#N/A	none predicted	0	0.0775205	0	0.0258402	0.0258402	0.0784742	0.326982	0.374678	0.260044	0.0918233	-2.66766	0.0876805	0.583142	0.122352	0.18121	0.295568	0.144788	#N/A	#N/A	0.0575578	0.967983	0.237622	0	0	0.0792073	0.0792073	#N/A	#N/A	#N/A	#N/A	0	0	0	0	0	#N/A	#N/A
CE20186_54	Aspni7_TID_1020186	Aspni7_PID_1020186	OG009014	An_(1)Tr_(0)Pc_(0)	1	0	0	N/A	N/A	N/A	#N/A	none predicted	133.479	142.571	141.129	139.06	2.82143	55.4943	64.3751	54.9153	58.2616	3.06135	1.04799	7.44355e-07	79.7813	76.9442	65.8169	74.1808	4.26141	0.943525	0.00136188	-0.120123	0.797357	54.1829	47.9584	56.2458	52.7957	2.49089	1.19302	4.55885e-08	0.145075	0.909814	69.1346	68.3035	72.0721	69.8367	1.14316	0.791947	7.80394e-05
gm1.5294_g	Aspni7_TID_1174841	Aspni7_PID_1174565	OG009010	An_(1)Tr_(0)Pc_(0)	1	0	0	N/A	N/A	N/A	#N/A	none predicted	36.9995	16.3787	13.5371	22.3051	7.39286	4.18529	6.17073	3.07428	4.47677	0.905671	2.03355	3.43141e-05	8.8518	5.77249	9.2928	7.97236	1.10728	1.48068	0.00208269	-0.53849	0.326663	13.4043	4.52343	7.1071	8.34495	2.63735	1.18776	0.0323757	-0.949567	0.232595	3.09083	3.70064	7.00493	4.5988	1.21588	1.95206	0.00047055
gm1.5275_g	Aspni7_TID_1174822	Aspni7_PID_1174546	OG009008	An_(1)Tr_(0)Pc_(0)	1	0	0	N/A	N/A	N/A	#N/A	none predicted	1.37727	0.115918	0.229492	0.574228	0.402859	0.469379	0.586733	0.560266	0.538792	0.035538	-0.18716	0.88342	0.348795	2.92729	0	1.09203	0.92314	-0.966576	0.56987	-0.448776	0.729447	0.118441	0.479629	1.15743	0.585166	0.304537	-0.336559	0.808828	#N/A	#N/A	2.81641	0.674415	0.378252	1.28969	0.768131	-1.28721	0.315511
estExt_fgenesh1_pm.C_chr_402_t10084	Aspni7_TID_1158302	Aspni7_PID_1158026	OG008997	An_(1)Tr_(0)Pc_(0)	1	0	0	N/A	N/A	N/A	#N/A	none predicted	16.8812	13.3633	14.8246	15.023	1.02037	17.7259	17.1043	22.94	19.2567	1.85036	-0.584721	0.0611157	32.7571	25.637	37.4313	31.9418	3.42902	-1.03046	1.21358e-05	-0.439604	0.241524	15.6551	25.5609	21.855	21.0236	2.8896	-0.711528	0.0507718	0.209248	0.897258	33.0278	34.1822	27.4414	31.5505	2.08139	-1.2751	1.84424e-09
gm1.5230_g	Aspni7_TID_1174777	Aspni7_PID_1174501	OG008993	An_(1)Tr_(0)Pc_(0)	1	0	0	N/A	N/A	N/A	#N/A	none predicted	0.460526	0.620164	0.306945	0.462545	0.090424	0	0.130793	0.149871	0.0935546	0.0471004	1.70797	0.247523	0	0	0	0	0	#N/A	#N/A	#N/A	#N/A	0.316829	0	0.147434	0.154755	0.091534	1.25134	0.347637	#N/A	#N/A	0.75339	0.300677	0	0.351355	0.218956	0.272766	0.86438
fgenesh1_kg.chr_402_#_20_#_3498_0_CATW2608.g1_CATW_CATX_CATY_CATZ	Aspni7_TID_1144658	Aspni7_PID_1144382	OG008992	An_(1)Tr_(0)Pc_(0)	1	0	0	N/A	N/A	N/A	#N/A	none predicted	3.9558	21.7654	16.5278	14.083	5.28451	23.1197	33.8552	21.1549	26.0433	3.94692	-0.985467	0.15241	52.5725	35.1997	56.5932	48.1218	6.56448	-1.58631	0.0187033	-0.617975	0.0184259	34.9122	25.8452	22.2002	27.6525	3.77925	-1.06414	0.123471	-0.152302	0.903715	40.8569	39.088	31.8141	37.253	2.76699	-1.49654	0.0208275
fgenesh1_pg.chr_402_#_73	Aspni7_TID_1135448	Aspni7_PID_1135172	OG008986	An_(1)Tr_(0)Pc_(0)	1	0	0	N/A	N/A	N/A	#N/A	none predicted	0.839705	2.12022	1.46914	1.47635	0.36967	0.536576	0.983739	3.17675	1.56569	0.815809	-0.27478	0.787289	0.159492	0.334637	0.247808	0.247312	0.0505607	2.48937	0.0146203	1.76831	0.0311577	1.40813	1.42556	1.51215	1.44861	0.0321631	-0.150509	0.827145	0.236883	0.909814	1.03028	1.02795	0.345923	0.801385	0.227732	0.717036	0.446989
fgenesh1_pg.chr_402_#_26	Aspni7_TID_1135401	Aspni7_PID_1135125	OG008971	An_(1)Tr_(0)Pc_(0)	1	0	0	N/A	N/A	N/A	#N/A	none predicted	0.0686072	0.623628	1.02887	0.573701	0.278325	0.841735	2.27974	1.20567	1.44238	0.431659	-1.37696	0.141012	0.729742	0.218729	3.96839	1.63895	1.17402	-1.1779	0.367918	0.0999422	0.942458	1.9116	1.03931	1.12017	1.35703	0.278266	-1.30638	0.129098	-0.226941	0.910549	2.02026	0.403142	0.79137	1.07159	0.487395	-0.946245	0.417436
fgenesh1_kg.chr_402_#_6_#_1750_1_EXTC_EXTD	Aspni7_TID_1144644	Aspni7_PID_1144368	OG006841	An_(1)Tr_(0)Pc_(1)	1	0	1	N/A	N/A	N/A	#N/A	none predicted	219.365	203.033	207.889	210.096	4.84228	127.358	165.204	120.977	137.846	13.8024	0.402639	0.0450337	113.948	88.3969	168.244	123.53	23.5425	0.840871	0.00180887	0.416083	0.157973	181.842	114.959	117.573	138.125	21.8718	0.420101	0.0753552	-0.0663202	0.962706	115.913	114.159	109.492	113.188	1.91609	0.68646	7.17902e-07
fgenesh1_kg.chr_402_#_5_#_0_0_EXTD121927.b1_EXTC_EXTD	Aspni7_TID_1144643	Aspni7_PID_1144367	OG008966	An_(1)Tr_(0)Pc_(0)	1	0	0	N/A	N/A	N/A	#N/A	none predicted	0	0	0	0	0	0	0	0	0	0	#N/A	#N/A	0	0	0	0	0	#N/A	#N/A	#N/A	#N/A	0	0	0	0	0	#N/A	#N/A	#N/A	#N/A	0	0	0	0	0	#N/A	#N/A
estExt_Genewise1.C_chr_402_t10032	Aspni7_TID_1105791	Aspni7_PID_1105515	OG006840	An_(1)Tr_(1)Pc_(0)	1	1	0	N/A	N/A	N/A	#N/A	none predicted	32.8116	10.5354	16.0282	19.7917	6.70029	9.79343	15.9977	7.83333	11.2082	2.46073	0.568314	0.252207	13.7483	8.58225	14.5997	12.3101	1.88006	0.693456	0.133771	0.104687	0.852362	16.7565	10.5581	8.99509	12.1032	2.37	0.474373	0.341666	-0.294068	0.811294	10.716	8.55345	8.84704	9.37215	0.677229	0.808332	0.0481684
fgenesh1_pg.chr_402_#_12	Aspni7_TID_1135387	Aspni7_PID_1135111	OG008963	An_(1)Tr_(0)Pc_(0)	1	0	0	N/A	N/A	N/A	#N/A	none predicted	0.0744284	0.526199	0.074411	0.225013	0.150593	0.228289	0.507317	0.363324	0.36631	0.0805623	-0.760013	0.545726	0	0.118644	0.878592	0.332412	0.275229	-0.312092	0.86748	0.225226	0.875007	0.384036	0.116637	0.178708	0.22646	0.0807995	-0.10353	0.940405	#N/A	#N/A	0	0	0.367936	0.122645	0.122645	0.491473	0.797271
fgenesh1_kg.chr_401_#_522_#_5809_1_EXTC_EXTD	Aspni7_TID_1144561	Aspni7_PID_1144285	OG008954	An_(1)Tr_(0)Pc_(0)	1	0	0	N/A	N/A	N/A	#N/A	none predicted	47.2437	18.7744	17.8464	27.9548	9.64817	34.4429	32.7625	38.3277	35.1777	1.64801	-0.594402	0.194394	51.495	47.8175	48.4018	49.2381	1.14098	-0.819118	0.0675786	-0.230051	0.567985	33.622	36.3519	37.8657	35.9465	1.2417	-0.612682	0.18756	0.160668	0.90815	52.6961	41.2732	41.247	45.0721	3.812	-0.936927	0.0220929
fgenesh1_kg.chr_401_#_492_#_5147_1_EXTC_EXTD	Aspni7_TID_1144531	Aspni7_PID_1144255	OG003353	An_(1)Tr_(1)Pc_(1)	1	1	1	N/A	N/A	N/A	#N/A	none predicted	58.8939	195.723	171.607	142.075	42.169	27.0096	31.0107	24.8347	27.6183	1.80863	2.15721	4.02027e-05	29.1078	21.2333	29.3967	26.5792	2.67429	2.48822	3.65461e-06	0.305419	0.153723	32.181	19.0822	21.0722	24.1118	4.07527	2.36863	1.14361e-05	0.142074	0.908938	25.362	22.4253	20.8482	22.8785	1.32257	2.44336	2.13722e-06
fgenesh1_kg.chr_401_#_477_#_2866_1_EXTC_EXTD	Aspni7_TID_1144516	Aspni7_PID_1144240	OG008949	An_(1)Tr_(0)Pc_(0)	1	0	0	N/A	N/A	N/A	#N/A	none predicted	52.5628	62.5384	59.2863	58.1292	2.93727	130.88	147.612	102.165	126.885	13.2705	-1.31171	4.18947e-07	165.995	132.289	197.632	165.305	18.8659	-1.42333	2.61679e-08	-0.126264	0.687342	155.637	131.113	119.428	135.393	10.6694	-1.39902	7.22843e-10	-0.0533808	0.968596	173.465	160.873	145.914	160.084	7.96319	-1.64692	7.13339e-14
CE18874_56	Aspni7_TID_1018874	Aspni7_PID_1018874	OG008948	An_(1)Tr_(0)Pc_(0)	1	0	0	N/A	N/A	N/A	#N/A	none predicted	40.477	131.728	97.0112	89.7386	26.5916	3.5274	5.30169	3.78938	4.20616	0.552963	4.16703	6.17143e-16	8.05087	4.5176	7.56353	6.71067	1.10552	3.79392	1.48816e-12	-0.395876	0.370828	3.46499	3.92626	6.39047	4.59391	0.908097	4.00081	9.8006e-13	-0.219974	0.908938	3.02364	8.80913	5.48212	5.77163	1.67639	3.71556	2.97067e-10
fgenesh1_kg.chr_401_#_467_#_2529_1_CATW_CATX_CATY_CATZ	Aspni7_TID_1144506	Aspni7_PID_1144230	OG008947	An_(1)Tr_(0)Pc_(0)	1	0	0	N/A	N/A	N/A	#N/A	none predicted	1.78899	1.75039	1.17375	1.57104	0.198958	3.31521	0.905029	2.12867	2.1163	0.695786	-0.650047	0.34132	4.92707	5.4362	2.24381	4.20236	0.990243	-1.38278	0.0189163	-0.616705	0.486351	1.06732	2.65752	4.29551	2.67345	0.931933	-0.988217	0.150057	0.048942	0.983156	8.50564	8.21272	5.98803	7.5688	0.794894	-2.44876	3.03984e-12
CE18524_27	Aspni7_TID_1018524	Aspni7_PID_1018524	OG008936	An_(1)Tr_(0)Pc_(0)	1	0	0	N/A	N/A	N/A	#N/A	none predicted	44.2537	84.7396	90.2851	73.0928	14.5081	270.442	136.719	371.282	259.481	67.9339	-1.99511	0.000247092	186.97	264.968	81.969	177.969	53.0186	-1.23945	0.0539393	0.623164	0.451051	62.6357	267.928	206.224	178.929	60.8139	-1.46794	0.0291911	0.86836	0.396641	154.68	209.017	160.192	174.63	17.2672	-1.40989	0.000465958
fgenesh1_kg.chr_401_#_403_#_117_0_CATY7402.b1_CATW_CATX_CATY_CATZ	Aspni7_TID_1144442	Aspni7_PID_1144166	OG008933	An_(1)Tr_(0)Pc_(0)	1	0	0	N/A	N/A	N/A	#N/A	0.999	51.9689	50.4648	48.0574	50.1637	1.13916	54.9118	43.5152	44.7169	47.7146	3.61525	-0.145383	0.615296	57.9839	59.8211	48.1566	55.3205	3.62099	-0.10938	0.762464	0.0157093	0.978978	44.6281	48.4845	43.9899	45.7008	1.40398	-0.0731619	0.772759	0.299003	0.766812	53.4163	57.7093	48.1159	53.0805	2.77446	-0.283004	0.127092
fgenesh1_kg.chr_401_#_284_#_701_2_EXTC_EXTD	Aspni7_TID_1144323	Aspni7_PID_1144047	OG008907	An_(1)Tr_(0)Pc_(0)	1	0	0	N/A	N/A	N/A	#N/A	none predicted	246.067	927.985	589.974	588.009	196.855	296.765	131.485	454.88	294.377	93.3637	0.772911	0.296094	213.969	276.701	126.414	205.695	43.5808	1.53126	0.0210741	0.632422	0.425271	98.7188	209.066	303.568	203.784	59.1938	1.28837	0.0692195	0.650414	0.62658	195.326	307.277	307.234	269.946	37.3101	0.95688	0.10156
fgenesh1_kg.chr_401_#_235_#_1271_2_CATW_CATX_CATY_CATZ	Aspni7_TID_1144274	Aspni7_PID_1143998	OG006796	An_(1)Tr_(0)Pc_(1)	1	0	1	N/A	N/A	N/A	#N/A	none predicted	11.7148	7.50198	9.46297	9.5599	1.21709	14.798	13.4891	11.5615	13.2829	0.939977	-0.700513	0.00655195	13.3505	15.5618	15.2316	14.7146	0.688708	-0.598274	0.0467606	0.0832142	0.871133	13.9726	14.6112	18.1813	15.5884	1.30951	-0.931031	0.00128407	-0.122611	0.943147	13.1236	20.119	14.5479	15.9302	2.13441	-0.955683	0.000447161
fgenesh1_kg.chr_401_#_198_#_4177_0_CATY4786.g1_CATW_CATX_CATY_CATZ	Aspni7_TID_1144237	Aspni7_PID_1143961	OG006784	An_(1)Tr_(0)Pc_(1)	1	0	1	N/A	N/A	N/A	#N/A	1	12.0794	12.0336	12.9548	12.3559	0.299745	58.1013	13.2391	39.7214	37.0206	13.0208	-1.78253	0.00225354	13.5157	17.3298	9.20361	13.3497	2.3473	-0.098684	0.854017	1.41964	0.0245169	9.944	36.5973	40.7104	29.0839	9.64331	-1.44784	0.0188238	0.613792	0.6803	13.204	13.228	12.5762	13.0027	0.213383	-0.274596	0.247821
estExt_Genemark1.C_chr_401_t10288	Aspni7_TID_1184325	Aspni7_PID_1184049	OG008883	An_(1)Tr_(0)Pc_(0)	1	0	0	N/A	N/A	N/A	#N/A	none predicted	1.98322	0.693351	0.610078	1.09555	0.444485	3.27545	5.2642	1.71281	3.41749	1.02765	-1.81054	0.00552085	2.43398	2.06706	6.66311	3.72139	1.47467	-1.66657	0.0214157	0.119504	0.908736	4.48678	2.58992	2.63734	3.23801	0.624532	-1.74057	0.00146987	-0.228997	0.901432	2.43331	1.64345	3.51939	2.53205	0.543782	-1.43764	0.0371977
fgenesh1_kg.chr_401_#_156_#_10723_1_EXTC_EXTD	Aspni7_TID_1144195	Aspni7_PID_1143919	OG008880	An_(1)Tr_(0)Pc_(0)	1	0	0	N/A	N/A	N/A	#N/A	none predicted	9.50138	4.99395	6.30046	6.93193	1.33894	3.76676	4.79114	2.5557	3.70453	0.646067	0.668074	0.114439	4.56692	3.40009	6.86689	4.94463	1.01844	0.521505	0.253622	-0.150733	0.838251	7.15367	4.45676	4.14368	5.25137	0.955434	0.194317	0.641777	-0.482425	0.734044	6.66155	4.36773	3.35499	4.79476	0.978109	0.319251	0.498572
estExt_Genemark1.C_chr_401_t10259	Aspni7_TID_1184299	Aspni7_PID_1184023	OG008879	An_(1)Tr_(0)Pc_(0)	1	0	0	N/A	N/A	N/A	#N/A	none predicted	3.74941	8.47923	5.13387	5.7875	1.40395	20.2505	24.5844	15.0402	19.9584	2.75905	-1.91769	2.14205e-05	59.945	45.4759	61.0981	55.5063	5.02626	-3.12296	2.1605e-13	-1.20273	3.98159e-08	34.1082	25.4615	21.1758	26.9151	3.80338	-2.33422	6.28171e-08	-0.392488	0.715894	76.2057	63.0623	48.3526	62.5402	8.04472	-3.55163	4.76844e-17
fgenesh1_kg.chr_401_#_129_#_750_1_EXTC_EXTD	Aspni7_TID_1144168	Aspni7_PID_1143892	OG008872	An_(1)Tr_(0)Pc_(0)	1	0	0	N/A	N/A	N/A	#N/A	none predicted	72.0858	57.5501	67.6345	65.7568	4.29984	58.299	56.482	58.0498	57.6103	0.568721	-0.0331082	0.888652	58.4104	63.3787	68.16	63.3164	2.81464	0.0904375	0.743638	0.1049	0.800158	60.4931	47.9458	56.5496	54.9962	3.70443	0.0511769	0.80903	0.148318	0.893188	50.7925	54.0044	52.4787	52.4252	0.927585	0.113592	0.473696
CE16721_47	Aspni7_TID_1016721	Aspni7_PID_1016721	OG008871	An_(1)Tr_(0)Pc_(0)	1	0	0	N/A	N/A	N/A	#N/A	none predicted	64.8255	43.3975	42.7102	50.3111	7.25991	31.6577	36.2575	36.0499	34.655	1.49984	0.303794	0.245446	29.6891	26.7909	27.5601	28.0134	0.8668	0.867477	0.000893451	0.537847	0.0454259	36.8234	38.8795	34.6686	36.7905	1.21567	0.226425	0.401825	0.0836992	0.955078	23.5667	26.4325	27.4216	25.8069	1.15593	0.73089	0.00116091
gm1.4555_g	Aspni7_TID_1174102	Aspni7_PID_1173826	OG008867	An_(1)Tr_(0)Pc_(0)	1	0	0	N/A	N/A	N/A	#N/A	none predicted	0.279107	0	0	0.0930355	0.0930355	0	0	0	0	0	#N/A	#N/A	0	0	0	0	0	#N/A	#N/A	#N/A	#N/A	0	0	0	0	0	#N/A	#N/A	#N/A	#N/A	0	0	0	0	0	#N/A	#N/A
gm1.4528_g	Aspni7_TID_1174075	Aspni7_PID_1173799	OG008861	An_(1)Tr_(0)Pc_(0)	1	0	0	N/A	N/A	N/A	#N/A	none predicted	0.262408	0.0530054	0	0.105138	0.0801099	0.107315	0	0.051238	0.0528511	0.0309897	#N/A	#N/A	0	0.167319	0	0.0557729	0.0557729	#N/A	#N/A	#N/A	#N/A	0.0270794	0.191903	0.0252025	0.0813949	0.0552566	0.0435393	0.980259	#N/A	#N/A	0	0.205591	0	0.0685303	0.0685303	#N/A	#N/A
estExt_Genemark1.C_chr_401_t10102	Aspni7_TID_1184167	Aspni7_PID_1183891	OG000651	An_(4)Tr_(0)Pc_(1)	4	0	1	N/A	N/A	N/A	#N/A	none predicted	1.21571	1.43595	1.89523	1.51563	0.200167	1.41148	2.10673	1.02596	1.51472	0.316231	-0.179852	0.711464	2.84918	1.24815	2.52964	2.20899	0.489194	-0.443183	0.370436	-0.265762	0.684682	1.49909	1.32391	1.51392	1.44564	0.0610167	-0.126236	0.753668	-0.118985	0.948623	2.62928	1.49329	1.42606	1.84954	0.39035	-0.458503	0.326013
estExt_Genemark1.C_chr_401_t10101	Aspni7_TID_1184166	Aspni7_PID_1183890	OG000012	An_(12)Tr_(8)Pc_(3)	12	8	3	N/A	N/A	N/A	#N/A	none predicted	1.99725	2.98975	1.8185	2.2685	0.3643	0.5105	1.09395	0.31338	0.639276	0.234349	1.61607	0.00533451	0.650319	0.511674	1.17883	0.780274	0.203256	1.59402	0.0031995	-0.0407179	0.969329	0.938526	0.6148	1.26739	0.94024	0.188389	1.06007	0.0322338	-0.795182	0.477549	0.175037	0.279429	0.17631	0.210259	0.0345869	3.14115	3.42477e-06
gm1.4375_g	Aspni7_TID_1173922	Aspni7_PID_1173646	OG008824	An_(1)Tr_(0)Pc_(0)	1	0	0	N/A	N/A	N/A	#N/A	none predicted	3.33333	2.48065	2.98176	2.93191	0.247405	5.73983	6.95069	6.93689	6.54247	0.40134	-1.36797	3.45882e-05	5.1983	5.31356	6.42	5.64395	0.389447	-0.894069	0.0203415	0.444157	0.289966	7.87547	4.35306	4.04392	5.42415	1.22891	-1.05842	0.0059854	0.240557	0.885145	2.15254	6.18535	6.07094	4.80294	1.32561	-0.932943	0.0848097
e_gw1.304.743.1	Aspni7_TID_1087018	Aspni7_PID_1086742	OG008813	An_(1)Tr_(0)Pc_(0)	1	0	0	N/A	N/A	N/A	#N/A	none predicted	0.745613	0.930246	1.09623	0.924031	0.101263	0.896848	1.04634	1.19897	1.04739	0.0872161	-0.380584	0.483878	2.79908	1.46822	3.21	2.49243	0.525665	-1.3228	0.00802832	-0.893596	0.0638843	2.03676	1.42047	0.926731	1.46132	0.321088	-0.817086	0.0959652	-0.184395	0.927499	1.29152	2.06178	0.795004	1.38277	0.368523	-0.745162	0.226685
e_gw1.304.946.1	Aspni7_TID_1086496	Aspni7_PID_1086220	OG008796	An_(1)Tr_(0)Pc_(0)	1	0	0	N/A	N/A	N/A	#N/A	none predicted	0	0	0	0	0	0	0	0	0	0	#N/A	#N/A	0	0	0	0	0	#N/A	#N/A	#N/A	#N/A	0	0	0	0	0	#N/A	#N/A	#N/A	#N/A	0	0	0	0	0	#N/A	#N/A
fgenesh1_pg.chr_304_#_544	Aspni7_TID_1134559	Aspni7_PID_1134283	OG008791	An_(1)Tr_(0)Pc_(0)	1	0	0	N/A	N/A	N/A	#N/A	none predicted	1.53509	1.82005	1.06764	1.47426	0.219321	1.16005	0.739263	0.97742	0.958912	0.121824	0.400111	0.522379	2.02832	3.51096	1.10301	2.2141	0.701294	-0.568581	0.465966	-0.815703	0.318144	0.413256	1.15052	0.737172	0.766984	0.213352	0.693794	0.303961	0.552518	0.741127	2.29292	2.22239	2.3096	2.27497	0.026726	-0.8169	0.11025
fgenesh1_kg.chr_304_#_358_#_14718_1_EXTC_EXTD	Aspni7_TID_1143991	Aspni7_PID_1143715	OG008786	An_(1)Tr_(0)Pc_(0)	1	0	0	N/A	N/A	N/A	#N/A	none predicted	15.1284	3.41539	7.82933	8.79104	3.41527	8.00665	8.49204	6.95054	7.81641	0.455045	-0.0953126	0.886386	14.8744	18.1577	16.5977	16.5433	0.948214	-0.920438	0.124857	-0.802889	0.0388923	5.87741	4.83452	5.64097	5.45097	0.31569	0.424693	0.493448	0.422493	0.766287	14.8494	8.36666	12.6111	11.9424	1.90105	-0.692171	0.265102
fgenesh1_kg.chr_304_#_353_#_2868_1_CATW_CATX_CATY_CATZ	Aspni7_TID_1143986	Aspni7_PID_1143710	OG008785	An_(1)Tr_(0)Pc_(0)	1	0	0	N/A	N/A	N/A	#N/A	none predicted	98.3302	83.5296	96.656	92.8386	4.67952	39.4861	46.0029	33.7365	39.7418	3.54332	1.01165	6.20519e-08	47.2305	45.768	47.5894	46.8626	0.557038	1.02362	1.61988e-06	-0.00731172	0.985132	45.7108	39.3308	39.5124	41.518	2.09706	0.95598	5.30803e-11	-0.0421422	0.974231	42.3976	47.6936	44.3807	44.824	1.54478	0.839272	5.07483e-08
fgenesh1_kg.chr_304_#_337_#_513_1_CATW_CATX_CATY_CATZ	Aspni7_TID_1143970	Aspni7_PID_1143694	OG008781	An_(1)Tr_(0)Pc_(0)	1	0	0	N/A	N/A	N/A	#N/A	none predicted	61.1895	37.4259	47.6567	48.7574	6.882	60.767	78.348	55.3113	64.8087	6.9504	-0.630865	0.00880387	95.2533	68.8921	93.9512	86.0322	8.57828	-0.775974	0.000770026	-0.159019	0.5768	76.6793	62.0046	52.8093	63.8311	6.95095	-0.596716	0.0122309	0.031163	0.980694	88.8317	71.0729	67.6194	75.8413	6.57125	-0.858127	7.43185e-05
fgenesh1_kg.chr_304_#_296_#_1306_1_EXTC_EXTD	Aspni7_TID_1143929	Aspni7_PID_1143653	OG006710	An_(1)Tr_(0)Pc_(1)	1	0	1	N/A	N/A	N/A	#N/A	none predicted	41.3097	48.0455	52.435	47.2634	3.23532	88.1378	87.2546	87.7571	87.7165	0.255741	-1.0914	2.21481e-05	42.6914	55.3686	49.7297	49.2632	3.66702	-0.0174794	0.966701	1.0211	0.000373076	73.4254	74.1373	75.845	74.4692	0.717929	-0.849774	0.00104981	0.361905	0.683041	51.8816	60.4537	63.8719	58.7357	3.5663	-0.506496	0.0540302
estExt_Genemark1.C_chr_304_t10393	Aspni7_TID_1183928	Aspni7_PID_1183652	OG008759	An_(1)Tr_(0)Pc_(0)	1	0	0	N/A	N/A	N/A	#N/A	none predicted	77.2697	57.5802	66.2285	67.0261	5.69787	35.1931	17.5663	36.0566	29.6053	6.02467	0.915776	0.0296784	50.1247	74.447	38.1995	54.2571	10.6658	0.288189	0.5588	-0.577685	0.407599	21.5999	46.8719	56.0466	41.5061	10.2995	0.429558	0.416463	-0.018023	0.990489	68.6299	74.0938	68.8335	70.5191	1.78832	-0.289612	0.0652689
estExt_Genemark1.C_chr_304_t10386	Aspni7_TID_1183925	Aspni7_PID_1183649	OG008756	An_(1)Tr_(0)Pc_(0)	1	0	0	N/A	N/A	N/A	#N/A	none predicted	0.233918	1.29939	1.98784	1.17372	0.510197	1.31538	0.199303	0.342562	0.619081	0.350596	0.671704	0.583493	12.0849	8.38983	6.2129	8.89589	1.71389	-2.72943	0.000295723	-2.80645	3.09646e-06	0.844878	1.03863	1.17948	1.02099	0.0969914	0.0201169	0.98414	-0.0674719	0.978347	19.5164	11.6834	5.97458	12.3915	3.92518	-3.39814	1.08156e-05
gm1.4101_g	Aspni7_TID_1173648	Aspni7_PID_1173372	OG006698	An_(1)Tr_(0)Pc_(1)	1	0	1	N/A	N/A	N/A	#N/A	none predicted	11.2253	18.0235	18.033	15.7606	2.26765	17.0681	12.507	14.9871	14.8541	1.31836	-0.112283	0.815178	27.2619	26.9174	6.79536	20.3249	6.76549	-0.33766	0.663978	-0.219479	0.828613	12.6237	18.5936	19.0283	16.7485	2.06623	-0.287288	0.555903	0.120397	0.950215	9.88824	24.43	13.7545	16.0242	4.34854	-0.199758	0.714054
gm1.3967_g	Aspni7_TID_1173514	Aspni7_PID_1173238	OG008724	An_(1)Tr_(0)Pc_(0)	1	0	0	N/A	N/A	N/A	#N/A	none predicted	233.516	284.165	313.909	277.197	23.4674	169.598	44.977	152.287	122.287	38.9768	0.916424	0.130174	133.966	268.809	93.039	165.271	53.0998	0.71613	0.242172	-0.187385	0.867489	40.1002	112.694	155.18	102.658	33.5976	1.1604	0.0553351	0.494507	0.766127	213.198	225.463	252.805	230.489	11.7064	0.0730435	0.813984
CE14150_37	Aspni7_TID_1014150	Aspni7_PID_1014150	OG008702	An_(1)Tr_(0)Pc_(0)	1	0	0	N/A	N/A	N/A	#N/A	none predicted	51.523	18.9226	26.8388	32.4281	9.81709	48.7464	44.4347	32.8977	42.0263	4.73095	-0.623219	0.14452	62.7802	56.6115	54.8787	58.0901	2.3978	-0.842026	0.0424776	-0.227236	0.60072	45.811	36.2626	34.1757	38.7498	3.58164	-0.488382	0.243815	0.185255	0.887986	44.2598	46.0087	44.3513	44.8733	0.568321	-0.718354	0.0516817
fgenesh1_kg.chr_304_#_84_#_8198_1_EXTC_EXTD	Aspni7_TID_1143717	Aspni7_PID_1143441	OG008698	An_(1)Tr_(0)Pc_(0)	1	0	0	N/A	N/A	N/A	#N/A	0.994	21.0882	18.0259	17.2454	18.7865	1.1727	12.4369	14.9942	12.7522	13.3945	0.80505	0.272036	0.21176	14.3174	9.2186	19.5383	14.3581	2.9791	0.460216	0.155622	0.170667	0.705768	12.939	10.9377	12.1618	12.0128	0.58251	0.437167	0.0250031	0.157316	0.897685	12.2337	9.56958	8.87228	10.2252	1.02422	0.674009	0.00290595
fgenesh1_pg.chr_304_#_93	Aspni7_TID_1134108	Aspni7_PID_1133832	OG008697	An_(1)Tr_(0)Pc_(0)	1	0	0	N/A	N/A	N/A	#N/A	none predicted	11.8258	22.3259	23.919	19.3569	3.79351	10.0447	10.1534	11.0127	10.4036	0.30618	0.698736	0.126354	16.8636	10.4407	19.5438	15.616	2.70086	0.415743	0.421688	-0.297862	0.481126	13.9874	8.41083	6.85843	9.75223	2.1645	0.830117	0.0853541	0.189219	0.909509	12.5007	11.2253	6.89539	10.2071	1.6963	0.753157	0.124112
CE13990_90	Aspni7_TID_1013990	Aspni7_PID_1013990	OG008692	An_(1)Tr_(0)Pc_(0)	1	0	0	N/A	N/A	N/A	#N/A	none predicted	125.707	56.0211	63.5683	81.7654	22.0784	103.273	131.58	87.728	107.527	12.8365	-0.631166	0.0861201	139.555	111.408	166.793	139.252	15.9891	-0.741087	0.0379359	-0.121152	0.70491	138.913	89.2717	95.5824	107.922	15.602	-0.617311	0.103082	-0.0964984	0.941061	123.79	117.45	121.996	121.079	1.88685	-0.810871	0.00987443
CE13981_4	Aspni7_TID_1013981	Aspni7_PID_1013981	OG008691	An_(1)Tr_(0)Pc_(0)	1	0	0	N/A	N/A	N/A	#N/A	none predicted	0.988101	0.356416	1.05843	0.800983	0.223209	0.14432	0.601345	0.413437	0.386368	0.132624	0.773245	0.394844	1.50142	1.23758	1.99955	1.57952	0.223402	-0.915918	0.188375	-1.43182	0.0311591	1.45669	0.884833	0.542288	0.961269	0.266717	-0.439548	0.54846	-0.637902	0.65766	0.346386	0.691211	0.930412	0.656003	0.16951	0.0163604	0.986677
fgenesh1_kg.chr_304_#_44_#_1539_2_CATW_CATX_CATY_CATZ	Aspni7_TID_1143677	Aspni7_PID_1143401	OG008690	An_(1)Tr_(0)Pc_(0)	1	0	0	N/A	N/A	N/A	#N/A	none predicted	125.654	76.7332	91.5111	97.9662	14.4864	55.672	69.0829	53.5808	59.4452	4.85649	0.491221	0.0351484	49.9629	45.492	50.1378	48.5309	1.52028	1.03476	8.7826e-06	0.520746	0.00955041	68.0609	56.9626	61.6933	62.2389	3.2154	0.432624	0.0566051	-0.0707361	0.957209	34.4295	37.1094	45.1389	38.8926	3.21752	1.09558	2.53317e-06
fgenesh1_kg.chr_304_#_22_#_1651_1_EXTC_EXTD	Aspni7_TID_1143655	Aspni7_PID_1143379	OG008687	An_(1)Tr_(0)Pc_(0)	1	0	0	N/A	N/A	N/A	#N/A	none predicted	95.2035	78.9713	92.8721	89.0156	5.06706	48.2077	56.0128	49.0587	51.0931	2.47212	0.584202	0.00084324	68.6503	55.7655	77.6708	67.3622	6.35623	0.457371	0.0189111	-0.141571	0.541615	62.7264	46.5237	56.6743	55.3082	4.72692	0.483154	0.0122051	-0.113296	0.920143	48.9358	53.1839	47.435	49.8516	1.72158	0.625949	4.78233e-05
MIX9355_74_100	Aspni7_TID_1209758	Aspni7_PID_1209482	OG002808	An_(1)Tr_(1)Pc_(1)	1	1	1	N/A	N/A	N/A	#N/A	none predicted	151.86	54.1499	66.91	90.9733	30.6655	51.4033	32.9352	52.8673	45.7352	6.41397	0.693941	0.158591	60.6781	110.1	64.7976	78.5253	15.8322	0.149792	0.814926	-0.513422	0.428122	44.7601	31.8384	43.3002	39.9662	4.08572	0.926579	0.0348166	0.375847	0.639234	77.0581	81.7679	111.301	90.0422	10.7158	-0.24984	0.582708
CE13418_17	Aspni7_TID_1013418	Aspni7_PID_1013418	OG008664	An_(1)Tr_(0)Pc_(0)	1	0	0	N/A	N/A	N/A	#N/A	none predicted	4.28396	1.58647	1.57042	2.48028	0.901852	0.364996	0.182501	0.906197	0.484565	0.217299	1.96642	0.0130824	0.216983	0.455262	1.34854	0.673594	0.34441	1.80626	0.0288019	-0.0964812	0.946536	0.442087	0.932418	0.411445	0.595317	0.168783	1.73794	0.00790064	0.334997	0.868461	1.40165	0.419549	1.29419	1.03847	0.311009	0.964673	0.203222
fgenesh1_kg.chr_303_#_34_#_1943_1_CATW_CATX_CATY_CATZ	Aspni7_TID_1143623	Aspni7_PID_1143347	OG008663	An_(1)Tr_(0)Pc_(0)	1	0	0	N/A	N/A	N/A	#N/A	none predicted	10.8056	7.22369	7.87083	8.63339	1.10207	8.99604	13.0646	8.59037	10.217	1.42862	-0.457761	0.113798	10.3206	8.3664	8.86813	9.18506	0.585974	-0.0549307	0.875464	0.374911	0.301912	10.1686	7.90232	6.94342	8.33812	0.956196	-0.154538	0.582689	0.205667	0.874854	4.29306	8.06284	10.0052	7.45369	1.67684	-0.0280616	0.953303
estExt_Genemark1.C_chr_3030051	Aspni7_TID_1183576	Aspni7_PID_1183300	OG008661	An_(1)Tr_(0)Pc_(0)	1	0	0	N/A	N/A	N/A	#N/A	none predicted	4.60526	11.3776	13.6709	9.88458	2.72141	8.76497	6.57987	10.3757	8.57351	1.09993	0.013547	0.983301	9.04319	8.13168	2.8436	6.67282	1.93261	0.599558	0.438699	0.497068	0.54059	3.18048	9.32648	7.00881	6.50526	1.79197	0.381933	0.610507	0.713385	0.531415	6.25893	10.9631	6.30444	7.84217	1.56054	0.171111	0.792419
gm1.3669_g	Aspni7_TID_1173216	Aspni7_PID_1172940	OG008657	An_(1)Tr_(0)Pc_(0)	1	0	0	N/A	N/A	N/A	#N/A	none predicted	0.533943	0	0.711757	0.415233	0.213868	0	0	0	0	0	#N/A	#N/A	0.270443	0	0	0.0901476	0.0901476	#N/A	#N/A	#N/A	#N/A	0	0	0	0	0	#N/A	#N/A	#N/A	#N/A	0	0	0	0	0	#N/A	#N/A
estExt_fgenesh1_pg.C_chr_3030008	Aspni7_TID_1163836	Aspni7_PID_1163560	OG008643	An_(1)Tr_(0)Pc_(0)	1	0	0	N/A	N/A	N/A	#N/A	0.972	16.3563	9.40468	6.63812	10.7997	2.8908	2.73194	0.827874	2.60874	2.05619	0.615185	2.0607	0.000553671	0.73822	1.29074	1.91166	1.31354	0.338935	2.99123	1.99699e-08	0.734685	0.405075	2.8828	0.676751	1.08875	1.54943	0.677209	2.55469	1.14353e-05	0.43645	0.800645	2.38435	2.69618	1.20085	2.09379	0.455458	2.11325	3.44806e-05
estExt_fgenesh1_pg.C_chr_302_t10473	Aspni7_TID_1163805	Aspni7_PID_1163529	OG008615	An_(1)Tr_(0)Pc_(0)	1	0	0	N/A	N/A	N/A	#N/A	none predicted	32.9271	98.2689	99.8294	77.0084	22.0453	8.08969	6.49574	7.56396	7.38313	0.468934	3.13462	1.34312e-09	4.38335	5.71522	3.25934	4.45264	0.709798	4.07773	1.2824e-12	0.873148	0.0656862	7.14461	7.23306	8.70754	7.69507	0.506877	3.08297	3.02665e-09	0.111208	0.947546	5.76419	6.45749	3.73492	5.31886	0.81687	3.6393	5.85944e-12
CE13092_23	Aspni7_TID_1013092	Aspni7_PID_1013092	OG008613	An_(1)Tr_(0)Pc_(0)	1	0	0	N/A	N/A	N/A	#N/A	none predicted	198.68	136.436	150.13	161.748	18.884	161.486	164.721	100.903	142.37	20.7544	-0.0350566	0.919382	234.458	139.747	215.299	196.501	28.9109	-0.226399	0.421688	-0.200789	0.663663	181.816	124.807	147.142	151.255	16.585	-0.109696	0.659488	-0.133595	0.924865	197.821	142.896	136.446	159.054	19.4725	-0.192854	0.443497
gm1.3572_g	Aspni7_TID_1173119	Aspni7_PID_1172843	OG008611	An_(1)Tr_(0)Pc_(0)	1	0	0	N/A	N/A	N/A	#N/A	none predicted	0.0889905	0.359515	0	0.149502	0.108103	0.0909846	0	0	0.0303282	0.0303282	#N/A	#N/A	0	0	0.210098	0.0700327	0.0700327	#N/A	#N/A	#N/A	#N/A	0.0459173	0.0464858	0	0.030801	0.0154014	#N/A	#N/A	#N/A	#N/A	0	0	0	0	0	#N/A	#N/A
fgenesh1_kg.chr_302_#_259_#_16977_1_EXTC_EXTD	Aspni7_TID_1143554	Aspni7_PID_1143278	OG008609	An_(1)Tr_(0)Pc_(0)	1	0	0	N/A	N/A	N/A	#N/A	none predicted	28.676	24.5508	24.6822	25.9697	1.35371	11.4556	20.8729	14.091	15.4732	2.805	0.539141	0.0799202	16.8811	11.5036	23.9869	17.4572	3.61512	0.640961	0.0429654	0.0841101	0.895549	20.4796	13.541	14.8194	16.28	2.13197	0.478743	0.0355927	-0.238386	0.8583	14.9125	11.7171	8.76218	11.7972	1.77588	0.940956	0.000634376
fgenesh1_kg.chr_302_#_244_#_13284_1_EXTC_EXTD	Aspni7_TID_1143539	Aspni7_PID_1143263	OG000617	An_(2)Tr_(2)Pc_(1)	2	2	1	N/A	N/A	N/A	#N/A	none predicted	7.23829	14.2104	9.83851	10.4291	2.03421	32.6785	28.5492	29.3787	30.2021	1.26115	-1.69838	2.21481e-05	24.9631	26.1881	19.9691	23.7068	1.90202	-1.10747	0.0192058	0.551512	0.165868	34.7044	30.2484	37.9619	34.3049	2.23564	-1.87149	1.99369e-06	-0.0633157	0.966878	25.5454	27.3994	24.793	25.9126	0.774481	-1.46996	0.000157893
gm1.3544_g	Aspni7_TID_1173091	Aspni7_PID_1172815	OG008608	An_(1)Tr_(0)Pc_(0)	1	0	0	N/A	N/A	N/A	#N/A	none predicted	0.223285	1.01481	0.558083	0.598727	0.229396	1.94045	0.951219	0.980974	1.29088	0.324899	-1.21088	0.179018	3.39283	2.13559	0.527155	2.01853	0.829317	-1.56281	0.14402	-0.301904	0.802629	1.0945	1.92451	1.39393	1.47098	0.242681	-1.4204	0.0706665	0.200402	0.923967	1.64376	1.96807	2.75952	2.12378	0.331368	-1.91772	0.0227825
CE12835_34	Aspni7_TID_1012835	Aspni7_PID_1012835	OG008603	An_(1)Tr_(0)Pc_(0)	1	0	0	N/A	N/A	N/A	#N/A	none predicted	95.0138	140.638	113.772	116.475	13.2399	104.267	128.039	99.2107	110.506	8.88737	-0.107516	0.771118	117.856	93.7923	140.7	117.449	13.5425	0.0766211	0.850625	0.165811	0.473644	128.191	98.1881	84.6196	103.666	12.8727	-0.000493036	0.999194	0.119748	0.91807	138.138	109.074	94.2593	113.824	12.8873	-0.143875	0.688983
CE12636_28	Aspni7_TID_1012636	Aspni7_PID_1012636	OG008601	An_(1)Tr_(0)Pc_(0)	1	0	0	N/A	N/A	N/A	#N/A	none predicted	59.0212	54.508	58.5147	57.348	1.42749	101.539	87.8716	90.9452	93.4519	4.13968	-0.919705	4.47623e-05	104.287	105.083	87.9988	99.123	5.56687	-0.752999	0.00965364	0.141676	0.782824	94.9852	89.4029	93.6085	92.6656	1.67904	-0.896112	8.55105e-07	0.175745	0.881321	116.712	114.157	105.175	112.015	3.49835	-1.16802	3.75111e-13
gm1.3464_g	Aspni7_TID_1173011	Aspni7_PID_1172735	OG008596	An_(1)Tr_(0)Pc_(0)	1	0	0	N/A	N/A	N/A	#N/A	none predicted	0.741076	0.21385	0.211686	0.388871	0.176104	1.40712	1.08242	0.413437	0.967661	0.292535	-1.45226	0.133468	3.21734	4.05026	7.74827	5.00529	1.39241	-3.51957	1.63895e-06	-1.76988	0.00226104	1.80265	0.995437	0.508395	1.10216	0.377411	-1.60336	0.0693781	-0.0459337	0.984245	0	1.24418	2.26788	1.17069	0.655711	-1.70692	0.183081
gm1.3463_g	Aspni7_TID_1173010	Aspni7_PID_1172734	OG008595	An_(1)Tr_(0)Pc_(0)	1	0	0	N/A	N/A	N/A	#N/A	0.997	0	0	0	0	0	0	0	0	0	0	#N/A	#N/A	0	0	0	0	0	#N/A	#N/A	#N/A	#N/A	0	0	0	0	0	#N/A	#N/A	#N/A	#N/A	0	0	0	0	0	#N/A	#N/A
fgenesh1_pg.chr_302_#_320	Aspni7_TID_1133712	Aspni7_PID_1133436	OG008582	An_(1)Tr_(0)Pc_(0)	1	0	0	N/A	N/A	N/A	#N/A	none predicted	0	0.105112	0	0.0350375	0.0350375	0	0	0	0	0	#N/A	#N/A	0	0	0	0	0	#N/A	#N/A	#N/A	#N/A	0	0	0	0	0	#N/A	#N/A	#N/A	#N/A	0	0	0	0	0	#N/A	#N/A
fgenesh1_pg.chr_302_#_294	Aspni7_TID_1133686	Aspni7_PID_1133410	OG008569	An_(1)Tr_(0)Pc_(0)	1	0	0	N/A	N/A	N/A	#N/A	none predicted	1.39181	1.15764	0.900373	1.14994	0.141918	5.35717	1.60439	7.91319	4.95825	1.83208	-2.28033	0.00115877	6.59339	17.8797	6.76516	10.4127	3.73379	-3.12831	1.12878e-06	-0.661557	0.48784	1.14059	4.14839	6.2119	3.83363	1.4724	-1.92134	0.00979971	0.469219	0.798585	13.2597	12.8289	18.0779	14.7221	1.68248	-3.86231	1.07044e-23
fgenesh1_kg.chr_302_#_150_#_14556_1_EXTC_EXTD	Aspni7_TID_1143445	Aspni7_PID_1143169	OG008550	An_(1)Tr_(0)Pc_(0)	1	0	0	N/A	N/A	N/A	#N/A	none predicted	0	0	0	0	0	0	0	0	0	0	#N/A	#N/A	0	0	0	0	0	#N/A	#N/A	#N/A	#N/A	0	0	0	0	0	#N/A	#N/A	#N/A	#N/A	0	0	0	0	0	#N/A	#N/A
gm1.3328_g	Aspni7_TID_1172875	Aspni7_PID_1172599	OG008543	An_(1)Tr_(0)Pc_(0)	1	0	0	N/A	N/A	N/A	#N/A	none predicted	0.140351	1.06314	0.0701589	0.424549	0.319937	0.143496	0.597909	0	0.247135	0.180212	0.592331	0.710323	0.533159	0.111864	0.497032	0.380685	0.134814	0.299737	0.848661	-0.198379	0.892635	0.724181	0.366574	0.0673986	0.386051	0.189847	0.0648849	0.965686	#N/A	#N/A	0	0	0	0	0	3.68392	0.0577823
CE11667_3	Aspni7_TID_1011667	Aspni7_PID_1011667	OG008505	An_(1)Tr_(0)Pc_(0)	1	0	0	N/A	N/A	N/A	#N/A	none predicted	1.19547	4.39054	3.2596	2.94853	0.93536	22.445	16.0192	15.4911	17.9851	2.23516	-2.71125	8.90198e-07	26.422	23.7341	19.2435	23.1332	2.09393	-2.82359	8.01433e-07	-0.119601	0.855732	15.3648	20.8347	20.2494	18.8163	1.73399	-2.78192	4.08525e-07	0.185757	0.909963	45.3367	30.0145	32.2351	35.8621	4.78049	-3.68606	2.83883e-12
CE11572_165	Aspni7_TID_1011572	Aspni7_PID_1011572	OG008503	An_(1)Tr_(0)Pc_(0)	1	0	0	N/A	N/A	N/A	#N/A	none predicted	264.83	141.722	160.481	189.011	38.2943	490.984	498.982	412.236	467.4	27.6788	-1.53803	7.49771e-09	627.686	582.158	580.307	596.717	15.4935	-1.6406	6.85113e-09	-0.116835	0.759492	459.956	412.785	424.878	432.539	14.1458	-1.41691	7.3395e-08	0.181484	0.868589	525.83	476.881	485.401	496.037	15.098	-1.62319	3.06944e-12
fgenesh1_kg.chr_302_#_10_#_2125_1_EXTC_EXTD	Aspni7_TID_1143305	Aspni7_PID_1143029	OG002589	An_(1)Tr_(1)Pc_(1)	1	1	1	N/A	N/A	N/A	#N/A	none predicted	96.6349	67.8113	80.8122	81.7528	8.33394	23.9282	25.6868	24.6182	24.7444	0.511573	1.49261	4.75448e-16	36.4034	27.5993	51.0952	38.366	6.85328	1.14806	6.49692e-06	-0.347087	0.257515	38.0974	22.7155	26.9974	29.2701	4.58347	1.27889	4.17171e-08	-0.211699	0.844564	40.2631	31.7436	30.1059	34.0375	3.14849	1.04715	7.46316e-08
fgenesh1_kg.chr_302_#_3_#_292_1_CATW_CATX_CATY_CATZ	Aspni7_TID_1143298	Aspni7_PID_1143022	OG002584	An_(1)Tr_(1)Pc_(1)	1	1	1	N/A	N/A	N/A	#N/A	none predicted	860.984	935.811	955.393	917.396	28.7668	576.049	689.576	534.556	600.061	46.3329	0.412342	0.076521	681.052	584.748	751.915	672.572	48.4429	0.511431	0.0317755	0.0802486	0.737192	762.294	598.906	643.128	668.109	48.7919	0.267203	0.234971	-0.152436	0.87969	494.276	463.481	488.677	482.144	9.47076	0.729396	0.000198152
CE11299_36	Aspni7_TID_1011299	Aspni7_PID_1011299	OG002581	An_(1)Tr_(1)Pc_(1)	1	1	1	N/A	N/A	N/A	#N/A	none predicted	85.579	48.0546	65.8888	66.5075	10.8368	46.082	57.357	46.9544	50.1311	3.6217	0.175583	0.535853	61.8436	48.0695	74.5331	61.4821	7.64153	0.154698	0.616188	-0.0351079	0.915453	69.802	41.0428	46.8085	52.5511	8.78456	0.134454	0.694671	-0.118733	0.9205	45.44	53.5236	50.3263	49.7633	2.35044	0.186276	0.465526
fgenesh1_pg.chr_301_#_313	Aspni7_TID_1133303	Aspni7_PID_1133027	OG008482	An_(1)Tr_(0)Pc_(0)	1	0	0	N/A	N/A	N/A	#N/A	none predicted	0	0	0.0782026	0.0260675	0.0260675	0	0	0	0	0	#N/A	#N/A	0	0	0	0	0	#N/A	#N/A	#N/A	#N/A	0	0	0	0	0	#N/A	#N/A	#N/A	#N/A	0	0	0	0	0	#N/A	#N/A
fgenesh1_kg.chr_301_#_89_#_856_1_EXTC_EXTD	Aspni7_TID_1143199	Aspni7_PID_1142923	OG008471	An_(1)Tr_(0)Pc_(0)	1	0	0	N/A	N/A	N/A	#N/A	none predicted	98.7729	64.7177	81.5759	81.6888	9.83106	132.183	158.973	122.251	137.802	10.9669	-0.973776	1.71539e-06	261.877	248.967	275.35	262.065	7.61659	-1.6469	9.22552e-15	-0.682081	0.000257436	179.835	115.235	114.673	136.581	21.6275	-0.935498	0.000134796	-0.0120704	0.990346	187.747	170.002	149.353	169.034	11.0939	-1.26509	6.83248e-12
CE10463_35	Aspni7_TID_1010463	Aspni7_PID_1010463	OG006544	An_(1)Tr_(0)Pc_(1)	1	0	1	N/A	N/A	N/A	#N/A	none predicted	0.0509572	0.102932	0.101891	0.0852598	0.0171539	108.001	118.006	83.3308	103.113	10.3041	-10.0505	1.28676e-60	133.798	107.791	130.952	124.181	8.23573	-10.1325	9.67978e-60	-0.0259517	0.945656	142.849	103.892	99.7171	115.486	13.7346	-10.2095	1.20291e-63	-0.139958	0.909814	114.915	108.094	98.3274	107.112	4.81362	-10.2022	1.77697e-63
fgenesh1_kg.chr_301_#_59_#_2773_1_EXTC_EXTD	Aspni7_TID_1143169	Aspni7_PID_1142893	OG006538	An_(1)Tr_(0)Pc_(1)	1	0	1	N/A	N/A	N/A	#N/A	none predicted	18.2415	223.694	271.763	171.233	77.7442	57.1256	3.97732	50.9737	37.3589	16.785	1.82091	0.0872445	9.93047	520.775	6.1039	178.936	170.923	#N/A	#N/A	#N/A	#N/A	2.33453	20.7457	103.842	42.3075	31.223	1.48994	0.324455	0.0079831	0.993582	136.227	242.37	388.161	255.586	73.0268	-0.68604	0.463756
gm1.2827_g	Aspni7_TID_1172374	Aspni7_PID_1172098	OG000146	An_(7)Tr_(1)Pc_(1)	7	1	1	N/A	N/A	N/A	#N/A	none predicted	0	0	0	0	0	0.0705386	0.117566	0.0673578	0.0851543	0.0162321	#N/A	#N/A	0.104835	0.109979	0.162885	0.1259	0.0185523	#N/A	#N/A	#N/A	#N/A	0.213593	0.180198	0.0662627	0.153351	0.0445986	#N/A	#N/A	#N/A	#N/A	0.338602	0	0	0.112867	0.112867	#N/A	#N/A
estExt_Genemark1.C_chr_3010103	Aspni7_TID_1182987	Aspni7_PID_1182711	OG008415	An_(1)Tr_(0)Pc_(0)	1	0	0	N/A	N/A	N/A	#N/A	1	25.1282	2.63967	3.27408	10.3473	7.3927	0.611697	0.804878	1.2912	0.90259	0.202148	#N/A	#N/A	3.20579	2.2588	5.31548	3.59336	0.903416	1.42645	0.0985972	-1.52301	0.00108407	0.942364	0.904685	1.22484	1.02396	0.101026	#N/A	#N/A	-0.0190585	0.990392	4.55897	1.78864	2.95764	3.10175	0.802965	1.34908	0.117205
fgenesh1_kg.chr_202_#_823_#_8366_1_EXTC_EXTD	Aspni7_TID_1143096	Aspni7_PID_1142820	OG008382	An_(1)Tr_(0)Pc_(0)	1	0	0	N/A	N/A	N/A	#N/A	none predicted	9.84688	31.5269	22.234	21.2026	6.27968	25.8879	29.9063	28.8406	28.2116	1.20189	-0.561356	0.32498	76.135	70.9017	129.917	92.3181	18.8603	-1.95251	0.000368143	-1.38752	6.21545e-08	32.835	22.2544	24.6081	26.5658	3.2074	-0.456564	0.440767	0.10776	0.935023	73.9692	68.0951	92.6094	78.2246	7.38962	-2.00326	8.70983e-05
fgenesh1_kg.chr_202_#_764_#_4118_0_CATY4118.g1_CATW_CATX_CATY_CATZ	Aspni7_TID_1143037	Aspni7_PID_1142761	OG008367	An_(1)Tr_(0)Pc_(0)	1	0	0	N/A	N/A	N/A	#N/A	none predicted	10.1786	16.7612	13.8817	13.6071	1.90518	9.89765	12.3016	8.31717	10.1721	1.15836	0.239668	0.568386	11.936	7.1427	19.5902	12.8897	3.62479	0.1995	0.718916	-0.0535173	0.938649	11.8169	9.13132	9.2711	10.0731	0.872823	0.26067	0.506915	-0.0276826	0.984914	8.41624	4.33408	6.01625	6.25552	1.18448	0.938622	0.0314453
fgenesh1_kg.chr_202_#_759_#_1_273_EXTC_EXTD	Aspni7_TID_1143032	Aspni7_PID_1142756	OG008366	An_(1)Tr_(0)Pc_(0)	1	0	0	N/A	N/A	N/A	#N/A	none predicted	60.5263	178.076	142.873	127.158	34.8313	781.194	137.259	610.022	509.492	192.564	-2.11903	0.00377869	202.195	637.81	74.2847	304.763	170.568	-1.23089	0.17768	0.623314	0.562745	49.5316	445.028	559.445	351.335	154.474	-1.59552	0.0741837	0.303654	0.862202	399.811	524.41	430.433	451.552	37.4865	-1.95043	5.47913e-05
CE9550_10	Aspni7_TID_1009550	Aspni7_PID_1009550	OG008365	An_(1)Tr_(0)Pc_(0)	1	0	0	N/A	N/A	N/A	#N/A	none predicted	6.38047	7.48354	10.8031	8.22237	1.32908	37.2468	18.1502	37.0742	30.8237	6.33696	-2.09574	9.03234e-06	18.6084	36.9106	11.4192	22.3127	7.58823	-1.42064	0.0266752	0.543361	0.525966	10.9917	21.9867	17.2968	16.7584	3.1854	-1.22829	0.0101362	1.2241	0.0192649	19.1925	28.6231	16.9579	21.5912	3.57464	-1.56454	7.12413e-05
CE9339_15	Aspni7_TID_1009339	Aspni7_PID_1009339	OG008361	An_(1)Tr_(0)Pc_(0)	1	0	0	N/A	N/A	N/A	#N/A	none predicted	25.2877	11.209	11.6529	16.0499	4.6207	42.7453	76.1656	27.6076	48.8395	14.3448	-1.79506	0.000109667	65.3761	33.6055	63.9493	54.3103	10.3606	-1.70414	1.84586e-05	0.0813867	0.914193	94.4474	44.7111	31.5149	56.8911	19.1606	-1.98198	4.80962e-05	-0.45071	0.763815	56.2089	36.0316	24.885	39.0418	9.16683	-1.50598	0.000461833
CE9298_35	Aspni7_TID_1009298	Aspni7_PID_1009298	OG008359	An_(1)Tr_(0)Pc_(0)	1	0	0	N/A	N/A	N/A	#N/A	0.965	67.8925	537.844	555.938	387.225	159.752	25.29	46.6078	18.2399	30.0459	8.52738	3.40921	3.9811e-06	9.53846	5.24152	9.6155	8.13183	1.44532	5.51322	1.74097e-14	1.97956	5.03742e-08	8.32882	3.90367	5.5086	5.9137	1.29339	5.64939	5.08741e-15	1.61908	1.65582e-06	6.96847	6.87958	8.68157	7.50987	0.586409	5.35919	2.55062e-14
fgenesh1_kg.chr_202_#_697_#_0_0_EXTD124193.b1_EXTC_EXTD	Aspni7_TID_1142970	Aspni7_PID_1142694	OG008358	An_(1)Tr_(0)Pc_(0)	1	0	0	N/A	N/A	N/A	#N/A	0.942	3.83772	1.24033	2.30209	2.46004	0.753949	2.19728	3.5314	1.94832	2.559	0.491483	-0.286979	0.680689	9.56353	4.40466	10.1477	8.03864	1.8248	-1.63039	0.00472558	-1.243	0.0121076	4.59403	1.52357	3.02241	3.04667	0.886447	-0.501553	0.470757	-0.451308	0.791681	2.26017	1.80406	3.79434	2.61952	0.601983	-0.351554	0.653987
CE8741_64	Aspni7_TID_1008741	Aspni7_PID_1008741	OG008330	An_(1)Tr_(0)Pc_(0)	1	0	0	N/A	N/A	N/A	#N/A	none predicted	181.102	147.095	159.65	162.616	9.92825	240.484	273.684	242.341	252.17	10.7702	-0.849191	2.56664e-08	297.403	264.28	279.153	280.279	9.57826	-0.74467	0.000209327	0.0848848	0.806191	295.839	240.564	269.418	268.607	15.9618	-0.928569	4.6856e-10	-0.0512962	0.968259	313.316	279.855	280.591	291.254	11.033	-1.05085	7.05711e-16
fgenesh1_kg.chr_202_#_594_#_3857_0_CATW9694.g1_CATW_CATX_CATY_CATZ	Aspni7_TID_1142867	Aspni7_PID_1142591	OG008321	An_(1)Tr_(0)Pc_(0)	1	0	0	N/A	N/A	N/A	#N/A	none predicted	3.81125	19.3452	18.0748	13.7437	4.97976	2.04824	2.4979	2.71915	2.42176	0.19738	2.26621	0.000615007	3.41533	1.63568	3.23005	2.76035	0.564872	2.38498	0.000618428	0.080852	0.912528	3.12627	1.86325	3.21462	2.73472	0.436476	2.11006	0.00183236	-0.192728	0.909814	0.479611	1.72271	2.25446	1.48559	0.525893	2.91948	0.000188209
estExt_Genemark1.C_chr_202_t20260	Aspni7_TID_1182559	Aspni7_PID_1182283	OG002257	An_(1)Tr_(1)Pc_(1)	1	1	1	N/A	N/A	N/A	#N/A	none predicted	29.2081	28.3823	29.3119	28.9674	0.294113	5.99515	5.6559	4.9687	5.53991	0.301932	2.16496	1.03538e-16	9.91867	9.69996	8.8809	9.49984	0.315845	1.64916	1.49804e-08	-0.50991	0.244286	10.5039	8.03325	10.0946	9.54392	0.764519	1.39647	5.84592e-10	-0.617317	0.477819	0.542983	7.80134	10.574	6.30611	2.99066	1.8942	0.0154245
fgenesh1_kg.chr_202_#_472_#_15748_1_EXTC_EXTD	Aspni7_TID_1142745	Aspni7_PID_1142469	OG008296	An_(1)Tr_(0)Pc_(0)	1	0	0	N/A	N/A	N/A	#N/A	none predicted	15.524	9.05402	12.5693	12.3824	1.87005	9.83606	12.0158	10.5666	10.8062	0.640551	-0.032805	0.927984	9.96706	11.5018	16.5186	12.6625	1.9783	0.00279327	0.995092	0.0215985	0.969329	10.21	11.4785	9.86979	10.5194	0.489502	0.00895533	0.980207	0.164041	0.912254	8.04808	9.20767	14.0514	10.4357	1.83858	0.00220893	0.996415
fgenesh1_kg.chr_202_#_452_#_903_2_CATW_CATX_CATY_CATZ	Aspni7_TID_1142725	Aspni7_PID_1142449	OG008290	An_(1)Tr_(0)Pc_(0)	1	0	0	N/A	N/A	N/A	#N/A	0.959	57.8347	21.4142	23.8735	34.3741	11.7517	41.209	39.3943	38.326	39.6431	0.841509	-0.467461	0.297753	36.8426	39.9055	42.9947	39.9143	1.77595	-0.226344	0.65204	0.227582	0.513078	32.8203	33.8846	33.5193	33.408	0.312229	-0.212689	0.667557	0.382797	0.656564	43.1428	34.7449	37.8785	38.5887	2.45015	-0.423376	0.315654
estExt_Genemark1.C_chr_202_t20134	Aspni7_TID_1182458	Aspni7_PID_1182182	OG008287	An_(1)Tr_(0)Pc_(0)	1	0	0	N/A	N/A	N/A	#N/A	1	30.7174	57.6705	54.9205	47.7694	8.56289	12.8128	14.0493	6.25549	11.0392	2.41835	1.91516	4.0021e-05	43.6686	58.879	121.016	74.5214	23.6586	-0.517575	0.372236	-2.25193	1.45909e-07	12.3491	9.79483	6.10854	9.41747	1.81134	2.1564	5.49405e-07	0.18643	0.918076	85.0887	93.7558	99.2156	92.6867	4.11298	-1.11901	0.00343524
CE7121_11	Aspni7_TID_1007121	Aspni7_PID_1007121	OG008261	An_(1)Tr_(0)Pc_(0)	1	0	0	N/A	N/A	N/A	#N/A	none predicted	31.9714	18.9202	19.9775	23.623	4.18533	41.6259	74.4853	43.4067	53.1726	10.6687	-1.37497	3.13019e-05	71.7324	51.3628	87.8652	70.3201	10.5609	-1.51863	8.21807e-08	-0.149275	0.767521	78.4878	50.7549	43.7206	57.6544	10.6128	-1.47748	1.3383e-06	-0.273193	0.826878	57.0022	64.5793	62.15	61.2438	2.23374	-1.60011	1.20137e-11
fgenesh1_kg.chr_202_#_294_#_0_0_CATY2457.b1_CATW_CATX_CATY_CATZ	Aspni7_TID_1142567	Aspni7_PID_1142291	OG002081	An_(1)Tr_(1)Pc_(1)	1	1	1	N/A	N/A	N/A	#N/A	none predicted	20.8898	107.889	116.861	81.88	30.6048	483.272	218.397	404.049	368.573	78.4934	-2.2595	0.00124311	545.172	412.01	51.5607	336.248	147.443	-1.87374	0.0472467	0.256149	0.828613	84.9315	483.087	373.222	313.747	118.722	-2.02783	0.0176082	0.615372	0.67893	494.324	470.544	396.176	453.681	29.5609	-2.53988	5.76556e-05
fgenesh1_kg.chr_202_#_293_#_2281_1_CATW_CATX_CATY_CATZ	Aspni7_TID_1142566	Aspni7_PID_1142290	OG008257	An_(1)Tr_(0)Pc_(0)	1	0	0	N/A	N/A	N/A	#N/A	none predicted	22.3027	111.992	126.248	86.8475	32.5337	486.743	250.816	437.193	391.584	71.8227	-2.26386	0.000980376	587.637	451.232	65.156	368.008	156.462	-1.92188	0.0367248	0.227519	0.847368	103.709	501.311	403.945	336.321	119.654	-2.04687	0.0137014	0.586847	0.694497	532.97	495.996	411.286	480.084	36.017	-2.53734	5.78406e-05
fgenesh1_kg.chr_202_#_177_#_5639_1_EXTC_EXTD	Aspni7_TID_1142450	Aspni7_PID_1142174	OG006424	An_(1)Tr_(1)Pc_(0)	1	1	0	N/A	N/A	N/A	#N/A	none predicted	39.6446	40.3352	51.0765	43.6854	3.7009	14.1477	14.8245	16.2459	15.0727	0.618274	1.31586	1.14354e-06	24.1316	20.1037	16.8172	20.3508	2.11509	1.13979	0.000701493	-0.186375	0.725023	16.5394	16.4392	16.9071	16.6285	0.142232	1.18508	2.15963e-06	0.0241891	0.98592	19.772	12.5798	15.3938	15.9152	2.09251	1.25564	1.94973e-05
fgenesh1_kg.chr_202_#_167_#_486_1_EXTC_EXTD	Aspni7_TID_1142440	Aspni7_PID_1142164	OG000928	An_(2)Tr_(1)Pc_(1)	2	1	1	N/A	N/A	N/A	#N/A	none predicted	14.3189	22.279	32.887	23.1616	5.3783	128.671	275.588	153.549	185.936	45.3975	-3.11265	4.60489e-12	121.254	83.2814	139.882	114.806	16.6542	-2.18165	2.72573e-07	0.893655	0.0094783	188.3	89.4736	86.8253	121.533	33.3924	-2.48923	8.61673e-08	0.218661	0.885145	76.7318	68.3724	74.4838	73.196	2.49758	-1.81909	4.62224e-06
gm1.1770_g	Aspni7_TID_1171317	Aspni7_PID_1171041	OG008240	An_(1)Tr_(0)Pc_(0)	1	0	0	N/A	N/A	N/A	#N/A	none predicted	0.138765	1.6818	1.94225	1.25427	0.562799	2.26999	4.2563	1.96441	2.83023	0.71847	-1.2246	0.172674	0.737988	0.774203	5.24177	2.25132	1.49526	-0.587931	0.642165	0.482295	0.651188	2.4344	0.543647	1.09951	1.35918	0.561042	-0.19213	0.865898	0.329542	0.8583	1.02155	1.35899	0.800312	1.06028	0.162436	0.104615	0.927946
fgenesh1_kg.chr_202_#_145_#_8971_1_EXTC_EXTD	Aspni7_TID_1142418	Aspni7_PID_1142142	OG008237	An_(1)Tr_(0)Pc_(0)	1	0	0	N/A	N/A	N/A	#N/A	none predicted	0	0	0	0	0	0	0	0	0	0	#N/A	#N/A	0	0	0	0	0	#N/A	#N/A	#N/A	#N/A	0	0	0	0	0	#N/A	#N/A	#N/A	#N/A	0	0	0	0	0	#N/A	#N/A
CE5913_18	Aspni7_TID_1005913	Aspni7_PID_1005913	OG008228	An_(1)Tr_(0)Pc_(0)	1	0	0	N/A	N/A	N/A	#N/A	0.536	0	0	0	0	0	0	0	0	0	0	#N/A	#N/A	0	0	0	0	0	#N/A	#N/A	#N/A	#N/A	0	0	0	0	0	#N/A	#N/A	#N/A	#N/A	0	0	0	0	0	#N/A	#N/A
estExt_Genemark1.C_chr_202_t10197	Aspni7_TID_1182074	Aspni7_PID_1181798	OG008223	An_(1)Tr_(0)Pc_(0)	1	0	0	N/A	N/A	N/A	#N/A	none predicted	1.23198	2.90331	3.69508	2.61012	0.725989	1.13963	0.799751	1.71827	1.21921	0.268122	0.870883	0.209778	0.802285	0.561104	0.138504	0.500631	0.193988	2.36048	0.00490025	1.15316	0.160145	0.635677	1.13387	1.60581	1.12512	0.280089	0.97407	0.16285	0.254188	0.90055	0.28792	1.03417	3.28681	1.5363	0.901377	0.527248	0.598305
gm1.1663_g	Aspni7_TID_1171210	Aspni7_PID_1170934	OG008222	An_(1)Tr_(0)Pc_(0)	1	0	0	N/A	N/A	N/A	#N/A	none predicted	0	0	0	0	0	0	0	0	0	0	#N/A	#N/A	0	0	0	0	0	#N/A	#N/A	#N/A	#N/A	0	0	0	0	0	#N/A	#N/A	#N/A	#N/A	0	0	0	0	0	#N/A	#N/A
fgenesh1_kg.chr_202_#_78_#_149_2_EXTC_EXTD	Aspni7_TID_1142351	Aspni7_PID_1142075	OG008217	An_(1)Tr_(0)Pc_(0)	1	0	0	N/A	N/A	N/A	#N/A	0.998	0.712416	1.74742	0.152625	0.870821	0.467142	33.5575	72.7091	44.2658	50.1775	11.6822	-5.74565	3.9574e-17	68.5079	45.669	106.203	73.4599	17.6492	-6.04716	2.62898e-18	-0.26589	0.656386	79.5837	46.704	65.4413	63.9097	9.5224	-6.09187	1.97066e-19	-0.636417	0.288284	37.4614	38.4733	49.0539	41.6629	3.70704	-5.57094	6.00109e-17
fgenesh1_pg.chr_202_#_158	Aspni7_TID_1131967	Aspni7_PID_1131691	OG008209	An_(1)Tr_(0)Pc_(0)	1	0	0	N/A	N/A	N/A	#N/A	none predicted	0.110637	0.223482	0.774277	0.369465	0.20501	0.113116	0	0	0.0377053	0.0377053	2.32329	0.157965	0	0	0	0	0	#N/A	#N/A	#N/A	#N/A	0	0.0577931	0.318777	0.125523	0.0980566	1.07602	0.491924	#N/A	#N/A	0	0	0	0	0	#N/A	#N/A
fgenesh1_pg.chr_202_#_115	Aspni7_TID_1131924	Aspni7_PID_1131648	OG008189	An_(1)Tr_(0)Pc_(0)	1	0	0	N/A	N/A	N/A	#N/A	0.246	0.101493	0	0	0.0338311	0.0338311	0	0.0864745	0	0.0288248	0.0288248	#N/A	#N/A	0	0	0	0	0	#N/A	#N/A	#N/A	#N/A	0.157105	0	0	0.0523685	0.0523685	#N/A	#N/A	#N/A	#N/A	0	0	0	0	0	#N/A	#N/A
fgenesh1_kg.chr_202_#_63_#_0_0_EXTC43521.b1_EXTC_EXTD	Aspni7_TID_1142336	Aspni7_PID_1142060	OG000921	An_(1)Tr_(0)Pc_(3)	1	0	3	N/A	N/A	N/A	#N/A	none predicted	64.2841	69.6727	79.8816	71.2795	4.57372	66.8097	92.6205	74.4545	77.9616	7.65452	-0.325418	0.255358	97.6799	81.9303	98.7928	92.801	5.44482	-0.31629	0.280425	-0.0080916	0.982762	82.6103	62.7248	67.929	71.0881	5.95379	-0.183492	0.498574	0.0818485	0.952564	79.6175	75.726	69.9532	75.0989	2.80739	-0.268574	0.290194
fgenesh1_kg.chr_202_#_56_#_0_0_CATY2016.b1_CATW_CATX_CATY_CATZ	Aspni7_TID_1142329	Aspni7_PID_1142053	OG008184	An_(1)Tr_(0)Pc_(0)	1	0	0	N/A	N/A	N/A	#N/A	none predicted	2.66585	4.84643	6.92959	4.81396	1.23094	1.36279	1.77166	1.24929	1.46125	0.158628	1.50985	0.00414117	2.83554	3.39964	3.02103	3.08541	0.165993	0.696967	0.2373	-0.785725	0.0893116	1.73316	1.69892	1.68984	1.70731	0.0131902	1.29131	0.00908089	-0.164556	0.935023	1.57002	3.13296	1.58143	2.0948	0.519088	1.0064	0.0986682
fgenesh1_kg.chr_202_#_54_#_8426_1_EXTC_EXTD	Aspni7_TID_1142327	Aspni7_PID_1142051	OG000546	An_(3)Tr_(0)Pc_(2)	3	0	2	N/A	N/A	N/A	#N/A	none predicted	1.26171	0.934493	0.840946	1.01238	0.127556	2.83797	3.72669	5.09151	3.88539	0.655362	-2.12877	1.78226e-05	4.08998	2.94985	10.3265	5.78877	2.2926	-2.37006	9.88479e-05	-0.225557	0.803534	5.16475	2.68026	3.4334	3.75947	0.735509	-2.05051	3.82101e-06	0.0650453	0.975056	0.825632	5.4369	2.77212	3.01155	1.33653	-1.73711	0.0231776
CE5364_29	Aspni7_TID_1005364	Aspni7_PID_1005364	OG008154	An_(1)Tr_(0)Pc_(0)	1	0	0	N/A	N/A	N/A	#N/A	none predicted	2.54465	1.67612	0.884888	1.70188	0.479305	2.26232	5.27884	2.37633	3.30583	0.987052	-1.1352	0.0731756	2.85792	1.76363	3.39564	2.6724	0.480166	-0.592235	0.391021	0.481449	0.5215	3.19684	3.58318	2.28457	3.02153	0.384987	-1.02659	0.0555704	-0.0356299	0.98559	1.62895	2.60045	1.27617	1.83519	0.395949	-0.322768	0.678369
fgenesh1_pg.chr_201_#_273	Aspni7_TID_1131788	Aspni7_PID_1131512	OG006386	An_(1)Tr_(1)Pc_(0)	1	1	0	N/A	N/A	N/A	#N/A	none predicted	0	0.151259	0.0499098	0.0670564	0.0444985	0.255201	0.212671	0.0974771	0.18845	0.047114	-1.40826	0.3011	0.379279	0	0.23572	0.205	0.110561	-1.14719	0.522157	0.0943635	0.949998	0.0257585	0.286851	0.0719192	0.128176	0.0804488	-0.929549	0.558359	#N/A	#N/A	0	0.684467	0.822621	0.502363	0.254328	-2.57299	0.0885209
CE4742_19	Aspni7_TID_1004742	Aspni7_PID_1004742	OG008086	An_(1)Tr_(0)Pc_(0)	1	0	0	N/A	N/A	N/A	#N/A	none predicted	14.5452	22.4315	21.0726	19.3497	2.43408	9.52822	7.04981	10.0339	8.87065	0.922048	0.910222	0.0277837	7.41128	6.66426	10.8983	8.32461	1.30478	1.29305	0.0012099	0.348467	0.51174	11.1452	7.73444	9.15976	9.34647	0.989017	0.8693	0.0137882	0.111146	0.942163	7.69419	6.48268	6.74549	6.97412	0.367943	1.28276	0.000606912
CE4735_61	Aspni7_TID_1004735	Aspni7_PID_1004735	OG008085	An_(1)Tr_(0)Pc_(0)	1	0	0	N/A	N/A	N/A	#N/A	none predicted	51.0312	48.6074	56.4116	52.0168	2.30613	42.673	56.3469	40.5057	46.5085	4.9588	-0.0399857	0.886408	69.9771	47.7502	66.5088	61.412	6.90388	-0.172677	0.536398	-0.148329	0.656032	57.5002	41.0042	39.8073	46.1039	5.70863	-0.0128039	0.963291	-0.0314944	0.980957	48.8685	46.3205	41.977	45.722	2.01179	-0.0138698	0.953987
fgenesh1_kg.chr_201_#_85_#_0_0_EXTC103735.b1_EXTC_EXTD	Aspni7_TID_1142172	Aspni7_PID_1141896	OG008084	An_(1)Tr_(0)Pc_(0)	1	0	0	N/A	N/A	N/A	#N/A	none predicted	1.50036	2.35718	4.16668	2.67474	0.785908	1.36353	2.13056	2.27858	1.92423	0.283583	0.27004	0.73111	0.759932	1.86019	1.57431	1.39814	0.329605	0.951605	0.287845	0.550533	0.567985	2.15043	1.65456	2.16148	1.98882	0.167163	0.23477	0.737647	-0.038712	0.98563	0.818161	4.8979	0.274703	1.99692	1.45895	0.238443	0.846545
CE4654_321	Aspni7_TID_1004654	Aspni7_PID_1004654	OG008081	An_(1)Tr_(0)Pc_(0)	1	0	0	N/A	N/A	N/A	#N/A	none predicted	280.078	299.163	318.834	299.358	11.1885	176.445	224.521	162.241	187.736	18.8443	0.474973	0.0498682	204.675	177.91	228.886	203.823	14.7216	0.617012	0.00906364	0.121971	0.641079	244.226	181.18	194.946	206.784	19.1383	0.345666	0.127664	-0.181347	0.853918	141.128	140.344	128.758	136.743	3.99904	0.932299	1.38444e-06
fgenesh1_kg.chr_201_#_5_#_216_1_EXTC_EXTD	Aspni7_TID_1142092	Aspni7_PID_1141816	OG008078	An_(1)Tr_(0)Pc_(0)	1	0	0	N/A	N/A	N/A	#N/A	none predicted	21.2037	21.1367	19.3134	20.5513	0.619231	27.463	28.8038	23.3058	26.5242	1.65509	-0.573847	0.00911028	26.4882	22.949	26.5503	25.3291	1.19022	-0.246881	0.333228	0.306308	0.213898	27.9332	23.69	21.2482	24.2905	1.953	-0.433939	0.0338527	0.209418	0.844564	23.4764	23.5136	21.6765	22.8888	0.606258	-0.356846	0.0698679
gm1.1155_g	Aspni7_TID_1170702	Aspni7_PID_1170426	OG001798	An_(1)Tr_(1)Pc_(1)	1	1	1	N/A	N/A	N/A	#N/A	none predicted	51.3556	63.305	62.3458	59.0021	3.83328	61.801	70.1184	62.5955	64.8383	2.65	-0.332737	0.253044	47.2572	39.4068	72.2956	52.9865	9.91693	0.241635	0.529038	0.546152	0.0516216	95.378	64.567	76.3595	78.7682	8.97554	-0.593211	0.0352341	-0.260264	0.7932	50.0955	41.2357	49.1457	46.8256	2.8084	0.140513	0.654087
fgenesh1_kg.chr_102_#_349_#_2873_1_CATW_CATX_CATY_CATZ	Aspni7_TID_1142020	Aspni7_PID_1141744	OG008050	An_(1)Tr_(0)Pc_(0)	1	0	0	N/A	N/A	N/A	#N/A	0.981	2.43241	4.97329	5.39749	4.26773	0.925797	6.24761	7.37999	6.95054	6.85938	0.330052	-0.852002	0.071906	9.37535	6.24171	14.4267	10.0146	2.38433	-1.08993	0.0403037	-0.251558	0.624369	10.1018	6.32207	5.72644	7.38344	1.37002	-0.925735	0.0553557	-0.0448871	0.979975	13.1024	6.15879	4.39923	7.88682	2.65681	-1.01617	0.0956264
CE3724_38	Aspni7_TID_1003724	Aspni7_PID_1003724	OG008041	An_(1)Tr_(0)Pc_(0)	1	0	0	N/A	N/A	N/A	#N/A	0.98	53.5087	32.1667	36.0239	40.5665	6.56623	19.3167	25.5836	17.194	20.6981	2.51844	0.74175	0.00611291	19.1732	10.9713	20.4707	16.8717	2.97389	1.30975	1.22435e-05	0.539267	0.0848925	26.1123	22.9461	21.3213	23.4599	1.40671	0.568052	0.0189041	-0.181592	0.875843	10.9283	11.3662	16.1225	12.8057	1.66321	1.41401	1.12363e-06
fgenesh1_kg.chr_102_#_314_#_12641_1_EXTC_EXTD	Aspni7_TID_1141985	Aspni7_PID_1141709	OG008034	An_(1)Tr_(0)Pc_(0)	1	0	0	N/A	N/A	N/A	#N/A	none predicted	0	0	0	0	0	0	0	0	0	0	#N/A	#N/A	0	0	0	0	0	#N/A	#N/A	#N/A	#N/A	0	0	0	0	0	#N/A	#N/A	#N/A	#N/A	0	0	0	0	0	#N/A	#N/A
CE3232_57	Aspni7_TID_1003232	Aspni7_PID_1003232	OG008019	An_(1)Tr_(0)Pc_(0)	1	0	0	N/A	N/A	N/A	#N/A	none predicted	140.877	84.7142	89.1517	104.914	18.0268	99.5543	140.747	118.136	119.479	11.9101	-0.416027	0.13662	117.068	77.8815	136.184	110.378	17.1598	-0.0237961	0.944913	0.373363	0.187625	135.948	112.883	110.856	119.896	8.04737	-0.410296	0.103334	0.00193914	0.998083	93.3411	95.3615	95.4273	94.71	0.684687	-0.0839572	0.72795
e_gw1.102.1071.1	Aspni7_TID_1080648	Aspni7_PID_1080372	OG008004	An_(1)Tr_(0)Pc_(0)	1	0	0	N/A	N/A	N/A	#N/A	none predicted	0.131344	0	0.131314	0.0875526	0.0437763	0.402862	0.167862	0.256464	0.275729	0.0685192	-1.66596	0.190575	0	0.732802	1.78302	0.838609	0.517427	-2.7161	0.0732403	-0.713721	0.534888	0.101656	0.27444	0.126147	0.167415	0.0539778	-1.04143	0.442389	#N/A	#N/A	0	0.128632	0.649298	0.25931	0.198498	-1.52395	0.373705
gm1.797_g	Aspni7_TID_1170344	Aspni7_PID_1170068	OG008000	An_(1)Tr_(0)Pc_(0)	1	0	0	N/A	N/A	N/A	#N/A	none predicted	0	0	0	0	0	0	0	0	0	0	#N/A	#N/A	0	0.0945714	0	0.0315238	0.0315238	#N/A	#N/A	#N/A	#N/A	0	0	0	0	0	#N/A	#N/A	#N/A	#N/A	0	0	0	0	0	#N/A	#N/A
fgenesh1_kg.chr_102_#_180_#_8175_1_EXTC_EXTD	Aspni7_TID_1141851	Aspni7_PID_1141575	OG007995	An_(1)Tr_(0)Pc_(0)	1	0	0	N/A	N/A	N/A	#N/A	none predicted	7.24509	7.31741	4.77756	6.44669	0.834825	6.30421	1.44474	3.61196	3.78697	1.40553	0.513286	0.478707	2.34233	5.406	3.82132	3.85655	0.884582	0.750068	0.222581	0.166002	0.891939	2.22709	2.33518	3.99739	2.85322	0.572934	0.935365	0.0618228	0.48938	0.766812	1.51308	0.905805	4.82627	2.41505	1.21829	1.11859	0.141708
fgenesh1_kg.chr_102_#_145_#_911_1_CATW_CATX_CATY_CATZ	Aspni7_TID_1141816	Aspni7_PID_1141540	OG007982	An_(1)Tr_(0)Pc_(0)	1	0	0	N/A	N/A	N/A	#N/A	none predicted	10.9065	17.5508	19.3558	15.9377	2.569	15.4192	9.7372	12.9407	12.699	1.6447	0.123142	0.809669	13.48	24.4565	18.2339	18.7235	3.17808	-0.188998	0.747871	-0.308695	0.657409	7.99702	11.667	15.0859	11.5833	2.04682	0.248155	0.648286	0.312545	0.853918	22.5377	20.4426	18.9179	20.6327	1.04924	-0.543431	0.151802
CE2454_3	Aspni7_TID_1002454	Aspni7_PID_1002454	OG007976	An_(1)Tr_(0)Pc_(0)	1	0	0	N/A	N/A	N/A	#N/A	none predicted	0	0.924468	0.800727	0.575065	0.289743	0.23396	0.292456	0.111705	0.212707	0.0532493	1.10964	0.438365	0	0	0	0	0	3.80098	0.0552354	#N/A	#N/A	0.118073	0.836744	0.549445	0.501421	0.208847	0.00313412	0.998641	#N/A	#N/A	0	0.896428	0.754154	0.550194	0.278146	-0.0800549	0.963583
fgenesh1_kg.chr_102_#_93_#_14338_1_EXTC_EXTD	Aspni7_TID_1141764	Aspni7_PID_1141488	OG007966	An_(1)Tr_(0)Pc_(0)	1	0	0	N/A	N/A	N/A	#N/A	none predicted	5.98142	6.21623	3.38001	5.19255	0.908802	11.6105	11.7436	10.5791	11.3111	0.36799	-1.32273	0.000239217	20.1534	14.6477	18.4194	17.7402	1.62525	-1.70034	3.56795e-06	-0.384224	0.212987	13.5081	10.5056	9.61619	11.21	1.17741	-1.28995	0.000202251	0.113569	0.940261	25.9521	20.2055	14.1417	20.0998	3.40976	-2.12713	5.62997e-08
fgenesh1_kg.chr_102_#_71_#_528_1_CATW_CATX_CATY_CATZ	Aspni7_TID_1141742	Aspni7_PID_1141466	OG001575	An_(1)Tr_(1)Pc_(1)	1	1	1	N/A	N/A	N/A	#N/A	none predicted	11.6692	19.7114	23.0782	18.1529	3.38443	158.433	192.292	103.231	151.319	25.9548	-3.18378	2.16807e-15	129.462	151.655	158.803	146.64	8.83322	-2.91181	2.61081e-13	0.249431	0.599532	157.731	181.804	117.776	152.437	18.6717	-3.20694	3.73263e-16	0.0930547	0.952564	165.683	204.011	159.457	176.384	13.9302	-3.42313	1.95913e-21
fgenesh1_kg.chr_102_#_65_#_1288_1_CATW_CATX_CATY_CATZ	Aspni7_TID_1141736	Aspni7_PID_1141460	OG007963	An_(1)Tr_(0)Pc_(0)	1	0	0	N/A	N/A	N/A	#N/A	none predicted	7.72058	22.6177	24.4654	18.2679	5.30056	49.7619	27.0433	65.9873	47.5975	11.2941	-1.53429	0.0139006	41.0258	41.4556	11.3522	31.2779	9.96359	-0.711151	0.373151	0.67593	0.411274	8.17699	45.0704	31.1997	28.149	10.7589	-0.804631	0.332086	1.00813	0.27523	28.4737	37.4962	24.4772	30.149	3.85047	-0.858455	0.12145
fgenesh1_kg.chr_102_#_27_#_0_0_EXTC13413.b1_EXTC_EXTD	Aspni7_TID_1141698	Aspni7_PID_1141422	OG007959	An_(1)Tr_(0)Pc_(0)	1	0	0	N/A	N/A	N/A	#N/A	none predicted	48.6703	29.572	27.9159	35.3861	6.65931	40.0466	39.1552	34.0759	37.7593	1.85955	-0.327193	0.308226	35.0622	31.219	27.4676	31.2496	2.19244	0.193678	0.633236	0.491964	0.173418	35.7183	39.9083	33.8944	36.507	1.78028	-0.273296	0.416976	0.227667	0.857651	33.3077	28.4852	40.899	34.2306	3.61314	-0.189383	0.595524
CE1747_4	Aspni7_TID_1001747	Aspni7_PID_1001747	OG007956	An_(1)Tr_(0)Pc_(0)	1	0	0	N/A	N/A	N/A	#N/A	none predicted	25.0309	105.939	116.567	82.5122	28.9039	6.31487	7.10896	6.77065	6.73149	0.23007	3.34956	3.13144e-08	1.64652	0.690927	7.16311	3.16685	2.01708	4.6623	1.93365e-08	1.12725	0.137836	8.44257	5.1509	6.08817	6.56055	0.979137	3.40761	2.75128e-08	0.0326099	0.985069	2.12722	1.91018	4.28537	2.77426	0.75815	4.57158	2.47129e-11
CE1621_53	Aspni7_TID_1001621	Aspni7_PID_1001621	OG007953	An_(1)Tr_(0)Pc_(0)	1	0	0	N/A	N/A	N/A	#N/A	none predicted	30.4835	46.4021	50.2954	42.3937	6.0602	233.654	256.38	180.941	223.658	22.3436	-2.55682	1.96591e-14	336.553	279.633	300.9	305.695	16.6055	-2.75391	1.04583e-15	-0.212756	0.514404	262.405	264.384	238.47	255.086	8.32805	-2.74876	1.3602e-17	-0.0956947	0.942889	328.126	300.127	277.147	301.8	14.7401	-2.98979	6.07893e-22
CE1607_6	Aspni7_TID_1001607	Aspni7_PID_1001607	OG007951	An_(1)Tr_(0)Pc_(0)	1	0	0	N/A	N/A	N/A	#N/A	none predicted	11.9318	14.2708	11.7197	12.6408	0.81731	6.84866	11.1471	5.82453	7.9401	1.63053	0.47956	0.224911	11.1327	10.3443	18.5328	13.3366	2.60805	0.000952337	0.998996	-0.471194	0.333691	10.261	5.19399	6.53403	7.32966	1.51584	0.610955	0.0973999	-0.174201	0.912309	5.65042	8.8153	6.38139	6.94903	0.956692	0.657716	0.0767705
fgenesh1_kg.chr_101_#_198_#_0_0_EXTC104720.b1_EXTC_EXTD	Aspni7_TID_1141561	Aspni7_PID_1141285	OG007941	An_(1)Tr_(0)Pc_(0)	1	0	0	N/A	N/A	N/A	#N/A	0.077	20.4997	41.9877	38.6966	33.728	6.68205	35.3226	35.2987	29.2511	33.2908	2.01986	-0.15573	0.755915	40.9516	28.7931	43.6595	37.8014	4.57147	-0.0592095	0.916218	0.0751403	0.853624	40.0167	31.526	27.8118	33.1182	3.61206	-0.13148	0.792772	0.105288	0.942163	28.8457	42.3989	38.032	36.4255	3.99407	-0.278779	0.566908
fgenesh1_kg.chr_101_#_197_#_0_0_EXTD10836.b1_EXTC_EXTD	Aspni7_TID_1141560	Aspni7_PID_1141284	OG007940	An_(1)Tr_(0)Pc_(0)	1	0	0	N/A	N/A	N/A	#N/A	none predicted	8.03827	25.9341	21.6536	18.542	5.39527	15.9802	22.4488	19.4015	19.2768	1.86835	-0.21066	0.746494	27.1426	17.7966	25.567	23.5021	2.88877	-0.219535	0.754905	-0.0271647	0.96269	22.4661	21.5779	20.2655	21.4365	0.639164	-0.360255	0.559715	-0.0811435	0.962706	20.8209	21.8674	20.9723	21.2202	0.326524	-0.341526	0.586265
fgenesh1_kg.chr_101_#_189_#_17063_1_EXTC_EXTD	Aspni7_TID_1141552	Aspni7_PID_1141276	OG007937	An_(1)Tr_(0)Pc_(0)	1	0	0	N/A	N/A	N/A	#N/A	none predicted	9.21052	14.6881	9.20836	11.0357	1.82622	6.19533	8.88013	4.02285	6.36611	1.40477	0.604675	0.26785	9.20751	4.25011	9.15585	7.53783	1.64392	0.635758	0.272932	0.00997758	0.990212	8.12917	4.17822	5.70338	6.00359	1.15038	0.702263	0.145858	-0.176773	0.930121	2.37912	7.12129	1.99702	3.83248	1.6481	1.30793	0.0625162
estExt_Genemark1.C_chr_101_t10347	Aspni7_TID_1181059	Aspni7_PID_1180783	OG007924	An_(1)Tr_(0)Pc_(0)	1	0	0	N/A	N/A	N/A	#N/A	none predicted	0.0977243	1.0857	0.586209	0.589877	0.285209	53.4541	86.9268	51.6161	63.999	11.4762	-6.72435	5.45808e-34	85.3832	68.8545	102.208	85.4819	9.62845	-6.92829	3.24942e-38	-0.171669	0.676299	83.6026	57.7354	59.1771	66.8384	8.39245	-6.81449	2.1665e-39	-0.230998	0.818555	86.33	68.9084	54.5902	69.9429	9.1771	-6.90531	2.59025e-37
CE793_50	Aspni7_TID_1000793	Aspni7_PID_1000793	OG006237	An_(1)Tr_(0)Pc_(1)	1	0	1	N/A	N/A	N/A	#N/A	0.45	0.938108	1.46428	1.3642	1.25553	0.161318	0.610355	0.508638	2.8309	1.31663	0.757703	-0.286615	0.775367	0.129587	0	0	0.0431957	0.0431957	4.30993	0.00113701	2.28905	0.00391741	0.352033	1.20282	1.88388	1.14625	0.443111	-0.10308	0.91207	0.258563	0.894367	0	0.835213	0	0.278404	0.278404	1.78212	0.165544
gm1.239_g	Aspni7_TID_1169786	Aspni7_PID_1169510	OG007907	An_(1)Tr_(0)Pc_(0)	1	0	0	N/A	N/A	N/A	#N/A	none predicted	0.463422	2.41825	2.62544	1.83571	0.688743	0.552775	0.329038	0	0.293938	0.160534	2.27045	0.0354244	0.469448	0.123121	0.182349	0.258306	0.106946	2.75815	0.00804487	0.213933	0.88206	0.0398527	0.161385	0	0.0670791	0.0485359	4.15544	9.86027e-05	#N/A	#N/A	0	0.453852	0.254547	0.236133	0.131339	2.51709	0.0273888
estExt_fgenesh1_pg.C_chr_101_t10060	Aspni7_TID_1161327	Aspni7_PID_1161051	OG007865	An_(1)Tr_(0)Pc_(0)	1	0	0	N/A	N/A	N/A	#N/A	none predicted	0.364172	2.45205	0.788855	1.20169	0.637085	1.73755	0.620565	0.296285	0.884801	0.436531	0.276344	0.80864	2.49012	0.870773	2.57933	1.98007	0.555248	-0.520881	0.602998	-0.659079	0.493558	2.34882	0.665811	0.612084	1.2089	0.570168	-0.0702839	0.948901	-0.131723	0.957209	2.08516	1.18884	0.800124	1.35804	0.380484	-0.269062	0.793992
fgenesh1_kg.chr_101_#_22_#_0_0_EXTC154526.b1_EXTC_EXTD	Aspni7_TID_1141385	Aspni7_PID_1141109	OG007864	An_(1)Tr_(0)Pc_(0)	1	0	0	N/A	N/A	N/A	#N/A	none predicted	3.34928	2.30639	4.71833	3.458	0.698386	3.11303	6.87472	1.04043	3.67606	1.70758	-0.252244	0.767575	7.86519	5.33898	10.0639	7.75602	1.36505	-1.08359	0.0334198	-0.703593	0.38845	10.9188	6.44155	5.19067	7.51701	1.73882	-1.27817	0.00657028	-1.05342	0.232595	6.72447	5.96384	7.02423	6.57084	0.315599	-1.1227	0.0225482
Aspni5.e_gw1.66.5.1	Aspni7_TID_195344	Aspni7_PID_195344	OG000375	An_(3)Tr_(2)Pc_(1)	3	2	1	N/A	N/A	N/A	#N/A	none predicted	0	0	0	0	0	0	0	0	0	0	#N/A	#N/A	0	0	0	0	0	#N/A	#N/A	#N/A	#N/A	0.0116911	0.0118359	0.0108808	0.0114693	0.000297193	#N/A	#N/A	#N/A	#N/A	0	0	0.0373367	0.0124456	0.0124456	#N/A	#N/A
Aspni5.fgenesh1_pg.C_scaffold_66000002	Aspni7_TID_46158	Aspni7_PID_46158	OG001259	An_(2)Tr_(1)Pc_(1)	2	1	1	N/A	N/A	N/A	#N/A	none predicted	0.180598	0	0	0.0601995	0.0601995	0.184645	0	0.0440797	0.0762417	0.0556754	#N/A	#N/A	0	0	0	0	0	#N/A	#N/A	#N/A	#N/A	0.0465926	0.0235847	0.0216815	0.0306196	0.00800535	#N/A	#N/A	#N/A	#N/A	0.221585	0	0	0.0738617	0.0738617	#N/A	#N/A
fgenesh1_pg.9_#_21	Aspni7_TID_1141354	Aspni7_PID_1141078	OG010283	An_(1)Tr_(0)Pc_(0)	1	0	0	N/A	N/A	N/A	#N/A	none predicted	0	0.122805	0	0.0409349	0.0409349	0	0.207196	0.11871	0.108635	0.0600241	#N/A	#N/A	0.092379	0	0.430597	0.174325	0.130881	#N/A	#N/A	-0.140039	0.922135	0.219585	0	0.0875848	0.10239	0.0638194	#N/A	#N/A	#N/A	#N/A	0	0	0	0	0	#N/A	#N/A
estExt_fgenesh1_pm.C_90029	Aspni7_TID_1161296	Aspni7_PID_1161020	OG010282	An_(1)Tr_(0)Pc_(0)	1	0	0	N/A	N/A	N/A	#N/A	none predicted	44.7789	61.4747	79.9935	62.0824	10.1701	7.45677	5.84854	4.65975	5.98835	0.810451	3.14158	8.15767e-17	10.6748	30.0056	6.20386	15.6281	7.30368	1.88988	0.00811898	-1.0169	0.178373	7.11137	6.89126	8.0091	7.33724	0.341885	2.85975	1.41525e-16	-0.139269	0.938375	17.2391	20.4828	16.6133	18.1118	1.1992	1.58335	3.73113e-06
fgenesh1_pm.9_#_29	Aspni7_TID_1155885	Aspni7_PID_1155609	OG000027	An_(8)Tr_(5)Pc_(2)	8	5	2	N/A	N/A	N/A	#N/A	none predicted	1.12429	0.960817	0.634066	0.90639	0.144108	0.147369	0.221058	0.112579	0.160336	0.0319792	2.21201	0.000221089	0.131412	0.0459537	0.13612	0.104495	0.0293023	3.03547	4.87139e-05	0.58082	0.610901	0.19337	0.135529	0.0969053	0.141935	0.0280306	2.43011	2.39055e-06	#N/A	#N/A	1.27333	0.11293	0.285021	0.557095	0.361549	0.504495	0.60003
Aspni5.fgenesh1_pg.C_scaffold_26000015	Aspni7_TID_46152	Aspni7_PID_46152	OG000072	An_(1)Tr_(0)Pc_(11)	1	0	11	N/A	N/A	N/A	#N/A	none predicted	7.10453	34.8522	32.4872	24.8146	8.88133	0.363187	0.36031	0.462412	0.395303	0.0335648	5.6051	5.73491e-19	0.488362	0.188752	0.978432	0.551849	0.230161	5.45606	4.58737e-14	-0.139369	0.896291	0.977545	0.653875	0.828557	0.819992	0.0935337	4.62579	6.93387e-14	-0.723245	0.44414	0.498109	0.530119	0.668974	0.565734	0.0524407	5.15153	1.44124e-15
Aspni5.fgenesh1_pg.C_scaffold_26000014	Aspni7_TID_46151	Aspni7_PID_46151	OG001313	An_(1)Tr_(0)Pc_(3)	1	0	3	N/A	N/A	N/A	#N/A	none predicted	0.818713	1.18126	0.935453	0.978476	0.106848	0	0	0	0	0	4.84413	0.00209193	0.17772	0	0	0.0592398	0.0592398	3.52927	0.0141111	#N/A	#N/A	0	0	0	0	0	5.61443	0.000195743	#N/A	#N/A	0	0	0	0	0	4.32685	0.0165105
Aspni5.fgenesh1_pg.C_scaffold_26000012	Aspni7_TID_46149	Aspni7_PID_46149	OG000299	An_(1)Tr_(0)Pc_(6)	1	0	6	N/A	N/A	N/A	#N/A	none predicted	0	0.0867362	0.0858588	0.0575317	0.028767	0.26341	0.219512	0.503064	0.328662	0.0881168	-2.27344	0.0985521	0.130493	0.136897	1.01376	0.42705	0.293361	-2.25431	0.167094	-0.0389531	0.97833	0.797612	0.0897208	0.412404	0.433246	0.204616	-2.56595	0.0566245	#N/A	#N/A	0.842953	0.841054	0	0.561336	0.280668	-2.75111	0.085867
MIX29184_2_10	Aspni7_TID_1229587	Aspni7_PID_1229311	OG000163	An_(3)Tr_(4)Pc_(1)	3	4	1	N/A	N/A	N/A	#N/A	none predicted	0.128931	0.341822	0.257802	0.242852	0.0619094	3.87222	2.63645	1.19582	2.56816	0.773364	-3.46507	7.29801e-09	0.4408	0.950554	0.837084	0.742813	0.154518	-1.50667	0.0283398	1.71786	0.00157516	1.10599	1.04392	1.06029	1.07007	0.0185743	-2.28088	6.52623e-07	0.930232	0.315856	0.237288	0.915446	0.770154	0.640963	0.206149	-1.52759	0.0424249
fgenesh1_pm.9_#_19	Aspni7_TID_1155875	Aspni7_PID_1155599	OG010281	An_(1)Tr_(0)Pc_(0)	1	0	0	N/A	N/A	N/A	#N/A	none predicted	0	0	0	0	0	0	0	0	0	0	#N/A	#N/A	0	0	0	0	0	#N/A	#N/A	#N/A	#N/A	0	0	0	0	0	#N/A	#N/A	#N/A	#N/A	0	0	0	0	0	#N/A	#N/A
Aspni5.gw1.3.751.1	Aspni7_TID_125795	Aspni7_PID_125795	OG000046	An_(5)Tr_(0)Pc_(9)	5	0	9	N/A	N/A	N/A	#N/A	none predicted	0	0.0626428	0	0.0208809	0.0208809	0.126827	0.47561	0.242216	0.281551	0.102588	-3.06903	0.0371891	0.942452	0.39548	1.90362	1.08052	0.4408	-4.70979	0.00047871	-1.1969	0.153737	0.704065	0.485988	0.625479	0.605177	0.0637667	-4.28083	0.000425243	-0.673459	0.631171	0.3044	0.728913	0.613226	0.548847	0.126704	-4.1006	0.00388717
Aspni5.fgenesh1_pg.C_scaffold_3000085	Aspni7_TID_37737	Aspni7_PID_37737	OG010234	An_(1)Tr_(0)Pc_(0)	1	0	0	N/A	N/A	N/A	#N/A	none predicted	0.848896	2.14342	1.44278	1.47837	0.374121	0.173584	0.216983	0.580146	0.323571	0.128898	1.88768	0.0294178	0	0	0.200416	0.0668054	0.0668054	3.93405	0.00127836	1.00442	0.32767	0.613218	0.221718	0.77454	0.536492	0.164132	1.24029	0.104387	#N/A	#N/A	0.416621	0.332546	0	0.249722	0.127198	2.3076	0.0334721
Aspni5.gw1.3.856.1	Aspni7_TID_126789	Aspni7_PID_126789	OG007544	An_(1)Tr_(0)Pc_(1)	1	0	1	N/A	N/A	N/A	#N/A	none predicted	0.202429	0	0.101191	0.101207	0.0584362	6.62288	3.19076	3.35975	4.39113	1.11694	-5.23282	6.51863e-09	1.84555	1.1294	5.01811	2.66435	1.1949	-4.24047	9.94582e-05	0.854109	0.262033	3.65572	1.37465	0.92349	1.98462	0.84564	-4.04967	6.25639e-05	0.792514	0.500477	2.98044	0.198248	1.0007	1.39313	0.826771	-3.4984	0.00832025
fgenesh1_pg.chr_802_#_890	Aspni7_TID_1141198	Aspni7_PID_1140922	OG000217	An_(3)Tr_(4)Pc_(1)	3	4	1	N/A	N/A	N/A	#N/A	none predicted	0.0711924	0	0	0.0237308	0.0237308	0	0.0303287	0	0.0101096	0.0101096	#N/A	#N/A	0	0.0567428	0	0.0189143	0.0189143	#N/A	#N/A	#N/A	#N/A	0.0551008	0	0	0.0183669	0.0183669	#N/A	#N/A	#N/A	#N/A	0	0	0.0586564	0.0195521	0.0195521	#N/A	#N/A
Aspni5.fgenesh1_pg.C_scaffold_3000147	Aspni7_TID_37799	Aspni7_PID_37799	OG010215	An_(1)Tr_(0)Pc_(0)	1	0	0	N/A	N/A	N/A	#N/A	1	0.191886	20.8336	4.12458	8.38336	6.3278	5.3951	7.43883	4.30879	5.71424	0.917546	0.420941	0.740369	51.3165	110.575	101.93	87.9408	18.4814	-2.98622	0.00732409	-3.41871	1.90716e-18	8.71281	5.46281	6.12774	6.76779	0.991273	0.205365	0.878213	-0.350507	0.801383	10.83	17.6648	19.2879	15.9275	2.59149	-0.936535	0.437222
Aspni5.fgenesh1_pg.C_scaffold_3000149	Aspni7_TID_37801	Aspni7_PID_37801	OG000597	An_(4)Tr_(1)Pc_(0)	4	1	0	N/A	N/A	N/A	#N/A	0.46	0	0.76496	0	0.254987	0.254987	0	0.276566	0.26409	0.180219	0.0901812	0.300683	0.879413	1.15087	2.4147	4.91741	2.82766	1.10674	-2.86783	0.0350261	-2.61844	9.94263e-05	0.139572	0.11304	0.129898	0.127504	0.00775216	0.725656	0.674195	#N/A	#N/A	0	0.317896	0.445737	0.254544	0.132515	-0.0793025	0.970094
Aspni5.fgenesh1_pg.C_scaffold_3000155	Aspni7_TID_37807	Aspni7_PID_37807	OG007541	An_(1)Tr_(0)Pc_(1)	1	0	1	N/A	N/A	N/A	#N/A	none predicted	0.472334	0.0954098	0.0944447	0.22073	0.125803	0	0	0	0	0	#N/A	#N/A	0.143543	0	0	0.0478476	0.0478476	#N/A	#N/A	#N/A	#N/A	0.194972	0	0	0.0649906	0.0649906	#N/A	#N/A	#N/A	#N/A	0	0	0	0	0	#N/A	#N/A
Aspni5.fgenesh1_pg.C_scaffold_3000225	Aspni7_TID_37877	Aspni7_PID_37877	OG010206	An_(1)Tr_(0)Pc_(0)	1	0	0	N/A	N/A	N/A	#N/A	none predicted	2.91406	6.51697	6.7632	5.39808	1.24404	6.70356	1.50744	6.70609	4.97237	1.73246	-0.0951325	0.914657	3.63723	14.5993	0.491416	6.24263	4.27586	-0.250024	0.846145	-0.122489	0.933741	1.5036	4.83846	7.54664	4.62957	1.7476	-0.0035111	0.997077	0.331664	0.869085	12.2585	15.4925	15.2631	14.338	1.04186	-1.55899	0.00119698
Aspni5.CCH_e_gw1.3.871.1	Aspni7_TID_215042	Aspni7_PID_225614	OG006056	An_(1)Tr_(1)Pc_(1)	1	1	1	N/A	N/A	N/A	#N/A	none predicted	6.39717	5.84793	5.69541	5.98017	0.213096	2.00512	2.06881	1.82353	1.96582	0.0734839	1.38311	1.0031e-06	2.12858	1.33982	2.86628	2.11156	0.440733	1.55164	1.02262e-05	0.150259	0.824254	3.01169	2.12209	2.5787	2.57082	0.256836	1.01462	4.18782e-05	-0.301152	0.839937	0.916672	1.64629	0.692503	1.08516	0.287934	2.23785	8.30799e-08
Aspni5.fgenesh1_pg.C_scaffold_3000268	Aspni7_TID_37920	Aspni7_PID_37920	OG010204	An_(1)Tr_(0)Pc_(0)	1	0	0	GT32	N/A	N/A	#N/A	none predicted	3.24886	1.83752	2.66344	2.58327	0.409385	1.86013	3.21099	1.5225	2.19787	0.515851	0.0166025	0.975049	3.35692	1.03578	5.98279	3.4585	1.42898	-0.320313	0.664925	-0.301204	0.757547	2.95037	2.24017	1.09211	2.09422	0.541375	0.106878	0.852691	-0.0171642	0.991277	1.59448	0.890894	0.642428	1.0426	0.285108	1.10729	0.0550482
Aspni5.fgenesh1_pg.C_scaffold_3000270	Aspni7_TID_37922	Aspni7_PID_37922	OG010203	An_(1)Tr_(0)Pc_(0)	1	0	0	N/A	N/A	N/A	#N/A	none predicted	0.409356	0.620164	0.613891	0.547804	0.0692473	0.837059	1.13354	0.799312	0.923302	0.10568	-0.910655	0.249928	0.933028	1.14195	2.65774	1.57757	0.543441	-1.38497	0.106514	-0.419287	0.668592	1.37293	0.320752	0.294869	0.662849	0.355118	-0.370587	0.721781	0.0939261	0.968596	0	0.801805	1.3491	0.716968	0.391754	-0.588431	0.634877
fgenesh1_kg.chr_101_#_12_#_0_0_EXTD138676.b1_EXTC_EXTD	Aspni7_TID_1141375	Aspni7_PID_1141099	OG007858	An_(1)Tr_(0)Pc_(0)	1	0	0	N/A	N/A	N/A	#N/A	none predicted	0.568989	0.143667	0	0.237552	0.170829	0.727174	0.605989	0.277753	0.536972	0.134248	-1.24304	0.360917	0.864582	0.907009	3.69416	1.82192	0.936201	-2.60914	0.0361148	-1.01119	0.282311	1.46794	0.965971	0.546475	0.993461	0.266357	-2.07583	0.0531187	#N/A	#N/A	0	0.278619	2.10959	0.796071	0.661668	-1.67705	0.330704
Aspni5.fgenesh1_pg.C_scaffold_11000444	Aspni7_TID_43507	Aspni7_PID_43507	OG007873	An_(1)Tr_(0)Pc_(0)	1	0	0	N/A	N/A	N/A	#N/A	none predicted	0.870971	0.703732	1.30615	0.960284	0.179546	0.623341	1.63259	0.340133	0.865354	0.392232	-0.0325238	0.972946	0.661722	1.11071	2.26191	1.34478	0.476529	-0.412166	0.638364	-0.305862	0.795603	0.269642	0.500464	0.250952	0.340353	0.0802372	1.23635	0.091242	#N/A	#N/A	0	0	0.861126	0.287042	0.287042	1.25329	0.364726
Aspni5.fgenesh1_pg.C_scaffold_11000419	Aspni7_TID_43482	Aspni7_PID_43482	OG007882	An_(1)Tr_(0)Pc_(0)	1	0	0	N/A	N/A	N/A	#N/A	none predicted	0	0	0	0	0	0	0	0	0	0	#N/A	#N/A	0	0	0	0	0	#N/A	#N/A	#N/A	#N/A	0	0	0	0	0	#N/A	#N/A	#N/A	#N/A	0	0	0	0	0	#N/A	#N/A
fgenesh1_pg.chr_101_#_122	Aspni7_TID_1130543	Aspni7_PID_1130267	OG001353	An_(2)Tr_(0)Pc_(1)	2	0	1	N/A	N/A	N/A	#N/A	none predicted	0	0	0	0	0	0.0717479	0	0	0.023916	0.023916	#N/A	#N/A	0	0.111864	0	0.0372881	0.0372881	#N/A	#N/A	#N/A	#N/A	0	0	0	0	0	#N/A	#N/A	#N/A	#N/A	0	0	0	0	0	#N/A	#N/A
fgenesh1_pg.chr_101_#_187	Aspni7_TID_1130608	Aspni7_PID_1130332	OG007899	An_(1)Tr_(0)Pc_(0)	1	0	0	N/A	N/A	N/A	#N/A	1	0	0.0939642	0	0.0313214	0.0313214	0	0	0	0	0	#N/A	#N/A	0	0	0	0	0	#N/A	#N/A	#N/A	#N/A	0.0480044	0.38879	0.357417	0.264737	0.108744	-2.51555	0.114157	#N/A	#N/A	0	0	0.153307	0.0511022	0.0511022	#N/A	#N/A
Aspni5.fgenesh1_pg.C_scaffold_11000323	Aspni7_TID_43386	Aspni7_PID_43386	OG007903	An_(1)Tr_(0)Pc_(0)	1	0	0	N/A	N/A	N/A	#N/A	none predicted	0.11371	0	0.34105	0.151587	0.100258	0	0.193767	0	0.0645889	0.0645889	#N/A	#N/A	0	1.45009	0.536917	0.662337	0.423277	-1.77519	0.300377	-0.957086	0.327878	0.293361	0.237594	0.436843	0.322599	0.059347	-1.15661	0.376703	#N/A	#N/A	0.558066	0.890894	1.87375	1.10757	0.394954	-2.78852	0.0245675
estExt_Genemark1.C_chr_101_t10250	Aspni7_TID_1180987	Aspni7_PID_1180711	OG006222	An_(1)Tr_(0)Pc_(1)	1	0	1	N/A	N/A	N/A	#N/A	none predicted	4.31705	1.23868	2.55039	2.70204	0.891878	2.25705	2.84226	2.15527	2.41819	0.214059	-0.0919029	0.876973	4.77074	3.28444	6.60172	4.88563	0.95934	-0.814087	0.134265	-0.713274	0.0598566	3.0122	1.9732	1.69618	2.22719	0.400566	0.0528175	0.930915	0.0871296	0.964239	1.20382	1.92177	3.47604	2.20054	0.67058	0.01139	0.987737
Aspni5.e_gw1.11.465.1	Aspni7_TID_188804	Aspni7_PID_188804	OG000825	An_(2)Tr_(1)Pc_(1)	2	1	1	N/A	N/A	N/A	#N/A	none predicted	10.4665	9.72529	6.27843	8.82341	1.29035	14.268	5.1128	16.0771	11.8193	3.39367	-0.657052	0.29037	7.20976	9.34322	5.27155	7.27484	1.17584	0.291266	0.611824	0.794126	0.289645	4.10438	16.9853	22.7853	14.625	5.52034	-0.957863	0.196338	0.126386	0.959799	5.4792	12.0271	4.82916	7.44514	2.29864	0.0379292	0.95109
MIX654_3_18	Aspni7_TID_1201057	Aspni7_PID_1200781	OG000127	An_(4)Tr_(1)Pc_(4)	4	1	4	N/A	N/A	N/A	#N/A	none predicted	0.411797	0.804087	0.90574	0.707208	0.150592	0.280683	0.701719	0.93809	0.640164	0.192257	-0.0451592	0.955457	2.7532	0.831481	1.23147	1.60538	0.585407	-1.04418	0.133747	-0.854371	0.270109	0.495784	0.344175	0.210935	0.350298	0.0822858	0.839307	0.171618	0.517079	0.764604	1.34734	0.376406	0.407142	0.710297	0.318647	-0.139761	0.871221
fgenesh1_pg.chr_101_#_258	Aspni7_TID_1130679	Aspni7_PID_1130403	OG007913	An_(1)Tr_(0)Pc_(0)	1	0	0	N/A	N/A	N/A	#N/A	none predicted	1035.47	572.785	620.602	742.951	146.908	516.897	369.599	487.109	457.868	44.9645	0.437789	0.217649	389.206	559.444	377.726	442.125	58.7528	0.721042	0.0781834	0.250361	0.698675	376.771	508.501	581.423	488.898	59.8854	0.348109	0.386854	0.163463	0.917363	513.989	540.994	543.494	532.826	9.44575	0.241711	0.34051
Aspni5.fgenesh1_pg.C_scaffold_11000272	Aspni7_TID_43335	Aspni7_PID_43335	OG007914	An_(1)Tr_(0)Pc_(0)	1	0	0	N/A	N/A	N/A	#N/A	none predicted	19.0084	29.1207	26.6909	24.94	3.04763	91.385	150.946	106.239	116.19	17.8992	-2.3728	3.20303e-12	222.628	160.185	281.868	221.56	35.1308	-3.02725	2.64299e-19	-0.653421	0.0185178	146.733	92.2092	79.9479	106.297	20.5257	-2.22602	1.82547e-10	0.0132797	0.990489	97.4821	128.847	115.26	113.863	9.08105	-2.3575	6.68148e-14
Aspni5.fgenesh1_pg.C_scaffold_11000260	Aspni7_TID_43323	Aspni7_PID_43323	OG007916	An_(1)Tr_(0)Pc_(0)	1	0	0	N/A	N/A	N/A	#N/A	none predicted	0.463422	0.39004	0.077219	0.310227	0.118414	0.0789678	0.329038	0.0754068	0.161138	0.0839565	0.642506	0.63561	0.117362	0	1.0941	0.403819	0.346797	-0.228181	0.895637	-0.430107	0.739477	0.318822	0.363115	0.259633	0.313857	0.0299758	-0.217653	0.836121	#N/A	#N/A	0	0.151284	0	0.050428	0.050428	1.85455	0.287203
Aspni5.gw1.11.415.1	Aspni7_TID_127140	Aspni7_PID_127140	OG007917	An_(1)Tr_(0)Pc_(0)	1	0	0	N/A	N/A	N/A	#N/A	none predicted	0	0	0	0	0	0	0	0	0	0	#N/A	#N/A	0	0	0.179712	0.059904	0.059904	#N/A	#N/A	#N/A	#N/A	0	0	0	0	0	#N/A	#N/A	#N/A	#N/A	0	0	0	0	0	#N/A	#N/A
Aspni5.fgenesh1_pg.C_scaffold_11000254	Aspni7_TID_43317	Aspni7_PID_43317	OG007918	An_(1)Tr_(0)Pc_(0)	1	0	0	N/A	N/A	N/A	#N/A	none predicted	4.21655	3.91262	5.90178	4.67698	0.618653	0.619711	1.27986	0.617494	0.839021	0.22042	2.25286	3.87682e-08	1.80198	2.10046	2.73759	2.21334	0.27592	1.1258	0.00277662	-1.07572	0.0166891	1.52296	1.65194	1.3035	1.4928	0.101711	1.43412	5.16061e-06	-0.78285	0.369564	0.388012	1.54855	1.95417	1.29691	0.469291	1.58568	0.00696025
Aspni5.fgenesh1_pg.C_scaffold_11000195	Aspni7_TID_43258	Aspni7_PID_43258	OG007928	An_(1)Tr_(0)Pc_(0)	1	0	0	N/A	N/A	N/A	#N/A	none predicted	2.31166	2.99138	3.75557	3.01953	0.417058	0.886297	0.923242	1.12844	0.979327	0.075316	1.39497	0.0060221	2.7442	2.41825	1.87605	2.34617	0.25319	0.419983	0.464018	-0.893788	0.136862	1.04367	2.3396	1.38762	1.5903	0.387585	0.694514	0.225677	-0.0726162	0.975056	1.77268	2.12242	4.16633	2.68715	0.746452	-0.0491913	0.941619
fgenesh1_kg.chr_101_#_155_#_4257_1_EXTC_EXTD	Aspni7_TID_1141518	Aspni7_PID_1141242	OG006243	An_(1)Tr_(0)Pc_(1)	1	0	1	N/A	N/A	N/A	#N/A	none predicted	53.8426	52.3899	42.8807	49.7044	3.43752	16.8193	12.6108	16.6871	15.3724	1.38134	1.45745	5.01356e-07	19.4961	18.4806	17.6882	18.555	0.523213	1.45685	2.32331e-08	-0.0193841	0.973168	13.4298	14.745	16.944	15.0396	1.02509	1.50083	1.46358e-08	0.246933	0.861553	15.7425	20.0152	17.8957	17.8845	1.23344	1.26238	8.39166e-09
Aspni5.fgenesh1_pg.C_scaffold_11000156	Aspni7_TID_43219	Aspni7_PID_43219	OG007932	An_(1)Tr_(0)Pc_(0)	1	0	0	N/A	N/A	N/A	#N/A	none predicted	0.0527068	0.0532329	0.105389	0.0704429	0.0174737	0.0538879	0	0	0.0179626	0.0179626	#N/A	#N/A	0.160176	0	0	0.0533921	0.0533921	#N/A	#N/A	#N/A	#N/A	0.0543913	0	0.0253106	0.0265673	0.015714	#N/A	#N/A	#N/A	#N/A	0	0	0	0	0	#N/A	#N/A
Aspni5.gw1.11.1214.1	Aspni7_TID_143946	Aspni7_PID_143946	OG007945	An_(1)Tr_(0)Pc_(0)	1	0	0	N/A	N/A	N/A	#N/A	none predicted	274.994	1508.33	1457.95	1080.43	402.978	807.709	199.467	882.228	629.801	216.24	0.551897	0.53716	196.763	503.284	109.001	269.682	119.517	1.91962	0.0254855	1.06001	0.201349	150.634	513.528	712.985	459.049	164.606	0.97939	0.266752	0.611356	0.684486	265.498	381.821	493.616	380.312	65.8563	1.32224	0.0543789
estExt_Genemark1.C_chr_101_t10463	Aspni7_TID_1181159	Aspni7_PID_1180883	OG001472	An_(1)Tr_(1)Pc_(1)	1	1	1	N/A	N/A	N/A	#N/A	none predicted	8.27797	9.39277	11.1369	9.60254	0.831935	3.50032	3.39589	3.84136	3.57919	0.134505	1.20647	0.000200163	4.03751	3.58401	6.39386	4.67179	0.870929	1.10766	0.00271452	-0.109214	0.859438	3.92851	3.0963	3.01821	3.34767	0.29129	1.32583	2.15987e-06	0.223936	0.879503	1.75547	2.30199	2.69445	2.25064	0.272274	1.862	5.00484e-07
fgenesh1_kg.chr_101_#_237_#_674_1_EXTC_EXTD	Aspni7_TID_1141600	Aspni7_PID_1141324	OG001482	An_(1)Tr_(1)Pc_(1)	1	1	1	N/A	N/A	N/A	#N/A	none predicted	61.5879	59.408	60.8226	60.6062	0.638541	49.9137	50.1166	52.9501	50.9935	0.980095	0.0331454	0.897749	51.6569	39.4466	61.969	51.0242	6.50935	0.317292	0.183269	0.266553	0.337524	45.8723	39.4814	43.9646	43.1061	1.89416	0.289572	0.133564	0.332524	0.706635	46.2704	38.0943	45.6623	43.3424	2.62988	0.2785	0.175939
Aspni5.fgenesh1_pg.C_scaffold_11000046	Aspni7_TID_43109	Aspni7_PID_43109	OG007952	An_(1)Tr_(0)Pc_(0)	1	0	0	N/A	N/A	N/A	#N/A	none predicted	0.533943	1.69486	1.1439	1.12423	0.335271	1.01383	0.714891	0.521291	0.750004	0.143263	0.398077	0.637	2.08627	0.972734	5.40252	2.82051	1.33042	-1.11406	0.200685	-1.26168	0.0819161	1.18073	0.278915	0.879112	0.779586	0.265045	0.376434	0.674195	-0.136858	0.955862	2.24613	1.34464	0.628462	1.40641	0.468001	-0.428094	0.636137
Aspni5.fgenesh1_pg.C_scaffold_11000025	Aspni7_TID_43088	Aspni7_PID_43088	OG007955	An_(1)Tr_(0)Pc_(0)	1	0	0	N/A	N/A	N/A	#N/A	none predicted	0.181936	0.551257	0.545681	0.426291	0.122188	0.558039	0.697561	0.532875	0.596158	0.051219	-0.626977	0.512519	0.138226	0.435028	0.214767	0.262674	0.0889647	0.700672	0.601678	0.937673	0.339128	0.328564	0.665263	0.393158	0.462329	0.103167	-0.295476	0.767092	#N/A	#N/A	0.446453	1.95997	1.0493	1.15191	0.439916	-1.52439	0.122017
Aspni5.fgenesh1_pg.C_scaffold_11000006	Aspni7_TID_43069	Aspni7_PID_43069	OG007958	An_(1)Tr_(0)Pc_(0)	1	0	0	N/A	N/A	N/A	#N/A	none predicted	3.11891	0.918761	1.94886	1.99551	0.635555	2.05943	3.76461	2.22031	2.68145	0.543568	-0.651112	0.256466	2.96199	0.725047	2.30107	1.99604	0.663517	0.0439862	0.958217	0.607183	0.397406	3.55385	3.69968	2.43384	3.22912	0.399865	-0.91466	0.0720415	-0.225794	0.893739	0.956685	1.90906	2.89092	1.91889	0.558388	-0.220581	0.772042
fgenesh1_kg.chr_101_#_304_#_2775_2_EXTC_EXTD	Aspni7_TID_1141667	Aspni7_PID_1141391	OG001533	An_(1)Tr_(1)Pc_(1)	1	1	1	N/A	N/A	N/A	#N/A	none predicted	60.9311	40.7519	51.1064	50.9298	5.8259	48.4971	57.4683	42.9553	49.6402	4.22833	-0.183716	0.423545	51.8907	42.4655	51.2266	48.5276	3.03711	0.107317	0.66196	0.271453	0.218286	60.7581	47.8167	45.8464	51.4738	4.6769	-0.222678	0.292622	-0.034226	0.979975	34.7718	37.0526	29.8877	33.9041	2.11335	0.367887	0.0534207
fgenesh1_kg.chr_101_#_305_#_4338_1_EXTC_EXTD	Aspni7_TID_1141668	Aspni7_PID_1141392	OG001534	An_(1)Tr_(1)Pc_(1)	1	1	1	N/A	N/A	N/A	#N/A	none predicted	31.1012	13.1726	20.172	21.4819	5.21681	8.88979	17.096	13.7673	13.251	2.38296	0.452099	0.296094	18.8017	12.0834	22.107	17.664	2.94896	0.31637	0.45001	-0.143794	0.802152	18.8084	9.31685	9.58212	12.5691	3.12059	0.562031	0.202764	-0.082401	0.964773	9.57409	9.49793	9.09263	9.38822	0.149418	0.943825	0.00488085
estExt_Genemark1.C_chr_101_t20053	Aspni7_TID_1181241	Aspni7_PID_1180965	OG001535	An_(1)Tr_(1)Pc_(1)	1	1	1	N/A	N/A	N/A	#N/A	none predicted	16.0079	10.6412	15.5285	14.0592	1.71461	5.80304	9.78773	5.77363	7.12147	1.33316	0.766575	0.0154498	13.479	7.15148	14.8445	11.825	2.36976	0.316949	0.38949	-0.446626	0.306578	11.6619	7.04826	6.28364	8.33126	1.67988	0.561442	0.0804572	-0.359423	0.766287	2.00163	6.65705	6.32856	4.99575	1.50006	1.24132	0.0122169
estExt_fgenesh1_pg.C_chr_101_t20026	Aspni7_TID_1161657	Aspni7_PID_1161381	OG001536	An_(1)Tr_(1)Pc_(1)	1	1	1	N/A	N/A	N/A	#N/A	none predicted	66.6566	45.6317	57.2033	56.4972	6.07963	24.9598	32.0381	22.8871	26.6283	2.77029	0.864418	3.33021e-05	39.1274	26.8355	47.0191	37.6607	5.87246	0.6426	0.00946644	-0.232551	0.447152	39.6431	24.2447	27.1363	30.3414	4.72518	0.696496	0.00406473	-0.264732	0.78919	26.8325	22.5989	23.0307	24.154	1.34501	1.00593	9.16571e-09
estExt_Genewise1Plus.C_chr_102_t10005	Aspni7_TID_1115455	Aspni7_PID_1115179	OG001537	An_(1)Tr_(1)Pc_(1)	1	1	1	N/A	N/A	N/A	#N/A	none predicted	17.097	24.6091	24.7511	22.1524	2.52803	20.5509	22.5925	25.7839	22.9758	1.52273	-0.248467	0.51205	25.7089	19.2646	23.2871	22.7536	1.87933	0.0396967	0.925408	0.26644	0.44438	16.488	20.4427	16.7875	17.906	1.27128	0.112031	0.782555	0.570294	0.41036	15.6565	17.649	12.095	15.1335	1.62448	0.369357	0.285019
Aspni5.fgenesh1_pg.C_scaffold_8000048	Aspni7_TID_41497	Aspni7_PID_41497	OG007962	An_(1)Tr_(0)Pc_(0)	1	0	0	N/A	N/A	N/A	#N/A	none predicted	9.44668	5.89296	5.7778	7.03915	1.20423	5.17007	8.47489	4.99118	6.21205	1.1326	-0.038256	0.928346	7.00826	2.21451	10.889	6.70392	2.50872	0.15981	0.813059	0.169399	0.851691	6.76667	3.36717	4.88335	5.00573	0.983258	0.287155	0.472593	-0.00747007	0.993582	2.18176	3.70064	3.02173	2.96804	0.439283	0.995862	0.00720266
gm1.609_g	Aspni7_TID_1170156	Aspni7_PID_1169880	OG001572	An_(1)Tr_(1)Pc_(1)	1	1	1	N/A	N/A	N/A	#N/A	none predicted	24.7975	27.5496	26.6413	26.3295	0.809597	138.92	32.3963	87.6553	86.3237	30.7578	-1.90458	0.000846613	54.1874	301.926	22.7209	126.278	88.2926	-2.23972	0.013913	-0.239826	0.864843	19.2332	96.1228	178.774	98.0432	46.0654	-2.06395	0.00635701	0.112994	0.962706	173.666	241.621	230.125	215.137	20.9995	-3.21584	1.59628e-40
Aspni5.fgenesh1_pg.C_scaffold_8000072	Aspni7_TID_41521	Aspni7_PID_41521	OG007965	An_(1)Tr_(0)Pc_(0)	1	0	0	N/A	N/A	N/A	#N/A	none predicted	2.93395	4.14854	3.68754	3.59001	0.353994	1.58555	2.17839	1.14577	1.63657	0.29918	0.937558	0.0274434	2.29276	0.868572	3.06758	2.0763	0.643958	0.88794	0.10438	-0.059077	0.950109	2.0329	1.29177	1.36867	1.56445	0.235276	1.01696	0.00520079	-0.097166	0.962706	1.02852	2.46288	1.86479	1.7854	0.415964	0.793793	0.109259
gm1.657_g	Aspni7_TID_1170204	Aspni7_PID_1169928	OG007967	An_(1)Tr_(0)Pc_(0)	1	0	0	N/A	N/A	N/A	#N/A	none predicted	15.9451	14.8039	9.90146	13.5502	1.85385	9.72068	12.0667	12.7632	11.5169	0.920322	0.0152865	0.970675	13.8449	10.8933	26.5384	17.0922	4.79936	-0.250548	0.611941	-0.261111	0.665228	13.7974	8.174	8.65583	10.2091	1.79955	0.221673	0.564914	0.172139	0.912254	12.1514	7.7594	6.0383	8.64972	1.81999	0.451414	0.288931
Aspni5.e_gw1.8.1291.1	Aspni7_TID_185219	Aspni7_PID_185219	OG001622	An_(1)Tr_(1)Pc_(1)	1	1	1	N/A	N/A	N/A	#N/A	none predicted	1.88934	2.09902	2.55001	2.17945	0.194914	5.02235	4.74878	1.9368	3.90264	0.986091	-1.0101	0.0664909	11.4834	10.6917	10.7053	10.9601	0.261674	-2.25642	3.03942e-09	-1.15998	0.0106719	5.41047	3.84902	5.62519	4.96156	0.559712	-1.36917	0.000383013	-0.354072	0.841367	12.5179	9.43663	10.5852	10.8466	0.899022	-2.49044	6.08717e-12
estExt_Genewise1Plus.C_chr_102_t10483	Aspni7_TID_1115859	Aspni7_PID_1115583	OG001629	An_(1)Tr_(1)Pc_(1)	1	1	1	N/A	N/A	N/A	#N/A	0.997	6.76691	17.6639	11.3082	11.913	3.1602	27.8747	12.4502	26.3305	22.2185	4.90442	-1.06828	0.0711339	14.0078	42.1055	13.3519	23.1551	9.47709	-0.927301	0.223769	0.0907034	0.937629	15.0796	27.049	46.5772	29.5686	9.17944	-1.46896	0.0215687	-0.0661303	0.976759	44.7622	52.505	64.3724	53.8799	5.70258	-2.30615	5.53458e-07
Aspni5.fgenesh1_pg.C_scaffold_8000239	Aspni7_TID_41688	Aspni7_PID_41688	OG006300	An_(1)Tr_(1)Pc_(0)	1	1	0	N/A	N/A	N/A	#N/A	none predicted	0.0905211	0.365698	0.301666	0.252629	0.0831348	8.0518	7.68688	5.12581	6.95483	0.920558	-4.85352	2.19578e-22	9.21565	8.99451	9.1896	9.13325	0.0697796	-5.01652	2.49744e-24	-0.155327	0.75582	8.68751	7.54989	6.18717	7.47486	0.722758	-4.97218	3.31027e-28	0.00703719	0.993582	4.96089	9.39707	8.05481	7.47093	1.31347	-4.95685	1.44405e-19
fgenesh1_kg.chr_102_#_194_#_332_2_EXTC_EXTD	Aspni7_TID_1141865	Aspni7_PID_1141589	OG006301	An_(1)Tr_(0)Pc_(1)	1	0	1	GH93	N/A	GH93	G_v_A|G_v_A+P	none predicted	79.1181	52.3879	45.9313	59.1458	10.1586	143.041	78.2651	174.743	132.017	28.3911	-1.40184	0.00132332	89.0887	96.5275	58.6214	81.4125	11.5961	-0.4658	0.282568	0.840169	0.139567	62.1272	137.69	118.077	105.965	22.6382	-1.08277	0.0188515	0.721142	0.442751	78.7949	87.7968	72.3629	79.6515	4.47593	-0.653874	0.00476705
estExt_Genemark1.C_chr_102_t10253	Aspni7_TID_1181450	Aspni7_PID_1181174	OG000866	An_(1)Tr_(1)Pc_(2)	1	1	2	N/A	N/A	N/A	#N/A	none predicted	10.5139	8.46874	6.73253	8.57172	1.0928	19.4113	14.0664	16.712	16.7299	1.54296	-1.18982	0.000131308	12.6751	14.4744	12.4111	13.1869	0.648267	-0.596325	0.0816	0.553573	0.18283	16.6111	12.6183	15.0425	14.7573	1.16143	-0.986441	7.83714e-05	0.327518	0.725315	17.6975	13.3603	15.8217	15.6265	1.25586	-1.0777	2.71777e-05
fgenesh1_kg.chr_102_#_205_#_1714_1_EXTC_EXTD	Aspni7_TID_1141876	Aspni7_PID_1141600	OG001640	An_(1)Tr_(1)Pc_(1)	1	1	1	N/A	N/A	N/A	#N/A	none predicted	8.14492	6.6918	8.2274	7.68804	0.49869	8.32744	9.81619	8.07553	8.73972	0.543126	-0.397478	0.0938885	9.74709	16.2127	15.1942	13.718	2.0071	-0.804391	0.0354715	-0.408931	0.397712	6.94629	6.19459	7.41732	6.85273	0.356058	-0.045096	0.87591	0.306791	0.800781	12.6342	12.895	11.9611	12.4967	0.27822	-0.907887	7.80003e-06
Aspni5.estExt_GeneWisePlus.C_80606	Aspni7_TID_211085	Aspni7_PID_211085	OG001646	An_(1)Tr_(1)Pc_(1)	1	1	1	N/A	N/A	N/A	#N/A	none predicted	18.2186	11.7047	16.3423	15.4219	1.93589	10.9174	11.5557	10.4745	10.9826	0.313822	0.261058	0.323268	10.9964	15.2469	10.3947	12.2127	1.52704	0.334521	0.431982	0.052815	0.939051	12.9517	6.979	9.64804	9.85958	1.72741	0.443292	0.169117	0.0966028	0.944676	7.20273	6.83957	8.50599	7.5161	0.505926	0.804937	0.0023518
Aspni5.fgenesh1_pg.C_scaffold_8000343	Aspni7_TID_41792	Aspni7_PID_41792	OG001679	An_(1)Tr_(1)Pc_(1)	1	1	1	N/A	N/A	N/A	#N/A	none predicted	13.3643	11.7466	17.4056	14.1722	1.68281	12.9252	13.9717	9.38016	12.0924	1.38934	0.0239434	0.95058	15.0382	13.1276	11.768	13.3113	0.948493	0.133247	0.75029	0.0864813	0.879827	13.4932	12.0754	10.3378	11.9688	0.912457	0.0459649	0.890818	0.0733078	0.962706	15.5996	8.3482	6.30902	10.0856	2.81914	0.301101	0.528848
fgenesh1_kg.chr_102_#_282_#_1040_1_CATW_CATX_CATY_CATZ	Aspni7_TID_1141953	Aspni7_PID_1141677	OG006318	An_(1)Tr_(0)Pc_(1)	1	0	1	N/A	N/A	N/A	#N/A	none predicted	5.63529	0.805407	1.06301	2.50124	1.56879	30.9277	16.0801	19.5676	22.1918	4.48246	-3.33306	1.40191e-06	58.9706	72.2882	47.3812	59.5466	7.19578	-4.51245	2.47201e-11	-1.09799	0.018799	18.7903	25.5768	22.747	22.3714	1.96809	-3.33432	1.02118e-06	0.352349	0.798194	67.9681	67.8931	65.3524	67.0712	0.859673	-4.91475	3.34211e-15
Aspni5.gw1.8.891.1	Aspni7_TID_135561	Aspni7_PID_135561	OG008033	An_(1)Tr_(0)Pc_(0)	1	0	0	N/A	N/A	N/A	#N/A	none predicted	0.600389	1.21276	0.709385	0.840846	0.188602	0.725451	1.58114	1.01246	1.10635	0.251437	-0.555023	0.410598	3.15156	0.696045	0.773161	1.54026	0.80596	-0.730039	0.426108	-0.173934	0.884976	0.788553	1.36854	0.681475	0.94619	0.213426	-0.35165	0.618002	0.262191	0.894111	0.267872	0.641444	0.629579	0.512965	0.122594	0.482861	0.578387
Aspni5.fgenesh1_pg.C_scaffold_8000452	Aspni7_TID_41901	Aspni7_PID_41901	OG008047	An_(1)Tr_(0)Pc_(0)	1	0	0	N/A	N/A	N/A	#N/A	none predicted	0	0	0.588662	0.196221	0.196221	0	0	0	0	0	#N/A	#N/A	0	0	0	0	0	#N/A	#N/A	#N/A	#N/A	0.0868026	0	0.040393	0.0423985	0.0250778	#N/A	#N/A	#N/A	#N/A	0	0	0	0	0	#N/A	#N/A
Aspni5.fgenesh1_pg.C_scaffold_8000515	Aspni7_TID_41964	Aspni7_PID_41964	OG008061	An_(1)Tr_(0)Pc_(0)	1	0	0	N/A	N/A	N/A	#N/A	none predicted	0.553184	1.8996	2.21222	1.555	0.508973	2.8279	0.0942649	1.72824	1.55014	0.794142	-0.189117	0.881593	3.19415	4.05635	1.04481	2.7651	0.895432	-0.748754	0.443742	-0.372877	0.774322	0.171259	2.25393	4.46288	2.29602	1.23906	-0.725989	0.544442	-0.00069698	0.999644	2.71492	8.01805	5.65163	5.46153	1.53383	-1.9118	0.0103938
Aspni5.fgenesh1_pg.C_scaffold_8000526	Aspni7_TID_41975	Aspni7_PID_41975	OG008062	An_(1)Tr_(0)Pc_(0)	1	0	0	N/A	N/A	N/A	#N/A	none predicted	2.98719	1.52713	2.24909	2.25447	0.421493	3.20495	2.19952	2.23231	2.54559	0.329816	-0.412155	0.339572	3.13811	7.81875	2.74263	4.5665	1.63013	-1.0508	0.109087	-0.574211	0.480015	1.63648	3.66023	6.49951	3.93207	1.4104	-1.04842	0.105805	-0.292815	0.884405	7.60177	7.72911	7.04934	7.46007	0.20863	-1.94271	9.57485e-12
estExt_Genemark1.C_chr_102_t20061	Aspni7_TID_1181712	Aspni7_PID_1181436	OG006343	An_(1)Tr_(0)Pc_(1)	1	0	1	N/A	N/A	N/A	#N/A	none predicted	29.0316	21.2344	23.7699	24.6786	2.29625	16.9755	16.574	15.4907	16.3468	0.443456	0.367535	0.0856313	26.2741	19.0281	27.3699	24.224	2.61713	0.0775342	0.76309	-0.299947	0.251703	21.1642	16.1146	17.2911	18.19	1.52541	0.233432	0.234463	-0.0600442	0.963245	20.7333	17.2228	17.1605	18.3722	1.18068	0.212185	0.291436
CE4249_82	Aspni7_TID_1004249	Aspni7_PID_1004249	OG001800	An_(1)Tr_(1)Pc_(1)	1	1	1	N/A	N/A	N/A	#N/A	none predicted	109.357	145.665	142.73	132.584	11.6444	65.2208	76.7317	59.0444	66.999	5.18269	0.790651	0.00642802	79.7516	55.3108	86.8656	73.976	9.55589	0.925359	0.00281118	0.116061	0.683975	82.8157	57.6972	57.0665	65.8598	8.4799	0.83282	0.00455335	0.0191155	0.98592	62.3041	59.2763	55.8912	59.1572	1.85221	0.974953	0.000196923
estExt_Genewise1.C_chr_201_t10003	Aspni7_TID_1100827	Aspni7_PID_1100551	OG001799	An_(1)Tr_(1)Pc_(1)	1	1	1	N/A	N/A	N/A	#N/A	none predicted	22.1458	20.7715	23.7518	22.223	0.861199	13.2688	18.4504	11.3992	14.3728	2.10902	0.429973	0.101602	17.0442	13.066	24.0507	18.0536	3.21093	0.376686	0.195126	-0.0677553	0.889081	21.8183	13.0401	13.3409	16.0664	2.87725	0.287884	0.308033	-0.279671	0.800781	15.1114	13.0235	13.1549	13.7633	0.675146	0.488284	0.00851289
Aspni5.fgenesh1_pg.C_scaffold_15000015	Aspni7_TID_44668	Aspni7_PID_44668	OG008079	An_(1)Tr_(0)Pc_(0)	1	0	0	N/A	N/A	N/A	#N/A	none predicted	18.542	9.74543	13.5479	13.9451	2.54711	5.59757	7.55118	4.90219	6.01698	0.792931	0.977669	0.00123112	5.1937	4.29135	6.24861	5.24455	0.565583	1.43582	8.20661e-07	0.432556	0.154835	7.78807	5.3248	5.8538	6.32222	0.748664	0.920662	0.00122434	-0.173518	0.889066	3.71128	4.32501	4.88466	4.30698	0.338847	1.44443	7.11913e-07
fgenesh1_kg.chr_201_#_34_#_58_1_EXTC_EXTD	Aspni7_TID_1142121	Aspni7_PID_1141845	OG001822	An_(1)Tr_(1)Pc_(1)	1	1	1	N/A	N/A	N/A	#N/A	0.998	30.2167	87.3649	88.0598	68.5471	19.1663	287.319	338.329	275.299	300.315	19.3207	-2.24615	6.47831e-06	98.603	114.102	114.135	108.946	5.17174	-0.569815	0.34011	1.64877	1.11406e-14	314.172	282.111	321.952	306.078	12.1924	-2.27386	6.93292e-06	-0.0139149	0.989473	93.9015	118.734	134.53	115.722	11.8248	-0.89861	0.0907304
CE4723_102	Aspni7_TID_1004723	Aspni7_PID_1004723	OG001862	An_(1)Tr_(1)Pc_(1)	1	1	1	N/A	N/A	N/A	#N/A	none predicted	89.1788	111.08	113.82	104.693	7.79726	65.8416	70.3084	63.5319	66.5606	1.98895	0.452991	0.106504	73.3405	51.5821	74.713	66.5452	7.49203	0.731649	0.0125565	0.259913	0.219123	60.93	56.1773	54.3826	57.1633	1.9533	0.680609	0.00932591	0.314539	0.690452	65.4114	60.2211	56.4128	60.6817	2.60787	0.596769	0.0182045
estExt_fgenesh1_pg.C_chr_2010092	Aspni7_TID_1162193	Aspni7_PID_1161917	OG006359	An_(1)Tr_(0)Pc_(1)	1	0	1	N/A	N/A	N/A	#N/A	0.999	2.79384	2.18881	2.2972	2.42661	0.186257	2.37592	2.33591	1.12164	1.94449	0.411586	0.10881	0.814748	1.30928	1.1238	0.493157	0.975412	0.247001	1.31721	0.012059	1.03248	0.0972446	1.38767	1.60944	1.89335	1.63015	0.146342	0.345633	0.318884	0.157672	0.940875	0.384437	0.56257	0.731439	0.559482	0.100183	1.84198	7.56587e-06
estExt_Genemark1.C_chr_2010102	Aspni7_TID_1181823	Aspni7_PID_1181547	OG001865	An_(1)Tr_(1)Pc_(1)	1	1	1	N/A	N/A	N/A	#N/A	none predicted	115.664	192.659	173.859	160.728	23.1763	56.5554	55.0453	58.9865	56.8624	1.14803	1.29505	0.0002496	35.4497	38.1429	54.2902	42.6276	5.8829	1.98476	1.03246e-07	0.660956	0.0141499	61.3142	45.4935	63.8066	56.8714	5.73429	1.3089	0.000321786	0.0427174	0.975838	45.5056	47.0055	44.068	45.5264	0.848065	1.63327	4.31494e-07
Aspni5.fgenesh1_pg.C_scaffold_15000117	Aspni7_TID_44770	Aspni7_PID_44770	OG008092	An_(1)Tr_(0)Pc_(0)	1	0	0	N/A	N/A	N/A	#N/A	none predicted	16.9697	20.8601	22.3233	20.051	1.59752	11.871	9.32195	6.43083	9.20793	1.57148	0.915661	0.0185337	13.9106	15.1271	13.4425	14.1601	0.502062	0.550423	0.152131	-0.367794	0.507788	11.3483	11.9553	13.7784	12.3607	0.73022	0.492136	0.145758	-0.243469	0.886377	20.273	16.6192	18.9487	18.6136	1.06798	-0.0833548	0.812934
Aspni5.fgenesh1_pg.C_scaffold_15000127	Aspni7_TID_44780	Aspni7_PID_44780	OG008098	An_(1)Tr_(0)Pc_(0)	1	0	0	N/A	N/A	N/A	#N/A	none predicted	0	0	0	0	0	0	0	0	0	0	#N/A	#N/A	0	0	0	0	0	#N/A	#N/A	#N/A	#N/A	0	0	0	0	0	#N/A	#N/A	#N/A	#N/A	0	0	0	0	0	#N/A	#N/A
Aspni5.fgenesh1_pg.C_scaffold_15000181	Aspni7_TID_44834	Aspni7_PID_44834	OG008112	An_(1)Tr_(0)Pc_(0)	1	0	0	N/A	N/A	N/A	#N/A	none predicted	0	0	0	0	0	0	0	0	0	0	#N/A	#N/A	0	0	0	0	0	#N/A	#N/A	#N/A	#N/A	0	0	0	0	0	#N/A	#N/A	#N/A	#N/A	0	0	0	0	0	#N/A	#N/A
Aspni5.gw1.15.229.1	Aspni7_TID_127124	Aspni7_PID_127124	OG006381	An_(1)Tr_(0)Pc_(1)	1	0	1	N/A	N/A	N/A	#N/A	none predicted	13.5659	20.4798	16.3466	16.7974	2.00857	2.18998	5.59671	4.80982	4.19883	1.02979	1.78775	9.24854e-05	3.25475	1.82105	0.842835	1.97288	0.700385	3.09376	4.45786e-08	1.08069	0.124564	3.31566	3.09563	2.98298	3.13142	0.0976896	2.22098	1.06683e-11	0.236968	0.898824	1.40165	1.53835	1.17654	1.37218	0.105479	3.39167	2.72457e-14
Aspni5.gw1.15.243.1	Aspni7_TID_127919	Aspni7_PID_127919	OG008135	An_(1)Tr_(0)Pc_(0)	1	0	0	N/A	N/A	N/A	#N/A	none predicted	0	0	0	0	0	0	0	0	0	0	#N/A	#N/A	0	0	0	0	0	#N/A	#N/A	#N/A	#N/A	0	0	0	0	0	#N/A	#N/A	#N/A	#N/A	0	0	0	0	0	#N/A	#N/A
Aspni5.fgenesh1_pg.C_scaffold_15000277	Aspni7_TID_44930	Aspni7_PID_44930	OG008144	An_(1)Tr_(0)Pc_(0)	1	0	0	N/A	N/A	N/A	#N/A	0.993	0.0624971	0	0	0.0208324	0.0208324	0	0	0.0305081	0.0101694	0.0101694	#N/A	#N/A	0	0	0.14755	0.0491833	0.0491833	#N/A	#N/A	#N/A	#N/A	0.0644945	0	0.105042	0.0565123	0.0305846	#N/A	#N/A	#N/A	#N/A	0	0	0.0514923	0.0171641	0.0171641	#N/A	#N/A
Aspni5.fgenesh1_pg.C_scaffold_15000280	Aspni7_TID_44933	Aspni7_PID_44933	OG008145	An_(1)Tr_(0)Pc_(0)	1	0	0	N/A	N/A	N/A	#N/A	none predicted	0.705787	0.513239	1.21367	0.810898	0.208915	0.259777	0.360807	0.303187	0.307924	0.029261	1.15228	0.0576581	0.600569	0.180012	0.266607	0.349063	0.128214	1.25178	0.0959413	0.0728376	0.95212	0.728343	0.353933	0.176243	0.419507	0.162715	0.769632	0.275833	-0.200692	0.923967	0.831326	0.110594	0.465206	0.469042	0.208066	0.581759	0.50348
fgenesh1_pm.chr_201_#_167	Aspni7_TID_1149701	Aspni7_PID_1149425	OG000907	An_(3)Tr_(0)Pc_(1)	3	0	1	N/A	N/A	N/A	#N/A	none predicted	0.743033	0.229304	0.763494	0.578611	0.174753	0.168819	0.281369	0.141055	0.197081	0.0428994	1.2744	0.0642714	0.658608	0.394816	0.389829	0.481084	0.0887734	0.284708	0.712242	-0.880083	0.210971	0.39404	0.388137	0.18832	0.323499	0.0676111	0.603484	0.36427	-0.361726	0.855312	0.101296	0.161709	0.238076	0.167027	0.0395744	1.4523	0.0731211
Aspni5.fgenesh1_pg.C_scaffold_15000299	Aspni7_TID_44952	Aspni7_PID_44952	OG006389	An_(1)Tr_(0)Pc_(1)	1	0	1	N/A	N/A	N/A	#N/A	none predicted	0.684979	4.89213	7.87541	4.48417	2.0857	0.100047	0	0	0.0333489	0.0333489	6.01828	9.74837e-08	0	0.155986	0.115512	0.0904995	0.0467338	5.20788	1.5308e-06	#N/A	#N/A	0.0504907	0.0255579	0.0234955	0.0331814	0.00867512	6.281	2.86511e-10	#N/A	#N/A	0.240124	0	0	0.0800414	0.0800414	5.15627	2.54534e-05
estExt_fgenesh1_pg.C_chr_2010290	Aspni7_TID_1162309	Aspni7_PID_1162033	OG008152	An_(1)Tr_(0)Pc_(0)	1	0	0	N/A	N/A	N/A	#N/A	none predicted	0.102911	0.831504	1.64619	0.860201	0.445737	0	0.263047	0.0502361	0.104428	0.0806245	2.51884	0.0471946	0	0.0820235	0	0.0273412	0.0273412	4.18698	0.00476151	#N/A	#N/A	0.18585	0	0	0.0619499	0.0619499	3.13521	0.0243355	#N/A	#N/A	0	0	0	0	0	4.91253	0.00548321
e_gw1.202.290.1	Aspni7_TID_1082677	Aspni7_PID_1082401	OG001890	An_(1)Tr_(1)Pc_(1)	1	1	1	N/A	N/A	N/A	#N/A	none predicted	38.4068	22.1248	35.755	32.0955	5.04381	24.5664	29.946	22.3823	25.6315	2.24746	0.0989279	0.752223	43.5713	29.4778	49.3954	40.8148	5.91259	-0.292094	0.366607	-0.401433	0.0701055	36.6128	21.7405	21.4435	26.5989	5.00765	0.0736305	0.845428	-0.0916296	0.95074	28.9139	26.376	26.741	27.3436	0.792161	0.00632564	0.981778
estExt_fgenesh1_pg.C_chr_202_t10001	Aspni7_TID_1162311	Aspni7_PID_1162035	OG001889	An_(1)Tr_(1)Pc_(1)	1	1	1	N/A	N/A	N/A	#N/A	none predicted	12.9789	10.9174	14.5277	12.808	1.0457	9.77064	14.8347	10.7907	11.7987	1.5463	-0.085531	0.778535	16.3967	11.0899	22.9373	16.8079	3.42622	-0.309126	0.369114	-0.231449	0.595892	14.0885	9.77886	9.38491	11.0841	1.50649	0.0190355	0.948838	0.00562643	0.993621	13.4922	11.2822	12.296	12.3568	0.638675	-0.154496	0.513115
estExt_Genewise1.C_chr_202_t10010	Aspni7_TID_1101222	Aspni7_PID_1100946	OG001892	An_(1)Tr_(1)Pc_(1)	1	1	1	N/A	N/A	N/A	#N/A	none predicted	40.1696	32.5812	36.3155	36.3555	2.19067	29.6615	54.8353	26.9622	37.153	8.87542	-0.222217	0.541254	44.8095	29.3168	67.9286	47.3516	11.2185	-0.29556	0.4039	-0.0834158	0.90262	56.2171	33.6399	30.4756	40.1109	8.10474	-0.322387	0.272333	-0.355485	0.751781	40.4361	34.5006	32.5053	35.814	2.38175	-0.187116	0.270927
MIX3828_9_35	Aspni7_TID_1204231	Aspni7_PID_1203955	OG001891	An_(1)Tr_(1)Pc_(1)	1	1	1	N/A	N/A	N/A	#N/A	none predicted	11.9153	8.60488	9.70286	10.0743	0.973519	3.45332	6.34031	3.59342	4.46235	0.939849	0.963783	0.00131396	4.99691	3.18221	7.58503	5.25472	1.2775	1.00864	0.00212864	0.0297657	0.965242	5.99171	4.57153	4.24971	4.93765	0.535155	0.823731	8.92517e-06	-0.316841	0.738218	2.58055	3.42134	2.17344	2.72511	0.367419	1.66605	7.87147e-13
estExt_Genewise1Plus.C_chr_202_t10017	Aspni7_TID_1116837	Aspni7_PID_1116561	OG001894	An_(1)Tr_(1)Pc_(1)	1	1	1	N/A	N/A	N/A	#N/A	none predicted	17.8513	17.1664	19.3977	18.1385	0.659927	42.0363	59.1129	39.121	46.7567	6.23513	-1.55651	2.17082e-11	42.4191	33.5017	51.5607	42.4938	5.21332	-1.15493	3.29357e-07	0.380146	0.128763	55.9351	37.5478	38.9409	44.1413	5.9106	-1.46267	7.37835e-12	-0.0314233	0.980694	36.1161	39.057	34.5793	36.5841	1.3136	-1.21154	1.63109e-11
estExt_Genewise1Plus.C_chr_202_t10015	Aspni7_TID_1116835	Aspni7_PID_1116559	OG001893	An_(1)Tr_(1)Pc_(1)	1	1	1	N/A	N/A	N/A	#N/A	none predicted	17.1029	14.6545	17.9346	16.564	0.984489	14.035	19.6394	14.8668	16.1804	1.74611	-0.171933	0.480579	22.536	15.2032	25.2998	21.013	3.01246	-0.271881	0.299929	-0.114089	0.750098	20.0659	13.0764	11.311	14.8178	2.67308	-0.0216838	0.946807	0.080016	0.961103	14.8311	15.7632	13.9854	14.8599	0.513414	-0.0498139	0.797916
Aspni5.fgenesh1_pg.C_scaffold_1001186	Aspni7_TID_36544	Aspni7_PID_36544	OG008155	An_(1)Tr_(0)Pc_(0)	1	0	0	N/A	N/A	N/A	#N/A	0.997	0.459091	1.04327	0.344238	0.615532	0.216422	0.234689	0.684522	0.112053	0.343755	0.174023	0.613464	0.614822	1.39518	0.182956	1.62581	1.06798	0.447493	-0.614293	0.604615	-0.82117	0.44619	0.355323	0.359722	0.551157	0.422067	0.0645573	0.329321	0.743284	#N/A	#N/A	0	0.674415	0	0.224805	0.224805	1.08125	0.498898
Aspni5.fgenesh1_pg.C_scaffold_1001178	Aspni7_TID_36536	Aspni7_PID_36536	OG008157	An_(1)Tr_(0)Pc_(0)	1	0	0	N/A	N/A	N/A	#N/A	none predicted	0	0.0716952	0.07097	0.0475551	0.0237785	0.870928	1.0282	1.10887	1.00267	0.0698648	-4.11416	9.21252e-05	0.323593	0.226315	2.01111	0.853674	0.5794	-3.42514	0.0146652	0.393512	0.738895	0.512787	1.44616	0.784044	0.914332	0.277206	-3.97583	0.00032342	0.408223	0.824857	0	0.278083	0.350921	0.209668	0.106922	#N/A	#N/A
Aspni5.fgenesh1_pg.C_scaffold_1001170	Aspni7_TID_36528	Aspni7_PID_36528	OG008160	An_(1)Tr_(0)Pc_(0)	1	0	0	N/A	N/A	N/A	#N/A	none predicted	7.24011	2.68429	2.01576	3.98005	1.64141	0.655904	0.858937	1.4316	0.982148	0.232245	1.67775	0.0147757	0	0.146092	0.21637	0.12082	0.0637258	4.60337	5.17988e-06	1.93948	0.014357	1.27678	0.765975	0.836195	0.959648	0.159854	1.76867	0.00319586	0.10038	0.965367	0	0.359017	0.151018	0.170012	0.104073	3.89376	0.000143264
e_gw1.202.537.1	Aspni7_TID_1082905	Aspni7_PID_1082629	OG008162	An_(1)Tr_(0)Pc_(0)	1	0	0	N/A	N/A	N/A	#N/A	none predicted	0	0.0527799	0.052246	0.0350086	0.017505	0	0	0	0	0	#N/A	#N/A	0	0	0	0	0	#N/A	#N/A	#N/A	#N/A	0	0	0	0	0	#N/A	#N/A	#N/A	#N/A	0	0	0	0	0	#N/A	#N/A
estExt_Genemark1.C_chr_202_t10049	Aspni7_TID_1181987	Aspni7_PID_1181711	OG001912	An_(2)Tr_(0)Pc_(1)	2	0	1	N/A	N/A	N/A	#N/A	none predicted	23.6806	16.2183	17.6801	19.193	2.28312	16.6777	23.8999	14.4868	18.3548	2.84375	-0.148621	0.627717	26.4851	15.31	44.99	28.9284	8.65452	-0.502532	0.248403	-0.345424	0.542734	23.1264	15.0245	14.7882	17.6463	2.74086	-0.0767256	0.79597	-0.0773194	0.960701	18.9542	21.3999	16.7474	19.0339	1.34364	-0.206165	0.357181
estExt_Genewise1Plus.C_chr_202_t10135	Aspni7_TID_1116928	Aspni7_PID_1116652	OG001915	An_(1)Tr_(1)Pc_(1)	1	1	1	N/A	N/A	N/A	#N/A	none predicted	6.68169	3.65537	4.54619	4.96108	0.897913	0.853926	1.54184	1.17783	1.1912	0.198695	1.80209	2.60407e-06	1.1986	2.36691	2.51959	2.02836	0.417217	1.28347	0.00603344	-0.48059	0.504892	0.909787	2.03601	1.73802	1.56127	0.336909	1.38399	0.0038672	-0.156845	0.944714	0.683174	1.90858	3.21133	1.93436	0.729929	1.06582	0.0745471
Aspni5.gw1.1.886.1	Aspni7_TID_126811	Aspni7_PID_126811	OG000002	An_(27)Tr_(9)Pc_(6)	27	9	6	N/A	N/A	N/A	#N/A	none predicted	0	0.106011	0	0.035337	0.035337	0.429261	0.0894308	0.102476	0.207056	0.111166	#N/A	#N/A	0.159492	0.334637	0	0.16471	0.0966367	#N/A	#N/A	0.210489	0.88112	0.324953	0.164488	0.252025	0.247155	0.0463862	#N/A	#N/A	#N/A	#N/A	3.09083	1.64473	0.345923	1.69383	0.792766	-4.74863	0.000736779
Aspni5.e_gw1.1.2458.1	Aspni7_TID_170908	Aspni7_PID_170908	OG008175	An_(1)Tr_(0)Pc_(0)	1	0	0	N/A	N/A	N/A	#N/A	none predicted	0	0	0	0	0	0	0	0	0	0	#N/A	#N/A	0	0	0	0	0	#N/A	#N/A	#N/A	#N/A	0	0	0	0	0	#N/A	#N/A	#N/A	#N/A	0	0	0	0	0	#N/A	#N/A
Aspni5.gw1.1.580.1	Aspni7_TID_124037	Aspni7_PID_124037	OG008180	An_(1)Tr_(0)Pc_(0)	1	0	0	N/A	N/A	N/A	#N/A	none predicted	4.71439	3.76213	5.17879	4.55177	0.41696	1.01161	1.23974	0.852347	1.03457	0.112418	1.90045	4.75046e-07	1.50346	1.2989	0.961871	1.25474	0.157894	1.88952	1.93217e-05	-0.0311199	0.972842	1.98206	2.88829	2.18007	2.35014	0.275078	0.726093	0.0495543	-0.697424	0.550775	1.71387	1.02601	1.2468	1.32889	0.202768	1.56574	0.000280902
estExt_fgenesh1_pg.C_chr_202_t10093	Aspni7_TID_1162372	Aspni7_PID_1162096	OG000545	An_(3)Tr_(0)Pc_(2)	3	0	2	N/A	N/A	N/A	#N/A	none predicted	7.46201	17.4626	15.3364	13.4204	3.04174	246.235	243.368	156.695	215.433	29.3806	-4.09968	7.85398e-21	393.926	403.849	461.728	419.834	21.1417	-4.81184	7.48371e-29	-0.707977	0.0114842	242.928	227.206	159.966	210.033	25.4418	-4.06003	6.05567e-21	0.164504	0.908938	483.488	505.29	376.124	454.967	39.9208	-5.17987	2.23571e-36
Aspni5.gw1.1.936.1	Aspni7_TID_127221	Aspni7_PID_127221	OG008181	An_(1)Tr_(0)Pc_(0)	1	0	0	N/A	N/A	N/A	#N/A	0.995	1.76768	0.657749	0.837124	1.08752	0.343999	3.70969	5.39024	2.3616	3.82051	0.876046	-1.98795	0.000421318	5.93745	6.22882	7.68768	6.61798	0.541423	-2.54401	2.56049e-07	-0.52251	0.327522	6.4326	4.1795	3.35078	4.65429	0.920773	-2.25965	3.70502e-06	-0.352216	0.832481	9.13199	6.01354	4.7525	6.63268	1.3016	-2.78003	1.512e-07
fgenesh1_pm.chr_202_#_95	Aspni7_TID_1149807	Aspni7_PID_1149531	OG000918	An_(1)Tr_(0)Pc_(3)	1	0	3	N/A	N/A	N/A	#N/A	none predicted	0.877192	0.609089	0.98661	0.824297	0.112144	2.18607	0.653963	1.60576	1.48193	0.446593	-1.05514	0.124861	3.33224	4.10752	0.647177	2.69565	1.0484	-1.66484	0.0455248	-0.485833	0.660986	0.141442	1.60376	3.15931	1.63484	0.871322	-1.1796	0.255901	0.0783176	0.973679	4.57415	3.75846	4.06536	4.13266	0.237862	-2.50767	7.8804e-10
Aspni5.fgenesh1_pg.C_scaffold_1001094	Aspni7_TID_36452	Aspni7_PID_36452	OG008183	An_(1)Tr_(0)Pc_(0)	1	0	0	N/A	N/A	N/A	#N/A	none predicted	9.52928	6.50664	6.97756	7.67116	0.938954	8.30197	11.3211	9.69658	9.7732	0.872378	-0.569955	0.0403049	12.1345	6.2045	12.3579	10.2323	2.01492	-0.351471	0.354664	0.197111	0.696353	11.7036	8.97404	7.73427	9.47065	1.17245	-0.504497	0.0594651	0.0755436	0.962706	10.7039	4.99485	4.20211	6.63362	2.04796	0.00859523	0.986896
Aspni5.estExt_fgenesh1_pg.C_11073	Aspni7_TID_52063	Aspni7_PID_52063	OG001925	An_(1)Tr_(0)Pc_(2)	1	0	2	N/A	N/A	N/A	#N/A	none predicted	234.418	400.545	384.343	339.769	52.8828	152.888	153.527	140.793	149.069	4.14221	0.993115	0.00668517	166.394	175.627	182.094	174.705	4.55573	1.02208	0.00909489	0.00779894	0.984145	144.112	124.335	135.762	134.736	5.73211	1.14732	0.00134609	0.218871	0.824857	177.448	180.25	170.512	176.07	2.89428	0.768928	0.0268364
Aspni5.fgenesh1_pg.C_scaffold_1001088	Aspni7_TID_36446	Aspni7_PID_36446	OG008185	An_(1)Tr_(0)Pc_(0)	1	0	0	N/A	N/A	N/A	#N/A	none predicted	37.0163	43.5434	49.6337	43.3978	3.64307	46.8397	58.2537	52.2954	52.4629	3.29602	-0.469407	0.109512	64.9811	50.815	60.4546	58.7502	4.17724	-0.367279	0.254689	0.0837374	0.813498	55.1867	47.8171	45.8406	49.6148	2.84379	-0.379396	0.170177	0.140203	0.904847	60.2712	49.4731	46.9314	52.2252	4.08934	-0.453548	0.111172
fgenesh1_kg.chr_202_#_61_#_891_1_CATW_CATX_CATY_CATZ	Aspni7_TID_1142334	Aspni7_PID_1142058	OG000547	An_(3)Tr_(0)Pc_(2)	3	0	2	N/A	N/A	N/A	#N/A	none predicted	26.6601	77.6488	76.6667	60.3252	16.8349	30.8281	31.9351	25.9803	29.5812	1.82856	0.846868	0.119595	40.8838	32.148	40.7613	37.931	2.89174	0.763839	0.180162	-0.106448	0.730728	39.1109	35.5097	35.8094	36.81	1.15369	0.54196	0.340917	-0.210416	0.848496	28.486	31.8902	33.07	31.1487	1.37425	0.784382	0.13846
fgenesh1_pg.chr_202_#_107	Aspni7_TID_1131916	Aspni7_PID_1131640	OG000249	An_(4)Tr_(1)Pc_(2)	4	1	2	N/A	N/A	N/A	#N/A	none predicted	0.91723	0.87492	0.764179	0.85211	0.0456302	0.520991	3.25625	1.14424	1.64049	0.827669	-1.0689	0.158949	0	1.21844	0.601526	0.606655	0.351743	0.425264	0.739373	0.901652	0.39087	0.262929	1.0115	1.7374	1.00394	0.42566	-0.476456	0.592282	-0.0759413	0.974231	0.250088	3.69296	0.587781	1.51028	1.09569	-0.964649	0.346244
Aspni5.gw1.1.1627.1	Aspni7_TID_133712	Aspni7_PID_133712	OG008186	An_(1)Tr_(0)Pc_(0)	1	0	0	N/A	N/A	N/A	#N/A	0.022	0.790802	1.73834	2.0463	1.52515	0.377782	2.09265	2.61585	1.22622	1.97824	0.405211	-0.526349	0.401672	1.62573	1.03814	1.64736	1.43708	0.199567	0.183157	0.803308	0.644344	0.252529	3.40832	1.57946	1.80942	2.26573	0.575135	-0.696081	0.238378	-0.328315	0.850657	1.1415	1.45783	0.996493	1.19861	0.136202	0.176859	0.803921
Aspni5.fgenesh1_pg.C_scaffold_1001080	Aspni7_TID_36438	Aspni7_PID_36438	OG008188	An_(1)Tr_(0)Pc_(0)	1	0	0	N/A	N/A	N/A	#N/A	none predicted	0	0	0	0	0	0.378189	2.33221	0.72227	1.14422	0.60224	-5.66815	0.000158201	0.562065	0	0.34932	0.303795	0.163843	#N/A	#N/A	1.32825	0.141569	2.3285	1.70037	1.91842	1.98243	0.184129	-6.6512	1.37809e-06	-1.04849	0.237629	0.363079	1.30414	0.609532	0.758917	0.281742	-5.5112	0.00114195
Aspni5.fgenesh1_pm.C_scaffold_1000596	Aspni7_TID_46835	Aspni7_PID_46835	OG000160	An_(5)Tr_(2)Pc_(1)	5	2	1	N/A	N/A	N/A	#N/A	none predicted	5.20884	7.68005	9.61699	7.50196	1.27564	1.98251	3.88733	2.52414	2.798	0.566668	1.22848	0.00538508	3.69745	3.45464	5.07162	4.07457	0.503431	0.954552	0.026582	-0.283433	0.603158	5.41455	2.56204	2.90304	3.62654	0.899404	0.885172	0.0511911	-0.532738	0.648096	2.23918	3.3512	4.07235	3.22091	0.533187	1.01102	0.0271693
gm1.1586_g	Aspni7_TID_1171133	Aspni7_PID_1170857	OG000140	An_(3)Tr_(4)Pc_(2)	3	4	2	N/A	N/A	N/A	#N/A	none predicted	1.60656	1.43009	1.55174	1.52947	0.0521475	0.723842	0.928019	0.265847	0.639236	0.195778	1.04183	0.0466202	0.289632	0.47747	0.642872	0.469991	0.10204	1.71783	0.000384705	0.54526	0.535749	0.955406	1.0668	0.601506	0.874571	0.140268	0.600298	0.119423	-0.28652	0.885145	1.20275	0.266676	0.538443	0.66929	0.278029	0.997565	0.102096
estExt_fgenesh1_pm.C_chr_202_t10107	Aspni7_TID_1156675	Aspni7_PID_1156399	OG000519	An_(2)Tr_(0)Pc_(3)	2	0	3	N/A	N/A	N/A	#N/A	none predicted	0.196622	0.198585	0.196576	0.197261	0.000662019	16.7105	14.8889	13.0295	14.8763	1.06262	-6.36803	1.47271e-61	11.1665	11.6752	5.57047	9.47072	1.95565	-5.4588	1.23517e-23	0.776391	0.135603	15.6111	17.9099	14.8241	16.115	0.925746	-6.47924	5.99642e-64	0.117902	0.928044	12.0623	14.4421	13.284	13.2628	0.687082	-6.22379	4.38496e-65
Aspni5.gw1.1.2127.1	Aspni7_TID_137960	Aspni7_PID_137960	OG008190	An_(1)Tr_(0)Pc_(0)	1	0	0	N/A	N/A	N/A	#N/A	none predicted	0.12927	0.391682	0	0.173651	0.115226	0	0	0	0	0	#N/A	#N/A	0	0	0	0	0	#N/A	#N/A	#N/A	#N/A	0.133402	0.0675267	0	0.0669762	0.0385108	#N/A	#N/A	#N/A	#N/A	0	0	0	0	0	#N/A	#N/A
estExt_fgenesh1_pg.C_chr_202_t10118	Aspni7_TID_1162387	Aspni7_PID_1162111	OG008192	An_(1)Tr_(0)Pc_(0)	1	0	0	N/A	N/A	N/A	#N/A	none predicted	0.599058	0.537811	0.432552	0.52314	0.0486227	0.136107	0.311917	0.0324924	0.160172	0.0815556	1.42907	0.0871628	0.202282	0.530522	0.0785733	0.270459	0.134846	0.900726	0.35897	-0.372846	0.778023	0.0686893	0	0.0799103	0.0495332	0.0249775	3.02079	0.000168326	#N/A	#N/A	0.163336	0.586686	0.712938	0.487654	0.166204	-0.151962	0.852866
Aspni5.fgenesh1_pg.C_scaffold_1001053	Aspni7_TID_36411	Aspni7_PID_36411	OG008202	An_(1)Tr_(0)Pc_(0)	1	0	0	N/A	N/A	N/A	#N/A	0.995	0	0	0	0	0	0.056558	0.37706	0.378053	0.270557	0.107	-4.27707	0.0107478	0.588396	0.176363	0.130602	0.298453	0.145572	-4.40253	0.0180756	0.074775	0.960017	1.17027	0.346759	0.850072	0.789034	0.239678	-5.76656	9.9204e-05	-0.838216	0.453706	0.271492	0.108352	0.182311	0.187385	0.0471627	#N/A	#N/A
Aspni5.gw1.1.356.1	Aspni7_TID_121887	Aspni7_PID_121887	OG008206	An_(1)Tr_(0)Pc_(0)	1	0	0	N/A	N/A	N/A	#N/A	none predicted	0.212469	0	0.0849676	0.0991454	0.0617427	0	0	0	0	0	#N/A	#N/A	0	0	0	0	0	#N/A	#N/A	#N/A	#N/A	0	0	0	0	0	#N/A	#N/A	#N/A	#N/A	0	0	0	0	0	#N/A	#N/A
gm1.1630_g	Aspni7_TID_1171177	Aspni7_PID_1170901	OG008208	An_(1)Tr_(0)Pc_(0)	1	0	0	N/A	N/A	N/A	#N/A	none predicted	6.37118	15.3875	19.0168	13.5918	3.75926	5.00347	8.33926	4.86799	6.07024	1.13518	0.982506	0.0854533	15.1529	13.9831	16.5677	15.2346	0.747248	-0.069525	0.917827	-1.04655	0.000727792	7.43239	4.7751	3.769	5.3255	1.09275	1.18263	0.0350369	0.0242761	0.987702	7.25067	12.1175	14.6068	11.325	2.16018	0.0879135	0.895259
Aspni5.fgenesh1_pg.C_scaffold_1001033	Aspni7_TID_36391	Aspni7_PID_36391	OG008211	An_(1)Tr_(0)Pc_(0)	1	0	0	N/A	N/A	N/A	#N/A	none predicted	2.46986	5.12761	5.35011	4.31586	0.925232	0.77159	0.759912	1.60756	1.04635	0.280622	1.79301	0.00369009	1.87648	0.218729	1.45778	1.18433	0.497699	1.93464	0.00990656	0.11591	0.929773	1.3452	0.501735	0.856602	0.901178	0.244505	2.06291	0.000216694	0.189968	0.929927	0	0.806284	2.03495	0.947079	0.591643	1.84704	0.0543789
Aspni5.fgenesh1_pg.C_scaffold_1001031	Aspni7_TID_36389	Aspni7_PID_36389	OG008212	An_(1)Tr_(0)Pc_(0)	1	0	0	N/A	N/A	N/A	#N/A	none predicted	0.932711	1.72704	2.0204	1.56005	0.3249	0.0794676	0.927138	0.834725	0.613777	0.268483	1.0993	0.221989	0.23621	0.495602	0.183503	0.305105	0.0964561	2.31774	0.00898087	0.714523	0.527068	0.8021	0.324812	0.149301	0.425404	0.195043	1.67623	0.0286184	#N/A	#N/A	0	0.152241	0	0.0507471	0.0507471	4.07152	0.00209591
Aspni5.fgenesh1_pg.C_scaffold_1001023	Aspni7_TID_36381	Aspni7_PID_36381	OG008215	An_(1)Tr_(0)Pc_(0)	1	0	0	N/A	N/A	N/A	#N/A	none predicted	0	0	0	0	0	0.393738	0.838531	0.20888	0.480383	0.186856	-5.36801	0.000421058	0.455135	0	0	0.151712	0.151712	#N/A	#N/A	0.900383	0.40294	2.34034	0.75997	0.616451	1.23892	0.552267	-6.54897	3.55592e-06	-1.00683	0.304712	0	0	0.0705103	0.0235034	0.0235034	#N/A	#N/A
fgenesh1_pg.chr_202_#_168	Aspni7_TID_1131977	Aspni7_PID_1131701	OG008214	An_(1)Tr_(0)Pc_(0)	1	0	0	N/A	N/A	N/A	#N/A	none predicted	0	0	0	0	0	0	0.0439639	0.0503768	0.0314469	0.0158321	#N/A	#N/A	0	0	0.487286	0.162429	0.162429	#N/A	#N/A	#N/A	#N/A	0.266243	0	0.198231	0.154825	0.0798633	#N/A	#N/A	#N/A	#N/A	0	0	0	0	0	#N/A	#N/A
Aspni5.fgenesh1_pg.C_scaffold_1000995	Aspni7_TID_36353	Aspni7_PID_36353	OG008226	An_(1)Tr_(0)Pc_(0)	1	0	0	N/A	N/A	N/A	#N/A	none predicted	0	0	0.020227	0.00674235	0.00674235	0.103426	0.206855	0.0197524	0.110011	0.0541121	-3.22298	0.0317603	0.122969	0.0967526	0.143296	0.121006	0.0134717	-3.3493	0.0281256	0.0533447	0.968931	0.229662	0.0951159	0.136019	0.153599	0.0398224	-3.89905	0.00237638	#N/A	#N/A	0	0.396279	0.066677	0.154319	0.122502	-3.46605	0.0468682
estExt_Genemark1.C_chr_202_t10206	Aspni7_TID_1182080	Aspni7_PID_1181804	OG008227	An_(1)Tr_(0)Pc_(0)	1	0	0	N/A	N/A	N/A	#N/A	0.998	0	0	0.0682101	0.0227367	0.0227367	4.74333	3.89471	1.53202	3.39002	0.960759	-6.33741	1.01712e-08	1.0367	0.543786	2.41613	1.3322	0.56033	-4.88532	0.000241852	1.33101	0.0455604	2.1474	0.890978	0.982896	1.34042	0.404359	-5.14963	9.51666e-06	0.716486	0.580871	1.00452	0.400902	0	0.468474	0.291941	-3.32615	0.0569246
Aspni5.e_gw1.1.599.1	Aspni7_TID_170788	Aspni7_PID_170788	OG001350	An_(2)Tr_(0)Pc_(1)	2	0	1	N/A	N/A	N/A	#N/A	none predicted	0	0.063282	0	0.021094	0.021094	2.97882	4.08393	1.10109	2.72128	0.870647	-6.46215	2.43632e-11	3.14183	1.648	4.06797	2.9526	0.704962	-6.49411	1.50465e-11	0.119477	0.900125	1.63264	1.01462	0.481419	1.04289	0.33263	-5.18793	3.27586e-07	0.692167	0.602608	1.84504	0.490901	1.13572	1.15722	0.391053	-5.36466	1.46598e-06
Aspni5.fgenesh1_pg.C_scaffold_1000939	Aspni7_TID_36297	Aspni7_PID_36297	OG008231	An_(1)Tr_(0)Pc_(0)	1	0	0	N/A	N/A	N/A	#N/A	none predicted	0	1.35308	1.22778	0.860289	0.431663	1.14144	0.951219	2.50693	1.5332	0.489955	-0.90755	0.446073	1.01785	0.355932	0.263578	0.545786	0.237532	0.705916	0.646969	1.24365	0.14756	1.0369	1.04973	1.66199	1.24954	0.206258	-0.638786	0.580377	0.306473	0.879503	0	0.218674	0.735872	0.318182	0.218177	1.01182	0.554349
Aspni5.fgenesh1_pg.C_scaffold_1000930	Aspni7_TID_36288	Aspni7_PID_36288	OG006418	An_(1)Tr_(0)Pc_(1)	1	0	1	N/A	N/A	N/A	#N/A	none predicted	12.1379	13.5571	16.2039	13.9663	1.19144	6.20494	7.54339	5.6463	6.46488	0.562852	0.906579	0.00331079	3.79721	3.98354	8.59692	5.45922	1.56977	1.4223	0.0010666	0.474551	0.369769	6.92604	5.25884	5.3145	5.83312	0.546692	1.06744	0.000119267	0.117279	0.942163	3.85455	3.91579	4.5885	4.11961	0.235109	1.54562	5.13404e-06
Aspni5.fgenesh1_pg.C_scaffold_1000912	Aspni7_TID_36270	Aspni7_PID_36270	OG008238	An_(1)Tr_(0)Pc_(0)	1	0	0	N/A	N/A	N/A	#N/A	none predicted	28.0046	45.2082	44.7509	39.3212	5.65987	28.9841	18.971	35.0726	27.6759	4.69393	0.291479	0.56961	30.5196	28.1752	19.2387	25.9778	3.43686	0.645063	0.181169	0.308091	0.664039	17.4108	30.996	30.3136	26.2402	4.41907	0.36822	0.476838	0.424817	0.766812	24.2211	23.6045	22.1277	23.3178	0.621085	0.572602	0.123675
Aspni5.fgenesh1_pg.C_scaffold_1000886	Aspni7_TID_36244	Aspni7_PID_36244	OG008242	An_(1)Tr_(0)Pc_(0)	1	0	0	N/A	N/A	N/A	#N/A	none predicted	0.995732	4.13442	2.10161	2.41059	0.919139	7.69189	7.16414	6.48091	7.11231	0.350539	-1.67227	0.00702552	16.8113	7.40724	13.3214	12.5133	2.74462	-2.17798	0.000876078	-0.508559	0.288086	7.76375	8.78456	7.43813	7.99548	0.405582	-1.83938	0.00212176	0.0537756	0.976169	13.0316	12.1354	7.65704	10.9414	1.66241	-2.26259	0.00035016
Aspni5.fgenesh1_pg.C_scaffold_1000850	Aspni7_TID_36208	Aspni7_PID_36208	OG008246	An_(1)Tr_(0)Pc_(0)	1	0	0	N/A	N/A	N/A	#N/A	none predicted	0.101493	0.205013	0.507348	0.271285	0.121756	0.311303	0	0.59453	0.301944	0.17169	-0.324498	0.837871	0.154219	3.55932	0	1.23785	1.16159	-1.89305	0.253788	-0.621931	0.580687	0.0523685	1.53749	1.80333	1.13106	0.544779	-2.03029	0.107656	-0.222425	0.896757	5.97731	1.78915	3.51211	3.75952	1.21533	-3.76725	1.10198e-05
Aspni5.fgenesh1_pg.C_scaffold_1000845	Aspni7_TID_36203	Aspni7_PID_36203	OG008247	An_(1)Tr_(0)Pc_(0)	1	0	0	N/A	N/A	N/A	#N/A	none predicted	93.0747	125.774	121.27	113.373	10.232	124.568	153.188	126.207	134.654	9.27895	-0.435389	0.158369	158.287	112.306	153.615	141.403	14.6108	-0.235285	0.505093	0.18098	0.471234	146.186	134.772	137.761	139.573	3.41729	-0.48446	0.103317	-0.00901903	0.991843	158.873	139.261	114.141	137.425	12.9456	-0.456827	0.134306
Aspni5.fgenesh1_pg.C_scaffold_1000837	Aspni7_TID_36195	Aspni7_PID_36195	OG008249	An_(1)Tr_(0)Pc_(0)	1	0	0	N/A	N/A	N/A	#N/A	none predicted	4.13665	1.24033	1.74474	2.37391	0.89332	1.05734	2.14775	0.69414	1.29974	0.436775	0.608784	0.391827	2.25891	0.309099	3.66234	2.07678	0.972272	0.249959	0.8048	-0.282573	0.811183	3.3017	1.72193	0.838048	1.95389	0.720588	0.0737721	0.92643	-0.528701	0.760134	1.26887	0.506403	0.95857	0.91128	0.221371	1.09432	0.132535
Aspni5.fgenesh1_pm.C_scaffold_1000451	Aspni7_TID_46690	Aspni7_PID_46690	OG002047	An_(1)Tr_(1)Pc_(1)	1	1	1	N/A	N/A	N/A	#N/A	none predicted	240.216	223.668	239.35	234.411	5.37748	219.107	253.306	199.74	224.051	15.6596	-0.141886	0.49284	250.585	200.065	240.232	230.294	15.407	0.0802195	0.743206	0.20227	0.389311	274.423	202.32	219.434	232.059	21.7504	-0.178494	0.360379	-0.0534158	0.964239	210.618	207.5	199.919	206.012	3.17698	-0.017991	0.920425
Aspni5.fgenesh1_pg.C_scaffold_1000792	Aspni7_TID_36150	Aspni7_PID_36150	OG008253	An_(1)Tr_(0)Pc_(0)	1	0	0	N/A	N/A	N/A	#N/A	none predicted	7.05228	2.76311	3.03906	4.28482	1.38602	0.55942	1.55397	1.12774	1.08038	0.288077	1.69404	0.00284009	2.12472	1.35677	4.30597	2.59582	0.883345	0.746221	0.234264	-0.83528	0.237908	1.00382	0.857456	0.788263	0.883178	0.0635399	2.00582	1.47176e-05	0.0620111	0.979975	0.596744	2.14344	1.50271	1.4143	0.448675	1.28901	0.0415476
estExt_Genemark1.C_chr_202_t10442	Aspni7_TID_1182286	Aspni7_PID_1182010	OG002090	An_(1)Tr_(1)Pc_(1)	1	1	1	N/A	N/A	N/A	#N/A	none predicted	23.9159	10.7824	7.69107	14.1298	4.97378	5.88557	8.65015	4.75159	6.4291	1.15776	0.878454	0.0774521	9.70137	4.67161	21.498	11.957	4.98659	0.303783	0.676899	-0.519821	0.466297	10.774	6.94355	5.95602	7.89119	1.46933	0.607873	0.235339	-0.374111	0.766812	5.39358	5.53519	4.82916	5.25264	0.215652	1.15796	0.0114858
estExt_Genemark1.C_chr_202_t10486	Aspni7_TID_1182327	Aspni7_PID_1182051	OG006436	An_(1)Tr_(0)Pc_(1)	1	0	1	N/A	N/A	N/A	#N/A	none predicted	11.4053	11.0257	11.4637	11.2982	0.137307	15.0171	17.4968	9.40591	13.9733	2.39325	-0.499096	0.110958	14.0128	8.73753	15.8065	12.8523	2.12153	-0.106406	0.739277	0.364188	0.378581	18.5607	12.7689	11.306	14.2119	2.21506	-0.51093	0.0377969	-0.0815211	0.962706	15.2114	10.7361	10.3908	12.1128	1.55252	-0.297223	0.249925
Aspni5.fgenesh1_pg.C_scaffold_1000687	Aspni7_TID_36045	Aspni7_PID_36045	OG008268	An_(1)Tr_(0)Pc_(0)	1	0	0	N/A	N/A	N/A	#N/A	none predicted	1.43149	2.20672	1.8831	1.84044	0.224803	0.847329	1.66901	0.220669	0.912336	0.419362	0.817208	0.307255	1.83171	0.2402	0.889372	0.987094	0.462021	0.976843	0.238828	0.0903423	0.949388	0.621996	0.629697	0.832145	0.694613	0.0688021	1.18329	0.0229054	-0.133827	0.956648	0.369762	0.885429	0.869051	0.70808	0.169225	1.11769	0.119928
Aspni5.fgenesh1_pg.C_scaffold_1000653	Aspni7_TID_36011	Aspni7_PID_36011	OG006445	An_(1)Tr_(0)Pc_(1)	1	0	1	N/A	N/A	N/A	#N/A	none predicted	0.0881389	0.0890187	0.146864	0.108007	0.01943	0.060076	0	0	0.0200253	0.0200253	1.83405	0.221829	0.0446425	0	0	0.0148808	0.0148808	2.38754	0.157765	#N/A	#N/A	0.0454779	0.168817	0.0423257	0.0855401	0.0416483	0.105259	0.931778	#N/A	#N/A	0	0.230183	0.0484126	0.0928653	0.0700669	-0.00317772	0.998266
Aspni5.fgenesh1_pg.C_scaffold_1000641	Aspni7_TID_35999	Aspni7_PID_35999	OG008282	An_(1)Tr_(0)Pc_(0)	1	0	0	N/A	N/A	N/A	#N/A	none predicted	0	0.084376	0	0.0281253	0.0281253	0.854141	2.27775	0.897187	1.34303	0.467527	-4.80951	7.92791e-05	0.634713	1.33172	3.74746	1.90463	0.943129	-5.0406	0.000172607	-0.192147	0.875233	3.31916	1.26555	1.96579	2.1835	0.602738	-5.52874	1.065e-06	-0.899346	0.362395	0.820016	0.327267	1.51429	0.887192	0.344307	-4.2937	0.00271458
Aspni5.gw1.1.2696.1	Aspni7_TID_143052	Aspni7_PID_143052	OG008283	An_(1)Tr_(0)Pc_(0)	1	0	0	N/A	N/A	N/A	#N/A	none predicted	1.60594	4.29344	1.79445	2.56461	0.866127	4.7326	6.6	7.74718	6.35993	0.878474	-1.44809	0.0137438	11.3399	10.9928	17.8422	13.3916	2.22753	-2.23014	5.84963e-05	-0.760193	0.0614063	6.33659	4.8853	6.16956	5.79715	0.458468	-1.31082	0.0171544	0.134057	0.944714	10.6634	8.32643	10.1182	9.70268	0.705885	-2.04365	0.000195251
fgenesh1_pg.chr_202_#_632	Aspni7_TID_1132441	Aspni7_PID_1132165	OG008294	An_(1)Tr_(0)Pc_(0)	1	0	0	N/A	N/A	N/A	#N/A	none predicted	0.0870971	0.0879665	0.174153	0.116406	0.028875	0	0	0.0850332	0.0283444	0.0283444	#N/A	#N/A	0.661722	0	0	0.220574	0.220574	#N/A	#N/A	#N/A	#N/A	0.0449403	0.13649	0.0418254	0.0744186	0.0310488	#N/A	#N/A	#N/A	#N/A	0	0	0.143521	0.0478403	0.0478403	#N/A	#N/A
gm1.2123_g	Aspni7_TID_1171670	Aspni7_PID_1171394	OG000146	An_(7)Tr_(1)Pc_(1)	7	1	1	N/A	N/A	N/A	#N/A	none predicted	0	0.0461088	0	0.0153696	0.0153696	0	0.0388974	0	0.0129658	0.0129658	#N/A	#N/A	0.554961	0.0727743	0.107783	0.245173	0.155223	-2.99632	0.0769418	-1.31351	0.155655	0.0235561	0.0238477	0.0876933	0.0450324	0.0213306	#N/A	#N/A	#N/A	#N/A	0	0	0	0	0	#N/A	#N/A
Aspni5.fgenesh1_pg.C_scaffold_1000477	Aspni7_TID_35835	Aspni7_PID_35835	OG008306	An_(1)Tr_(0)Pc_(0)	1	0	0	N/A	N/A	N/A	#N/A	none predicted	3.39843	9.28295	8.49409	7.05849	1.84414	1.02658	1.05292	0.904882	0.994795	0.0455951	2.58539	8.02745e-06	2.4646	1.23121	1.64114	1.77899	0.362658	2.05016	0.000999203	-0.50246	0.510203	0.597791	0.726231	0.927261	0.750428	0.095876	2.97053	2.06688e-07	0.256486	0.900089	0.379064	2.87439	0.509094	1.25418	0.810974	2.22625	0.00958934
Aspni5.fgenesh1_pg.C_scaffold_1000461	Aspni7_TID_35819	Aspni7_PID_35819	OG008307	An_(1)Tr_(0)Pc_(0)	1	0	0	N/A	N/A	N/A	#N/A	none predicted	30.0195	8.26885	9.64036	15.9762	7.03277	20.4614	19.9192	22.9136	21.0981	0.921158	-0.67389	0.225483	25.019	22.3315	18.47	21.9401	1.90063	-0.486261	0.426504	0.175154	0.749648	21.2628	21.0033	16.469	19.5784	1.55649	-0.543918	0.344199	0.346994	0.724522	28.573	21.916	25.483	25.324	1.92335	-0.926633	0.0751536
Aspni5.fgenesh1_pg.C_scaffold_1000434	Aspni7_TID_35792	Aspni7_PID_35792	OG008312	An_(1)Tr_(0)Pc_(0)	1	0	0	N/A	N/A	N/A	#N/A	none predicted	271.292	250.321	284.51	268.708	9.95397	737.03	639.409	700.961	692.467	28.4989	-1.57955	5.75099e-13	475.165	463.78	491.836	476.927	8.14681	-0.780459	0.000486388	0.766195	0.00189272	650.825	688.45	712.618	683.964	17.9784	-1.55351	5.31293e-14	0.209873	0.863569	655.038	576.425	645.911	625.791	24.8235	-1.42213	3.50871e-17
Aspni5.fgenesh1_pg.C_scaffold_1000423	Aspni7_TID_35781	Aspni7_PID_35781	OG006464	An_(1)Tr_(0)Pc_(1)	1	0	1	N/A	N/A	N/A	#N/A	none predicted	2.675	1.84207	2.61359	2.37689	0.267996	6.83736	7.30367	7.12258	7.08787	0.135726	-1.78629	1.95483e-09	6.65129	6.78386	12.9179	8.78435	2.06713	-1.80623	6.69637e-06	-0.0358843	0.956966	8.28148	7.24074	7.00678	7.50967	0.391771	-1.857	1.38676e-12	0.0414633	0.979975	8.05605	9.28823	7.61372	8.31933	0.500995	-2.00945	2.0681e-11
gm1.2263_g	Aspni7_TID_1171810	Aspni7_PID_1171534	OG002276	An_(1)Tr_(1)Pc_(1)	1	1	1	N/A	N/A	N/A	#N/A	none predicted	6.66825	8.92362	7.16669	7.58619	0.684023	0.965837	0.710186	0.922283	0.866102	0.0789653	2.89218	1.33116e-12	0.759932	1.68303	3.80458	2.08251	0.901326	1.90766	0.00160695	-0.794668	0.325897	1.83503	1.53845	0.960659	1.44471	0.256724	2.19611	1.87093e-09	-0.234944	0.90543	1.3636	1.19727	0.82411	1.12833	0.159507	2.55094	9.56639e-09
Aspni5.fgenesh1_pg.C_scaffold_1000415	Aspni7_TID_35773	Aspni7_PID_35773	OG008316	An_(1)Tr_(0)Pc_(0)	1	0	0	N/A	N/A	N/A	#N/A	none predicted	0.0538627	0.326402	0.16155	0.180605	0.0792501	0	0.229461	0.105173	0.111544	0.0663162	0.4701	0.757954	0.0818445	0.0858609	0.127165	0.09829	0.0144838	0.861968	0.571885	0.175816	0.90304	0.166752	0.112545	0.103463	0.127587	0.0197576	0.324706	0.785526	#N/A	#N/A	0.264347	0.105501	0	0.123283	0.0768267	0.430981	0.794619
Aspni5.fgenesh1_pg.C_scaffold_1000388	Aspni7_TID_35746	Aspni7_PID_35746	OG008320	An_(1)Tr_(0)Pc_(0)	1	0	0	N/A	N/A	N/A	#N/A	none predicted	0.120399	0.729604	1.08334	0.644447	0.281218	0	0.102582	0	0.0341941	0.0341941	3.04892	0.0473866	0	0	0	0	0	4.15457	0.028143	#N/A	#N/A	0	0.0628925	0.115635	0.0595091	0.0334237	2.73714	0.0391299	#N/A	#N/A	0	0	0	0	0	3.65715	0.0580923
Aspni5.gw1.1.2777.1	Aspni7_TID_143825	Aspni7_PID_143825	OG008323	An_(1)Tr_(0)Pc_(0)	1	0	0	N/A	N/A	N/A	#N/A	none predicted	6.34502	38.2434	27.6251	24.0712	9.37816	4.60382	4.53414	4.79587	4.64461	0.0782593	2.13351	0.00283371	4.97615	0.978814	6.76516	4.24004	1.71044	2.56366	0.00267041	0.361983	0.706154	7.49829	4.16978	4.52132	5.39646	1.0558	1.96126	0.00605481	-0.108802	0.962534	1.00452	4.40993	5.05912	3.49119	1.25738	2.49441	0.00355116
Aspni5.gw1.1.2033.1	Aspni7_TID_137079	Aspni7_PID_137079	OG008322	An_(1)Tr_(0)Pc_(0)	1	0	0	N/A	N/A	N/A	#N/A	none predicted	1.03416	21.6731	20.1615	14.2896	6.64205	2.64334	3.08395	3.15518	2.96082	0.160067	1.98608	0.0343971	1.17856	0	4.27273	1.8171	1.27408	2.88924	0.0197746	0.709703	0.509102	4.46896	0.337634	2.54518	2.45059	1.19355	2.23997	0.0408049	-0.0460448	0.983057	1.26887	1.51921	1.70412	1.4974	0.12612	2.91198	0.00362375
Aspni5.fgenesh1_pg.C_scaffold_1000379	Aspni7_TID_35737	Aspni7_PID_35737	OG008325	An_(1)Tr_(0)Pc_(0)	1	0	0	N/A	N/A	N/A	#N/A	none predicted	0.203547	0.0685264	0.135666	0.135913	0.0389774	0.624325	0.115618	0.132483	0.290809	0.166829	-1.18307	0.357674	0.515485	0	0.160185	0.225223	0.152319	-0.563188	0.739277	0.331059	0.807442	0.105026	0.177211	0.130329	0.137522	0.021146	-0.230679	0.858384	#N/A	#N/A	0	0.132896	0.111804	0.0815665	0.0412353	#N/A	#N/A
e_gw1.202.1317.1	Aspni7_TID_1084218	Aspni7_PID_1083942	OG000368	An_(2)Tr_(2)Pc_(2)	2	2	2	N/A	N/A	N/A	#N/A	none predicted	0.104963	0.194353	0.0524693	0.117262	0.0414174	7.86978	8.94308	5.24335	7.35207	1.09894	-6.03555	1.95834e-36	6.91132	5.21476	3.92363	5.3499	0.865114	-5.34365	4.28207e-22	0.631141	0.164665	13.7022	11.4959	5.0825	10.0935	2.5852	-6.40174	3.61417e-29	-0.220812	0.89748	5.10845	5.48243	3.71867	4.76985	0.536563	-5.45243	1.35838e-30
estExt_fgenesh1_pg.C_chr_202_t20418	Aspni7_TID_1163023	Aspni7_PID_1162747	OG008350	An_(1)Tr_(0)Pc_(0)	1	0	0	N/A	N/A	N/A	#N/A	0.992	2.71614	1.4068	2.33255	2.15183	0.388627	0.783259	0.712066	0.747939	0.747754	0.0205519	1.27309	0.00250963	1.21699	1.60977	2.13752	1.65476	0.266684	0.401171	0.418066	-0.819562	0.109654	1.31164	1.4734	1.30433	1.36312	0.0551774	0.426622	0.268416	-0.446696	0.766287	2.22172	1.29592	1.03286	1.51683	0.360529	0.298722	0.565968
fgenesh1_kg.chr_202_#_664_#_1823_1_CATW_CATX_CATY_CATZ	Aspni7_TID_1142937	Aspni7_PID_1142661	OG002338	An_(1)Tr_(1)Pc_(1)	1	1	1	N/A	N/A	N/A	#N/A	none predicted	44.4272	14.6213	16.7701	25.2728	9.59725	16.4851	24.669	14.7685	18.6409	3.05454	0.181925	0.738735	19.1655	11.6076	31.2107	20.6613	5.70814	0.319656	0.593434	0.123893	0.850235	27.0386	15.9168	14.9655	19.307	3.87556	0.155589	0.785624	-0.190808	0.88916	14.2524	16.0455	13.9989	14.7656	0.644141	0.501827	0.277386
fgenesh1_kg.chr_202_#_678_#_3595_1_EXTC_EXTD	Aspni7_TID_1142951	Aspni7_PID_1142675	OG002345	An_(1)Tr_(1)Pc_(1)	1	1	1	N/A	N/A	N/A	#N/A	none predicted	22.7437	17.7653	18.2838	19.5976	1.58014	27.5368	30.172	27.0742	28.261	0.964795	-0.747561	1.6072e-05	28.9003	23.4809	33.9915	28.7909	3.03464	-0.501213	0.0124553	0.229671	0.288244	31.6029	24.9422	26.1071	27.5507	2.05379	-0.694909	1.61277e-05	0.0921223	0.938706	26.5998	25.6606	24.3276	25.5294	0.659211	-0.594318	5.87176e-05
estExt_Genewise1Plus.C_chr_202_t40208	Aspni7_TID_1118256	Aspni7_PID_1117980	OG002411	An_(1)Tr_(1)Pc_(1)	1	1	1	N/A	N/A	N/A	#N/A	none predicted	178.342	70.7831	82.3119	110.479	34.0942	166.091	121.768	151.834	146.565	13.0633	-0.672775	0.117225	173.653	162.832	130.488	155.657	12.9668	-0.510057	0.264876	0.143844	0.807821	113.064	155.531	148.896	139.163	13.1896	-0.590717	0.194835	0.362529	0.763815	197.023	174.506	155.429	175.653	12.0209	-0.915904	0.00998795
estExt_Genemark1.C_chr_202_t30102	Aspni7_TID_1182836	Aspni7_PID_1182560	OG006504	An_(1)Tr_(0)Pc_(1)	1	0	1	N/A	N/A	N/A	#N/A	none predicted	46.1559	9.14125	8.52313	21.2734	12.4425	8.86975	16.2231	11.1097	12.0675	2.17608	0.512991	0.485771	12.8398	12.5719	22.6983	16.0367	3.33171	0.372025	0.634307	-0.14783	0.799809	11.8012	8.86727	7.8271	9.49851	1.18984	0.861638	0.225599	0.196855	0.884312	7.1883	9.85705	11.9438	9.66307	1.37623	0.805652	0.244855
Aspni5.fgenesh1_pg.C_scaffold_1000111	Aspni7_TID_35469	Aspni7_PID_35469	OG006507	An_(1)Tr_(0)Pc_(1)	1	0	1	N/A	N/A	N/A	#N/A	none predicted	0.737896	1.27759	1.0012	1.00556	0.155812	1.02387	1.03287	1.3379	1.13155	0.103211	-0.36154	0.550988	3.04335	1.68037	0.746615	1.82344	0.666859	-0.766604	0.33481	-0.365256	0.709741	1.52296	0.440518	1.01243	0.991967	0.312641	-0.127469	0.862727	0.0672072	0.975661	1.0347	0.61942	1.04222	0.89878	0.139697	-0.022725	0.975983
Aspni5.fgenesh1_pg.C_scaffold_1000088	Aspni7_TID_35446	Aspni7_PID_35446	OG008376	An_(1)Tr_(0)Pc_(0)	1	0	0	N/A	N/A	N/A	#N/A	none predicted	5.77915	4.58608	5.46827	5.27783	0.357328	2.42677	3.7809	2.31733	2.84167	0.470677	0.672172	0.0953175	1.56811	2.79661	3.16736	2.5107	0.48329	1.09231	0.0250523	0.361844	0.641396	3.67416	1.02425	1.58585	2.09475	0.806171	1.14748	0.0317489	0.048739	0.982692	1.51944	0.404271	2.55082	1.49151	0.619811	1.53541	0.0192392
Aspni5.fgenesh1_pg.C_scaffold_1000066	Aspni7_TID_35424	Aspni7_PID_35424	OG008377	An_(1)Tr_(0)Pc_(0)	1	0	0	N/A	N/A	N/A	#N/A	none predicted	0	0	0	0	0	0	0.0512912	0.058773	0.0366881	0.0184707	#N/A	#N/A	0.0914733	0	0.142125	0.0778662	0.0415883	#N/A	#N/A	#N/A	#N/A	0	0	0.0289087	0.00963624	0.00963624	#N/A	#N/A	#N/A	#N/A	1.18179	0	0.0991984	0.426995	0.378481	-4.31296	0.024849
Aspni5.fgenesh1_pg.C_scaffold_1000065	Aspni7_TID_35423	Aspni7_PID_35423	OG008378	An_(1)Tr_(0)Pc_(0)	1	0	0	N/A	N/A	N/A	#N/A	none predicted	0.287829	0.0969006	0.0959204	0.160217	0.0638067	0.294278	0.326982	0.0936694	0.23831	0.0729338	-0.700591	0.618666	0.145786	0.15294	0.453024	0.250583	0.101242	#N/A	#N/A	0.0848148	0.955335	0.54455	0.100235	0.414659	0.353148	0.131899	-1.20692	0.32137	#N/A	#N/A	0	0.187923	0.158097	0.11534	0.0583092	#N/A	#N/A
gm1.2651_g	Aspni7_TID_1172198	Aspni7_PID_1171922	OG008383	An_(1)Tr_(0)Pc_(0)	1	0	0	N/A	N/A	N/A	#N/A	none predicted	17.7759	58.638	46.1971	40.8704	12.0928	2.54049	1.66926	2.05271	2.08749	0.252103	4.01388	1.65022e-13	1.67001	0.837895	2.70757	1.73849	0.540813	4.58419	2.29716e-14	0.499142	0.474195	3.15597	1.64744	1.99639	2.2666	0.45595	3.94416	2.17746e-13	0.023178	0.987916	2.81422	1.96551	2.20475	2.32816	0.252651	3.90747	9.76767e-13
Aspni5.gw1.1.2146.1	Aspni7_TID_138151	Aspni7_PID_138151	OG006515	An_(1)Tr_(1)Pc_(0)	1	1	0	N/A	N/A	N/A	#N/A	none predicted	34.0951	20.4001	19.8707	24.7886	4.65573	29.9028	34.5568	22.0863	28.8486	3.63831	-0.442304	0.1935	22.098	25.7583	21.7452	23.2005	1.28294	0.102904	0.815972	0.508559	0.210906	37.019	27.686	27.8573	30.8541	3.08285	-0.526479	0.0736908	-0.12121	0.935023	30.9286	29.1182	21.5678	27.2049	2.86657	-0.354252	0.280761
Aspni5.fgenesh1_pg.C_scaffold_1000024	Aspni7_TID_35382	Aspni7_PID_35382	OG008385	An_(1)Tr_(0)Pc_(0)	1	0	0	N/A	N/A	N/A	#N/A	none predicted	2.02898	2.26495	2.02851	2.10748	0.0787333	1.09182	2.54761	2.18942	1.94295	0.437949	-0.0863805	0.895998	3.56984	3.40457	2.01694	2.99712	0.492405	-0.453075	0.478201	-0.340944	0.707259	1.70812	2.51023	2.20511	2.14115	0.233746	-0.234478	0.662128	-0.0553403	0.980957	2.09639	2.92833	1.05582	2.02684	0.541666	-0.119136	0.867058
gm1.2679_g	Aspni7_TID_1172226	Aspni7_PID_1171950	OG006521	An_(1)Tr_(0)Pc_(1)	1	0	1	N/A	N/A	N/A	#N/A	none predicted	0	0.0816005	0.3231	0.1349	0.0970036	0.74344	0.206515	0.157759	0.369238	0.18763	-1.3911	0.323579	1.22767	0.386374	1.33523	0.98309	0.299969	-2.48108	0.0389872	-0.766381	0.457705	0.291817	0.717471	0.698374	0.569221	0.138812	-2.06923	0.0665114	#N/A	#N/A	0.396521	0.791255	0.266269	0.484682	0.157831	-1.74839	0.212625
e_gw1.301.119.1	Aspni7_TID_1084319	Aspni7_PID_1084043	OG000979	An_(2)Tr_(1)Pc_(1)	2	1	1	N/A	N/A	N/A	#N/A	none predicted	0.278203	0.622171	0.59601	0.498795	0.110554	0.345388	0.744968	0.194008	0.428121	0.16434	0.0714508	0.932249	0.0905852	0.253415	0.18766	0.17722	0.0472938	1.50168	0.059435	1.11501	0.161624	0.0512669	0.124564	0.14314	0.106324	0.0280458	1.94627	0.00545704	0.673983	0.632144	0.195052	0.778451	0.0982353	0.357246	0.212449	0.310655	0.759796
estExt_Genemark1.C_chr_3010004	Aspni7_TID_1182927	Aspni7_PID_1182651	OG008393	An_(1)Tr_(0)Pc_(0)	1	0	0	N/A	N/A	N/A	#N/A	none predicted	6.75801	4.67875	4.08655	5.17444	0.810032	4.68059	9.33348	4.04386	6.01931	1.66725	-0.415684	0.363898	8.52975	4.17009	9.77888	7.49291	1.70009	-0.463482	0.282513	-0.0562964	0.94429	6.38346	4.98209	4.58006	5.3152	0.546589	-0.244355	0.443582	-0.121994	0.940261	3.74466	4.05647	3.86169	3.88761	0.0909395	0.185055	0.610426
estExt_fgenesh1_pm.C_chr_3010004	Aspni7_TID_1157187	Aspni7_PID_1156911	OG008394	An_(1)Tr_(0)Pc_(0)	1	0	0	N/A	N/A	N/A	#N/A	none predicted	4.42701	1.46174	2.02148	2.63674	0.9096	5.11375	8.46865	3.38703	5.65648	1.49183	-1.31103	0.0101308	7.0826	4.17311	9.54726	6.93432	1.55316	-1.3428	0.00543344	-0.0356943	0.963645	6.3915	4.25816	5.25347	5.30104	0.6163	-1.22907	0.00539201	-0.243885	0.857271	2.6114	4.08545	4.10341	3.60009	0.49437	-0.707444	0.144201
estExt_Genewise1Plus.C_chr_301_t10070	Aspni7_TID_1118501	Aspni7_PID_1118225	OG002465	An_(1)Tr_(1)Pc_(1)	1	1	1	N/A	N/A	N/A	#N/A	none predicted	8.91832	6.0049	4.67404	6.53242	1.25329	7.63744	12.621	9.10389	9.78745	1.47868	-0.797571	0.0193176	10.7716	4.81981	17.4861	11.0259	3.65865	-0.657395	0.207116	0.119442	0.879814	17.2137	8.32185	10.1638	11.8998	2.70963	-1.04654	0.00522141	-0.437408	0.65466	10.9735	8.95809	8.03876	9.32345	0.86666	-0.732267	0.0147777
estExt_fgenesh1_pg.C_chr_3010039	Aspni7_TID_1163254	Aspni7_PID_1162978	OG000270	An_(4)Tr_(1)Pc_(2)	4	1	2	N/A	N/A	N/A	#N/A	none predicted	0.127924	0.710604	0.383682	0.407403	0.168623	3.17167	1.98914	1.09281	2.08454	0.602007	-2.40114	0.00107634	1.21488	0.713718	0.679536	0.869378	0.173032	-0.937813	0.285333	1.303	0.0241548	0.75907	0.851997	0.660383	0.75715	0.0553225	-1.01226	0.167454	1.13479	0.146958	0.313912	0.814333	0.63239	0.586878	0.14624	-0.650003	0.495683
estExt_Genemark1.C_chr_3010041	Aspni7_TID_1182953	Aspni7_PID_1182677	OG008400	An_(1)Tr_(0)Pc_(0)	1	0	0	N/A	N/A	N/A	#N/A	none predicted	2.7253	5.33511	4.17109	4.07717	0.754848	1.34159	1.80601	1.54388	1.56383	0.134439	1.18655	0.00855879	0.460123	0.214535	0.635475	0.436711	0.122078	3.2495	8.63651e-09	1.87207	3.7021e-05	2.32631	1.21271	2.03581	1.85827	0.3335	0.958007	0.0440176	-0.339699	0.811294	0	0.527214	0.498981	0.342065	0.171227	3.22286	8.10903e-06
estExt_fgenesh1_pg.C_chr_3010042	Aspni7_TID_1163257	Aspni7_PID_1162981	OG006529	An_(1)Tr_(0)Pc_(1)	1	0	1	N/A	N/A	N/A	#N/A	0.999	0.163224	0.47101	0.466246	0.366827	0.101811	6.72296	11.6223	10.4948	9.61335	1.4814	-4.78963	1.03613e-23	0.566903	0.371701	0.220204	0.386269	0.100348	0.0141607	0.988945	4.42227	3.97242e-29	5.75105	3.50797	7.3232	5.52741	1.10702	-3.99077	5.11258e-14	0.443844	0.734954	0.114439	0.137017	0.845321	0.365592	0.239953	-0.194663	0.865897
Aspni5.fgenesh1_pg.C_scaffold_12000270	Aspni7_TID_43851	Aspni7_PID_43851	OG008429	An_(1)Tr_(0)Pc_(0)	1	0	0	N/A	N/A	N/A	#N/A	none predicted	0	0.0649386	0.128564	0.0645007	0.0371137	0.0657376	0.164347	0.18832	0.139468	0.0375091	-1.06447	0.492073	0.293098	0.204987	0.151799	0.216628	0.0412027	-1.40883	0.37506	-0.206442	0.885474	0.132703	0.20152	0.092629	0.142284	0.0317969	-1.13999	0.41767	#N/A	#N/A	0	0	0	0	0	#N/A	#N/A
Aspni5.fgenesh1_pg.C_scaffold_12000244	Aspni7_TID_43825	Aspni7_PID_43825	OG008436	An_(1)Tr_(0)Pc_(0)	1	0	0	N/A	N/A	N/A	#N/A	none predicted	1.73976	6.51172	8.0829	5.44479	1.90723	0.209265	0.17439	0.299742	0.227799	0.0373538	4.12635	1.40191e-06	0.777523	0.163136	0.724838	0.555166	0.196604	3.25014	0.00017256	-0.601351	0.613314	0.580854	0.106917	0.688027	0.458599	0.178542	3.229	8.46111e-05	#N/A	#N/A	1.00452	0	0.505912	0.503477	0.289982	3.10024	0.00193116
e_gw1.301.234.1	Aspni7_TID_1084285	Aspni7_PID_1084009	OG008461	An_(1)Tr_(0)Pc_(0)	1	0	0	N/A	N/A	N/A	#N/A	none predicted	34.5705	99.4771	92.9707	75.6728	20.6368	36.4338	32.9023	36.9393	35.4251	1.26984	0.902408	0.0926378	56.9524	70.8933	34.0632	53.9696	10.736	0.525467	0.440189	-0.376473	0.563961	21.0426	29.9059	32.8787	27.9424	3.55505	1.22535	0.030084	0.470144	0.69324	50.8647	66.4617	50.5912	55.9725	5.2452	0.277937	0.61929
gm1.2994_g	Aspni7_TID_1172541	Aspni7_PID_1172265	OG000103	An_(8)Tr_(1)Pc_(1)	8	1	1	N/A	N/A	N/A	#N/A	none predicted	1.42799	2.01914	1.42765	1.62493	0.197106	0.0364996	0.0304169	0.0348537	0.0339234	0.00181651	5.0091	6.55371e-09	0.108492	0	0.168567	0.0923529	0.0493256	3.97876	5.01576e-07	#N/A	#N/A	0.0921016	0.186484	0.428588	0.235725	0.100207	2.4613	0.000222292	#N/A	#N/A	0	0	0.0588269	0.019609	0.019609	5.20845	1.36196e-05
estExt_Genemark1.C_chr_3010346	Aspni7_TID_1183126	Aspni7_PID_1182850	OG002540	An_(1)Tr_(1)Pc_(1)	1	1	1	N/A	N/A	N/A	#N/A	none predicted	25.3944	17.3022	21.1974	21.298	2.33658	60.6226	33.7599	74.6141	56.3322	11.9871	-1.63832	6.85742e-05	77.9088	86.4226	44.2992	69.5436	12.8592	-1.69745	4.15728e-05	-0.065195	0.945079	31.468	80.3494	103.172	71.6631	21.1499	-1.97166	0.000175207	0.0614927	0.979975	77.0534	87.9529	76.3185	80.4416	3.76163	-2.13275	1.19382e-38
estExt_Genemark1.C_chr_3010348	Aspni7_TID_1183128	Aspni7_PID_1182852	OG000024	An_(11)Tr_(2)Pc_(4)	11	2	4	N/A	N/A	N/A	#N/A	none predicted	8.66872	6.50011	6.56568	7.24484	0.712194	2.75289	4.36442	2.69287	3.27006	0.547453	0.924661	0.00472956	2.49473	1.88435	2.17064	2.18324	0.176314	1.76475	3.14138e-07	0.769316	0.0949333	2.94804	2.91593	2.58602	2.81666	0.115694	1.14493	7.78988e-06	0.120683	0.950387	0.644611	0.385895	2.92184	1.31745	0.805666	2.10947	0.00394298
Aspni5.fgenesh1_pg.C_scaffold_12000044	Aspni7_TID_43625	Aspni7_PID_43625	OG008489	An_(1)Tr_(0)Pc_(0)	1	0	0	N/A	N/A	N/A	#N/A	none predicted	44.1506	29.9494	39.0494	37.7165	4.15336	52.9797	29.5528	47.7833	43.4386	7.10311	-0.447911	0.257054	48.6995	85.1807	34.4387	56.1063	15.1089	-0.597587	0.277093	-0.154498	0.86969	28.9319	41.2127	44.1872	38.1106	4.66897	-0.252189	0.503964	0.487201	0.670214	72.6194	69.3463	67.5207	69.8288	1.49151	-1.10509	4.80506e-11
estExt_fgenesh1_pg.C_chr_3010387	Aspni7_TID_1163463	Aspni7_PID_1163187	OG002570	An_(1)Tr_(1)Pc_(1)	1	1	1	N/A	N/A	N/A	#N/A	0.999	21.614	19.132	21.7317	20.8259	0.847623	7.9102	7.58597	8.39278	7.96298	0.234396	1.16251	1.48903e-07	8.3506	10.718	5.14635	8.07165	1.61444	1.35235	0.00205892	0.163494	0.834789	5.79798	8.77257	10.571	8.38053	1.39174	1.06928	0.00407735	0.0888476	0.964239	7.30788	9.50139	7.84163	8.21697	0.660436	1.12921	4.61256e-08
estExt_Genewise1Plus.C_chr_301_t20375	Aspni7_TID_1119031	Aspni7_PID_1118755	OG002580	An_(1)Tr_(1)Pc_(1)	1	1	1	N/A	N/A	N/A	#N/A	none predicted	45.0463	12.0019	23.7995	26.9492	9.66822	14.4432	13.4998	15.5941	14.5124	0.60557	0.602932	0.228889	21.2123	30.9992	24.4084	25.54	2.88133	0.0329894	0.958411	-0.563208	0.190231	19.4132	9.40828	10.6744	13.1653	3.14528	0.792867	0.140582	0.182972	0.890895	16.6721	18.5553	23.1515	19.4597	1.92433	0.195402	0.702574
gm1.3095_g	Aspni7_TID_1172642	Aspni7_PID_1172366	OG002582	An_(1)Tr_(1)Pc_(1)	1	1	1	N/A	N/A	N/A	#N/A	none predicted	43.0851	32.8542	38.1064	38.0152	2.95377	42.0139	74.4862	39.8787	52.1263	11.1969	-0.64966	0.0346657	70.8664	46.8128	90.7624	69.4805	12.706	-0.795358	0.00230573	-0.154071	0.774359	72.2986	49.1212	39.7235	53.7144	9.68	-0.684559	0.00871215	-0.21406	0.869085	54.1231	54.9062	47.8839	52.3044	2.22176	-0.672532	6.66779e-07
CE11311_55	Aspni7_TID_1011311	Aspni7_PID_1011311	OG002583	An_(1)Tr_(1)Pc_(1)	1	1	1	N/A	N/A	N/A	#N/A	none predicted	31.3988	31.4808	37.5209	33.4668	2.02715	58.5518	80.7944	49.7861	63.0441	9.22885	-1.1003	3.29683e-05	89.7187	66.0814	119.108	91.636	15.3375	-1.36409	5.23767e-07	-0.273699	0.438584	86.1056	55.5504	55.3189	65.6583	10.2239	-1.14552	4.89298e-06	-0.171064	0.885145	81.127	67.3366	62.7866	70.4167	5.51388	-1.26581	8.20355e-09
estExt_fgenesh1_pm.C_chr_3020002	Aspni7_TID_1157382	Aspni7_PID_1157106	OG002585	An_(1)Tr_(1)Pc_(1)	1	1	1	N/A	N/A	N/A	#N/A	none predicted	97.0189	84.5857	85.6345	89.0797	3.98113	34.2373	52.1756	30.3898	38.9342	6.71321	0.990734	8.76594e-05	49.0744	31.1932	62.9613	47.743	9.19478	0.974728	0.000287893	-0.0307086	0.957227	58.2132	43.2619	37.9206	46.4653	6.07298	0.745503	0.000142026	-0.34379	0.697612	36.7045	34.6821	35.3484	35.5783	0.595037	1.11369	1.95613e-18
Aspni5.e_gw1.9.641.1	Aspni7_TID_186194	Aspni7_PID_186194	OG002586	An_(1)Tr_(1)Pc_(1)	1	1	1	N/A	N/A	N/A	#N/A	none predicted	56.7383	48.034	56.5233	53.7652	2.86627	44.2679	63.7688	41.8531	49.9632	6.93788	-0.0964785	0.718003	82.7655	49.5638	107.371	79.9002	16.749	-0.484675	0.12685	-0.390457	0.301124	72.4869	44.8131	41.0637	52.7879	9.90881	-0.154729	0.606439	-0.170392	0.894111	68.3156	51.9115	56.2216	58.8162	4.90993	-0.336023	0.0951023
estExt_Genewise1Plus.C_chr_302_t10012	Aspni7_TID_1119048	Aspni7_PID_1118772	OG006561	An_(1)Tr_(0)Pc_(1)	1	0	1	N/A	N/A	N/A	#N/A	none predicted	27.6165	25.9753	27.2138	26.9352	0.493834	26.4914	37.3674	22.9981	28.9523	4.32669	-0.299593	0.25381	37.7288	26.7698	44.5964	36.365	5.19107	-0.358547	0.14021	-0.0740256	0.863157	35.5898	26.7436	23.3972	28.5769	3.63711	-0.272343	0.218124	-0.0536729	0.968596	26.2937	25.1521	25.9307	25.7922	0.336737	-0.142085	0.39565
estExt_Genewise1.C_chr_302_t10015	Aspni7_TID_1103437	Aspni7_PID_1103161	OG002587	An_(1)Tr_(1)Pc_(1)	1	1	1	N/A	N/A	N/A	#N/A	none predicted	178.507	162.466	162.192	167.722	5.39318	148.965	176.237	141.288	155.497	10.6042	-0.0997649	0.60462	211.187	170.228	219.666	200.361	15.2638	-0.20006	0.301081	-0.116724	0.580363	165.579	161.903	134.844	154.108	9.69072	-0.0806554	0.703207	0.121394	0.907571	188.012	190.907	164.264	181.061	8.44002	-0.314948	0.030357
Aspni5.estExt_fgenesh1_pm.C_90276	Aspni7_TID_56745	Aspni7_PID_56745	OG002588	An_(1)Tr_(1)Pc_(1)	1	1	1	N/A	N/A	N/A	#N/A	none predicted	126.037	138.221	144.592	136.283	5.44323	72.5935	69.3233	63.1318	68.3496	2.77443	0.786349	0.000929356	81.31	79.6653	80.2898	80.4217	0.479354	0.808167	0.00246393	0.00268707	0.994137	80.992	62.6222	73.7684	72.4609	5.34303	0.717711	0.00150166	-0.018389	0.98592	81.6577	66.313	76.3763	74.7824	4.50075	0.66752	0.00304053
estExt_fgenesh1_pm.C_chr_3020006	Aspni7_TID_1157386	Aspni7_PID_1157110	OG002590	An_(1)Tr_(1)Pc_(1)	1	1	1	N/A	N/A	N/A	#N/A	none predicted	22.7126	22.86	26.0904	23.8877	1.10218	17.86	29.9582	19.1222	22.3135	3.83968	-0.0917102	0.784665	31.0215	16.1826	39.4164	28.8735	6.79247	-0.172079	0.678105	-0.091	0.884976	32.3189	19.7426	16.9657	23.0091	4.72343	-0.116637	0.740888	-0.173448	0.90054	18.8072	19.0721	17.6331	18.5041	0.442205	0.169288	0.421977
estExt_Genemark1.C_chr_302_t10009	Aspni7_TID_1183183	Aspni7_PID_1182907	OG006562	An_(1)Tr_(1)Pc_(0)	1	1	0	N/A	N/A	N/A	#N/A	none predicted	26.4136	27.3308	32.6478	28.7974	1.94333	27.5503	42.4481	27.9429	32.6471	4.90183	-0.370529	0.220171	55.2877	33.7327	70.4022	53.1408	10.6399	-0.78601	0.0170103	-0.41884	0.257166	47.3084	29.9413	27.8724	35.0407	6.16285	-0.454929	0.129295	-0.207357	0.869085	39.7864	34.2175	38.4451	37.483	1.67804	-0.576782	0.0141666
Aspni5.fgenesh1_pg.C_scaffold_9000509	Aspni7_TID_42531	Aspni7_PID_42531	OG008499	An_(1)Tr_(0)Pc_(0)	1	0	0	N/A	N/A	N/A	#N/A	0.998	1244.75	1461.48	1569.94	1425.39	95.5919	918.948	1121.26	1033.49	1024.57	58.5733	0.275703	0.331054	570.555	492.362	589.854	550.924	29.8063	1.43104	3.08329e-08	1.12719	2.18603e-12	1040.46	954.63	991.594	995.56	24.8548	0.323216	0.225154	0.102654	0.936451	547.274	602.715	622.176	590.722	22.4386	1.07357	5.90041e-06
estExt_Genewise1.C_chr_302_t10081	Aspni7_TID_1103501	Aspni7_PID_1103225	OG008500	An_(1)Tr_(0)Pc_(0)	1	0	0	N/A	N/A	N/A	#N/A	none predicted	117.759	92.8157	82.8034	97.7926	10.393	94.8677	32.274	93.4908	73.5442	20.6389	0.146403	0.80962	61.8918	95.7625	34.6632	64.1058	17.6726	0.567249	0.315955	0.33917	0.726064	27.1857	76.629	102.959	68.9246	22.2105	0.234861	0.726004	0.385576	0.832051	84.3533	87.8386	84.5104	85.5674	1.13648	-0.0243586	0.89766
Aspni5.fgenesh1_pg.C_scaffold_9000505	Aspni7_TID_42527	Aspni7_PID_42527	OG008501	An_(1)Tr_(0)Pc_(0)	1	0	0	N/A	N/A	N/A	#N/A	none predicted	1.74057	3.51589	3.9637	3.07339	0.678831	2.37276	2.2245	1.88814	2.1618	0.143369	0.316954	0.611804	2.05707	1.84973	1.14148	1.68276	0.27718	0.920039	0.195764	0.531488	0.477302	1.94588	2.071	2.64685	2.22124	0.215848	0.271801	0.656642	0.0214828	0.98993	3.79661	1.89403	0.956054	2.21556	0.835609	0.328523	0.684508
Aspni5.fgenesh1_pg.C_scaffold_9000503	Aspni7_TID_42525	Aspni7_PID_42525	OG008502	An_(1)Tr_(0)Pc_(0)	1	0	0	N/A	N/A	N/A	#N/A	none predicted	15.0572	19.8452	20.0716	18.3247	1.63504	9.60798	10.5544	5.10865	8.42367	1.67988	0.926712	0.0248543	16.7134	9.36257	21.9342	16.0034	3.64645	0.295264	0.519687	-0.609767	0.228511	12.2324	7.80961	7.17942	9.0738	1.58973	0.839463	0.0150816	-0.15749	0.935023	8.90965	6.48416	7.74265	7.71215	0.700345	1.05523	0.00341325
Aspni5.fgenesh1_pg.C_scaffold_9000491	Aspni7_TID_42513	Aspni7_PID_42513	OG008504	An_(1)Tr_(0)Pc_(0)	1	0	0	N/A	N/A	N/A	#N/A	none predicted	1.49158	3.36445	3.92691	2.92765	0.736163	0.711669	0.804878	1.21353	0.910026	0.154119	1.45582	0.0170555	1.20878	1.90215	2.34765	1.81953	0.33135	0.752698	0.257965	-0.653056	0.339875	0.949205	1.32456	1.52807	1.26728	0.169539	0.990199	0.0916669	-0.135358	0.955078	0.732038	2.14247	0.983148	1.28589	0.434385	0.987269	0.163864
estExt_Genewise1.C_chr_302_t10164	Aspni7_TID_1103576	Aspni7_PID_1103300	OG000079	An_(7)Tr_(1)Pc_(3)	7	1	3	N/A	N/A	N/A	#N/A	none predicted	0	0.197269	0.195273	0.130847	0.0654262	1.99696	3.36992	1.66854	2.34514	0.521088	-4.1139	7.35113e-09	6.41804	4.16434	8.18505	6.25581	1.16351	-5.27757	1.45785e-15	-1.09918	0.00170523	2.53212	1.64521	1.51245	1.89659	0.320065	-3.84013	1.76098e-08	0.0477216	0.979975	1.07841	2.72582	2.85644	2.22022	0.57215	-4.02048	3.00221e-06
Aspni5.fgenesh1_pg.C_scaffold_9000441	Aspni7_TID_42463	Aspni7_PID_42463	OG008514	An_(1)Tr_(0)Pc_(0)	1	0	0	N/A	N/A	N/A	#N/A	none predicted	0.736841	1.4057	1.47334	1.20529	0.235039	1.13003	0.313902	0.919209	0.787713	0.244598	0.388913	0.622507	0.248807	1.76187	0.676516	0.895729	0.450325	0.408401	0.68498	0.0015557	0.998786	0.739268	1.19747	1.27777	1.0715	0.167726	-0.0343368	0.960225	0.0941656	0.967323	2.41085	1.04235	0.26982	1.241	0.625992	-0.168439	0.859528
Aspni5.fgenesh1_pg.C_scaffold_9000440	Aspni7_TID_42462	Aspni7_PID_42462	OG008515	An_(1)Tr_(0)Pc_(0)	1	0	0	N/A	N/A	N/A	#N/A	none predicted	0	0	0.075789	0.025263	0.025263	0.0775054	0.0645889	0	0.0473648	0.0239741	#N/A	#N/A	0	0	0	0	0	#N/A	#N/A	#N/A	#N/A	0	0	0	0	0	#N/A	#N/A	#N/A	#N/A	0	0	0	0	0	#N/A	#N/A
Aspni5.fgenesh1_pg.C_scaffold_9000430	Aspni7_TID_42452	Aspni7_PID_42452	OG008516	An_(1)Tr_(0)Pc_(0)	1	0	0	N/A	N/A	N/A	#N/A	none predicted	0.399372	1.31092	0.798557	0.836281	0.263815	0.204161	0.170137	0	0.124766	0.0631514	2.30041	0.0485372	0.455135	0.795784	0.47144	0.57412	0.110932	0.587885	0.590107	-1.07071	0.289008	0.051517	0.208619	0.431515	0.230551	0.110243	1.51051	0.150654	#N/A	#N/A	0.980019	0.195562	0.987145	0.720909	0.262681	0.0477916	0.96737
gm1.3214_g	Aspni7_TID_1172761	Aspni7_PID_1172485	OG002658	An_(1)Tr_(1)Pc_(1)	1	1	1	N/A	N/A	N/A	#N/A	none predicted	21.6495	11.3803	11.5184	14.8494	3.40027	10.4848	12.0815	10.5064	11.0242	0.528653	0.186492	0.611955	12.8892	11.2009	18.1583	14.0828	2.09523	0.107862	0.801039	-0.0910735	0.833661	15.0576	10.4492	10.7308	12.0792	1.4914	0.0796142	0.838383	-0.0950743	0.948351	15.8445	14.2589	14.395	14.8328	0.507365	-0.234683	0.480471
Aspni5.fgenesh1_pg.C_scaffold_9000392	Aspni7_TID_42414	Aspni7_PID_42414	OG000004	An_(10)Tr_(17)Pc_(2)	10	17	2	N/A	N/A	N/A	#N/A	none predicted	0.571195	2.30759	2.26521	1.71466	0.571865	1.45999	2.28735	1.95181	1.89971	0.240256	-0.291887	0.685101	2.40128	0.72842	1.52834	1.55268	0.483067	0.280687	0.744616	0.51615	0.407599	2.25956	1.16366	1.1429	1.52204	0.368808	0.0492553	0.95098	0.176348	0.917363	0.747549	1.52902	0.376492	0.884355	0.339666	0.790331	0.336177
Aspni5.fgenesh1_pg.C_scaffold_9000343	Aspni7_TID_42365	Aspni7_PID_42365	OG008531	An_(1)Tr_(0)Pc_(0)	1	0	0	N/A	N/A	N/A	#N/A	none predicted	0	0	0	0	0	0	0.0894308	0	0.0298103	0.0298103	#N/A	#N/A	0	0	0	0	0	#N/A	#N/A	#N/A	#N/A	0	0	0	0	0	#N/A	#N/A	#N/A	#N/A	0	0	0.172961	0.0576538	0.0576538	#N/A	#N/A
Aspni5.fgenesh1_pg.C_scaffold_9000318	Aspni7_TID_42340	Aspni7_PID_42340	OG000388	An_(5)Tr_(0)Pc_(1)	5	0	1	N/A	N/A	N/A	#N/A	none predicted	0.0883503	0	0	0.0294501	0.0294501	0	0	0	0	0	#N/A	#N/A	0	0	0	0	0	#N/A	#N/A	#N/A	#N/A	0.045587	0	0.0424272	0.029338	0.0146974	#N/A	#N/A	#N/A	#N/A	0	0	0	0	0	#N/A	#N/A
gm1.3342_g	Aspni7_TID_1172889	Aspni7_PID_1172613	OG006585	An_(1)Tr_(0)Pc_(1)	1	0	1	N/A	N/A	N/A	#N/A	none predicted	0	0	0	0	0	0	0.0747386	0.0285469	0.0344285	0.0217747	#N/A	#N/A	0	0	0	0	0	#N/A	#N/A	#N/A	#N/A	0	0	0	0	0	#N/A	#N/A	#N/A	#N/A	0	0	0	0	0	#N/A	#N/A
Aspni5.fgenesh1_pg.C_scaffold_9000279	Aspni7_TID_42301	Aspni7_PID_42301	OG002412	An_(2)Tr_(0)Pc_(1)	2	0	1	N/A	N/A	N/A	#N/A	none predicted	1.71625	1.27114	1.06764	1.35167	0.191518	1.52074	1.62475	1.41493	1.52014	0.0605709	-0.388538	0.346081	2.08627	0.364775	2.97139	1.80748	0.765267	-0.302681	0.715732	0.063373	0.955855	2.22371	1.57388	0.732593	1.51006	0.431629	-0.336614	0.554045	0.152405	0.944714	0.935888	0.448214	1.06838	0.817495	0.188561	0.486077	0.409413
Aspni5.gw1.9.1032.1	Aspni7_TID_140652	Aspni7_PID_140652	OG000308	An_(4)Tr_(0)Pc_(2)	4	0	2	N/A	N/A	N/A	#N/A	none predicted	0.713401	1.90424	0.713234	1.11029	0.396973	0.0520991	0.13025	0.198999	0.127116	0.0424353	2.75355	0.0020606	0.0774297	0	0	0.0258099	0.0258099	4.78965	0.000286663	#N/A	#N/A	0.236636	0.186329	0.293645	0.23887	0.0309997	1.96622	0.00603726	#N/A	#N/A	0	0.0998097	0.0839687	0.0612595	0.0309692	3.50403	0.00344532
estExt_Genewise1Plus.C_chr_302_t20019	Aspni7_TID_1119446	Aspni7_PID_1119170	OG008579	An_(1)Tr_(0)Pc_(0)	1	0	0	N/A	N/A	N/A	#N/A	none predicted	0.0301737	0.0609497	0	0.0303745	0.017595	0.0616996	0.282795	1.08997	0.478155	0.312495	-3.58769	0.00458581	0.45849	0.48099	0.142474	0.360651	0.109282	-3.17043	0.00997441	0.39824	0.759492	0	1.85989	1.59389	1.15126	0.580728	-4.37308	0.00232762	-0.025114	0.982692	0.740432	3.07326	2.58549	2.13306	0.710408	-5.88049	1.93223e-09
Aspni5.fgenesh1_pg.C_scaffold_9000229	Aspni7_TID_42251	Aspni7_PID_42251	OG000847	An_(2)Tr_(1)Pc_(1)	2	1	1	N/A	N/A	N/A	#N/A	none predicted	0.0304732	0.0307774	0.121864	0.0610382	0.0304131	0	0	0	0	0	#N/A	#N/A	0	0	0	0	0	#N/A	#N/A	#N/A	#N/A	0	0	0	0	0	#N/A	#N/A	#N/A	#N/A	0	0	0	0	0	#N/A	#N/A
Aspni5.fgenesh1_pg.C_scaffold_9000228	Aspni7_TID_42250	Aspni7_PID_42250	OG006600	An_(1)Tr_(0)Pc_(1)	1	0	1	N/A	N/A	N/A	#N/A	none predicted	2.43872	1.93526	2.78645	2.38681	0.247085	0.845963	0.593669	1.14795	0.862527	0.160221	1.2196	0.0108582	1.32344	0.763614	0.308442	0.7985	0.293524	1.58666	0.0144955	0.291054	0.79237	0.741516	1.31941	2.11218	1.39103	0.397295	0.520404	0.384616	-0.230973	0.912254	0	0.852984	0.717605	0.52353	0.264666	1.85504	0.0140718
MIX8728_5_14	Aspni7_TID_1209131	Aspni7_PID_1208855	OG006601	An_(1)Tr_(0)Pc_(1)	1	0	1	N/A	N/A	N/A	#N/A	none predicted	2.40502	2.64024	2.4393	2.49485	0.0733652	3.92	4.7516	3.65816	4.10992	0.329622	-0.917144	0.000299296	6.24961	3.38927	6.11004	5.24964	0.931056	-0.983318	0.00247577	-0.083225	0.863859	5.16159	3.9965	3.79117	4.31642	0.426721	-0.974526	2.77743e-05	-0.0483237	0.973679	2.39488	3.14047	3.79075	3.1087	0.403265	-0.524739	0.1117
Aspni5.e_gw1.9.995.1	Aspni7_TID_186374	Aspni7_PID_186374	OG008580	An_(1)Tr_(0)Pc_(0)	1	0	0	N/A	N/A	N/A	#N/A	0.942	0.0251139	0	0	0.00837129	0.00837129	0	0	0	0	0	#N/A	#N/A	0	0	0.0592915	0.0197638	0.0197638	#N/A	#N/A	#N/A	#N/A	0	0	0	0	0	#N/A	#N/A	#N/A	#N/A	0	0	0.0413834	0.0137945	0.0137945	#N/A	#N/A
Aspni5.fgenesh1_pm.C_scaffold_9000116	Aspni7_TID_49603	Aspni7_PID_49603	OG000612	An_(3)Tr_(1)Pc_(1)	3	1	1	N/A	N/A	N/A	#N/A	none predicted	0.722394	0.634439	0.690823	0.682552	0.025725	0	0	0.183985	0.0613283	0.0613283	2.90511	0.00735401	0	0.0500672	0	0.0166891	0.0166891	4.83092	9.308e-05	#N/A	#N/A	0.0324122	0.0492202	0.120662	0.0674316	0.0270541	2.98371	8.09351e-06	#N/A	#N/A	0	0	0	0	0	5.49538	0.000823524
fgenesh1_pm.chr_302_#_196	Aspni7_TID_1150947	Aspni7_PID_1150671	OG008583	An_(1)Tr_(0)Pc_(0)	1	0	0	N/A	N/A	N/A	#N/A	0.998	0.0232589	0	0.0232534	0.0155041	0.00775205	0	0	0.0227077	0.00756924	0.00756924	#N/A	#N/A	0	0	0	0	0	#N/A	#N/A	#N/A	#N/A	0	0	0	0	0	#N/A	#N/A	#N/A	#N/A	0	0	0	0	0	#N/A	#N/A
Aspni5.fgenesh1_pg.C_scaffold_9000220	Aspni7_TID_42242	Aspni7_PID_42242	OG002717	An_(1)Tr_(0)Pc_(2)	1	0	2	N/A	N/A	N/A	#N/A	0.997	0	0.0636065	0	0.0212022	0.0212022	1.11608	1.78862	2.78735	1.89735	0.485507	-6.16793	2.56293e-12	1.37163	1.07084	1.48685	1.30977	0.12401	-5.53031	2.74786e-10	0.73138	0.199972	1.90639	1.51329	2.31863	1.91277	0.232502	-6.2732	8.34432e-15	0.0349346	0.98592	0.206055	0.616773	0.553476	0.458768	0.127671	-4.14846	0.000346592
gm1.3425_g	Aspni7_TID_1172972	Aspni7_PID_1172696	OG000030	An_(8)Tr_(4)Pc_(3)	8	4	3	N/A	N/A	N/A	#N/A	none predicted	2.47555	5.98103	3.59114	4.01591	1.03399	0.198512	8.7264	0.710851	3.21192	2.7612	0.23184	0.855211	0.147514	0.309506	2.06278	0.839934	0.613209	2.28951	0.0124553	1.12505	0.259845	0.500916	1.9524	3.49647	1.98326	0.864879	0.755765	0.381457	-0.74849	0.537929	0	7.13067	0.479916	2.53686	2.30108	0.461641	0.743494
estExt_Genemark1.C_chr_302_t10334	Aspni7_TID_1183399	Aspni7_PID_1183123	OG008584	An_(1)Tr_(0)Pc_(0)	1	0	0	N/A	N/A	N/A	#N/A	none predicted	1.8797	3.29066	2.81889	2.66308	0.414694	1.72964	2.40231	3.11976	2.41724	0.401365	-0.0544808	0.929426	0.476034	1.79782	1.70115	1.325	0.4254	1.03003	0.157423	0.91444	0.208275	2.5217	1.34192	2.16638	2.01	0.349434	0.233448	0.663725	0.169855	0.932568	0.307506	1.59543	2.58118	1.49471	0.658283	0.592695	0.471967
gm1.3430_g	Aspni7_TID_1172977	Aspni7_PID_1172701	OG008585	An_(1)Tr_(0)Pc_(0)	1	0	0	N/A	N/A	N/A	#N/A	none predicted	0	0	0	0	0	0	0	0.0602497	0.0200832	0.0200832	#N/A	#N/A	0	0	0	0	0	#N/A	#N/A	#N/A	#N/A	0	0	0	0	0	#N/A	#N/A	#N/A	#N/A	0	0	0	0	0	#N/A	#N/A
estExt_Genemark1.C_chr_302_t10336	Aspni7_TID_1183400	Aspni7_PID_1183124	OG002496	An_(2)Tr_(1)Pc_(0)	2	1	0	N/A	N/A	N/A	#N/A	none predicted	7.64553	10.0459	10.909	9.53349	0.976308	2.12497	5.43901	3.67179	3.74526	0.957384	1.15449	0.00808058	0.82713	0.986045	1.75246	1.18855	0.285666	3.04683	8.67582e-14	1.71316	0.000126616	4.48115	2.00335	3.62398	3.36949	0.726507	1.31661	0.000913282	-0.237356	0.88188	0.728597	1.74469	1.50856	1.32728	0.307006	2.6074	4.20634e-10
estExt_fgenesh1_pg.C_chr_302_t10332	Aspni7_TID_1163691	Aspni7_PID_1163415	OG008586	An_(1)Tr_(0)Pc_(0)	1	0	0	N/A	N/A	N/A	#N/A	none predicted	3.04789	1.99821	4.06291	3.03633	0.596056	1.03873	1.13898	0.783071	0.986926	0.105956	1.38182	0.00320208	0.0812506	0	0.126242	0.0691641	0.0369405	5.0901	2.32711e-08	2.71213	5.53271e-05	0.165542	0.418979	0.77034	0.45162	0.175351	2.40381	0.000254876	0.440814	0.807191	0.262429	0	0	0.0874763	0.0874763	4.75721	3.11701e-06
MIX8746_6_43	Aspni7_TID_1209149	Aspni7_PID_1208873	OG000359	An_(4)Tr_(1)Pc_(1)	4	1	1	N/A	N/A	N/A	#N/A	none predicted	1.23305	0.301905	0.765807	0.766921	0.268799	0.114607	0.111426	0.273598	0.166544	0.0535351	1.84351	0.0108171	0.141941	0.148907	0.0882156	0.126355	0.0191752	2.5077	0.000842613	0.482975	0.664818	0.279555	0.0487959	0.134575	0.154309	0.0673413	2.02182	0.0066123	0.0667918	0.978971	0	0	0.0307857	0.0102619	0.0102619	4.94617	9.19915e-05
estExt_Genemark1.C_chr_302_t10339	Aspni7_TID_1183403	Aspni7_PID_1183127	OG000614	An_(2)Tr_(1)Pc_(2)	2	1	2	N/A	N/A	N/A	#N/A	none predicted	1.55442	7.61536	4.9869	4.71889	1.75477	0	0.0197671	0.0226505	0.0141392	0.00711845	7.32047	1.46618e-13	0.0352529	0	0	0.011751	0.011751	7.7175	3.01222e-11	#N/A	#N/A	0.0119709	0.0121191	0.0111411	0.0117437	0.000304305	7.78005	1.86649e-17	#N/A	#N/A	0	0	0	0	0	8.08683	2.20951e-08
Aspni5.e_gw1.9.254.1	Aspni7_TID_186323	Aspni7_PID_186323	OG001916	An_(2)Tr_(0)Pc_(1)	2	0	1	N/A	N/A	N/A	#N/A	none predicted	0	0.031641	0	0.010547	0.010547	0	0	0	0	0	#N/A	#N/A	0	0	0	0	0	#N/A	#N/A	#N/A	#N/A	0	0	0	0	0	#N/A	#N/A	#N/A	#N/A	0	0	0	0	0	#N/A	#N/A
estExt_Genewise1Plus.C_chr_302_t20053	Aspni7_TID_1119465	Aspni7_PID_1119189	OG006604	An_(1)Tr_(0)Pc_(1)	1	0	1	N/A	N/A	N/A	#N/A	none predicted	13.5492	8.28702	8.47304	10.1031	1.72391	0.082786	0.321951	0.395264	0.266667	0.0943449	4.90298	4.45738e-26	0.0820244	0.0860496	0.0637221	0.0772653	0.00687061	6.87702	1.47815e-27	1.3123	0.137931	0.905227	0.253782	0.466606	0.541871	0.191784	3.96936	2.36981e-19	-0.615232	0.689359	0.132464	0.211465	0.177903	0.173944	0.0228913	5.49402	1.4614e-25
estExt_Genemark1.C_chr_302_t10342	Aspni7_TID_1183405	Aspni7_PID_1183129	OG006605	An_(1)Tr_(0)Pc_(1)	1	0	1	N/A	N/A	N/A	#N/A	none predicted	2.21956	0.818831	0.651096	1.22983	0.497229	0.462013	1.03049	0.648792	0.713764	0.167289	0.521555	0.40184	0.908793	0.508475	2.38475	1.26734	0.570531	0.0136126	0.987728	-0.448935	0.598582	1.15211	0.38879	0.229768	0.590222	0.284668	0.840656	0.268489	-0.0227684	0.98993	0.4566	0.260326	0.372316	0.363081	0.0568471	1.46528	0.0155749
gm1.3444_g	Aspni7_TID_1172991	Aspni7_PID_1172715	OG006608	An_(1)Tr_(0)Pc_(1)	1	0	1	N/A	N/A	N/A	#N/A	none predicted	0	0.0593458	0	0.0197819	0.0197819	0	0.0500642	0.401568	0.150544	0.126341	#N/A	#N/A	0.0892849	0	0	0.0297616	0.0297616	#N/A	#N/A	#N/A	#N/A	0.0303186	0.0613879	0.0282171	0.0399745	0.0107239	#N/A	#N/A	#N/A	#N/A	0	0	0	0	0	#N/A	#N/A
fgenesh1_pg.chr_302_#_358	Aspni7_TID_1133750	Aspni7_PID_1133474	OG008593	An_(1)Tr_(0)Pc_(0)	1	0	0	N/A	N/A	N/A	#N/A	none predicted	0.0944668	0.0954098	0.850003	0.346626	0.251688	0	0.321951	0.0922283	0.13806	0.0957227	0.936916	0.561105	0.143543	0.752934	0.669082	0.521853	0.190698	-0.484962	0.754905	-0.832705	0.451963	0.194972	0.394772	0.499009	0.362917	0.0892013	-0.26256	0.843664	#N/A	#N/A	0	0.370064	0.155665	0.175243	0.107276	0.629494	0.715454
Aspni5.fgenesh1_pg.C_scaffold_9000176	Aspni7_TID_42198	Aspni7_PID_42198	OG008597	An_(1)Tr_(0)Pc_(0)	1	0	0	N/A	N/A	N/A	#N/A	none predicted	13.9991	16.3825	25.3099	18.5638	3.44248	3.68534	3.39257	1.39129	2.82307	0.720859	2.48564	1.24838e-07	7.51517	4.34286	5.04666	5.6349	0.96184	1.77565	2.02252e-05	-0.688296	0.232014	3.00609	3.24036	2.63671	2.96106	0.175708	2.4293	8.60936e-12	0.00489903	0.996916	5.7597	3.94061	3.59145	4.43059	0.672156	1.86962	2.21541e-06
estExt_fgenesh1_pg.C_chr_302_t10370	Aspni7_TID_1163711	Aspni7_PID_1163435	OG008599	An_(1)Tr_(0)Pc_(0)	1	0	0	N/A	N/A	N/A	#N/A	1	0.144905	0.0365878	0.144871	0.108788	0.0361	1.14818	0.771638	0.389046	0.76962	0.219145	-2.88337	0.000358016	0.330275	0.750713	0.171053	0.417347	0.172904	-1.83378	0.0981238	0.785101	0.404464	0.205612	0.208158	0.104378	0.172716	0.0341767	-0.822501	0.404188	1.19102	0.147406	0.177791	0.780518	0.477557	0.478622	0.173993	-2.23447	0.0247718
gm1.3519_g	Aspni7_TID_1173066	Aspni7_PID_1172790	OG002748	An_(1)Tr_(1)Pc_(1)	1	1	1	N/A	N/A	N/A	#N/A	none predicted	20.618	19.9135	16.2202	18.9173	1.36376	7.14188	12.1913	9.56975	9.63431	1.458	0.761031	0.019238	9.41587	8.97994	18.0877	12.1612	2.96594	0.701916	0.0751986	-0.06789	0.926407	10.6385	9.82855	7.14178	9.20294	1.05677	0.839305	0.00274175	0.0900248	0.962706	11.0589	5.07564	11.1393	9.0913	2.00796	0.838722	0.0444502
Aspni5.fgenesh1_pg.C_scaffold_9000096	Aspni7_TID_42118	Aspni7_PID_42118	OG008606	An_(1)Tr_(0)Pc_(0)	1	0	0	N/A	N/A	N/A	#N/A	none predicted	1.59031	4.19391	2.47323	2.75248	0.764456	1.26462	1.95718	1.9839	1.73524	0.235434	0.478424	0.479823	1.34249	0.845019	4.17173	2.11975	1.03599	0.505822	0.569774	0.0112449	0.991101	1.54996	1.15378	1.27282	1.32552	0.117362	0.873624	0.13842	0.248486	0.899244	0.867211	2.24967	1.31027	1.47572	0.407564	0.702989	0.361989
estExt_fgenesh1_pg.C_chr_302_t10471	Aspni7_TID_1163803	Aspni7_PID_1163527	OG002784	An_(1)Tr_(1)Pc_(1)	1	1	1	N/A	N/A	N/A	#N/A	none predicted	9.44429	5.50907	10.5327	8.49537	1.52585	7.39331	5.28482	5.32537	6.00116	0.696171	0.263422	0.524934	8.90402	6.26043	10.0079	8.39079	1.11183	0.0706956	0.868522	-0.201648	0.678986	7.60712	5.14506	6.48113	6.4111	0.711599	0.196028	0.604499	0.0210783	0.986161	6.88376	3.60202	5.70114	5.39564	0.959594	0.431758	0.303388
Aspni5.fgenesh1_pg.C_scaffold_9000051	Aspni7_TID_42073	Aspni7_PID_42073	OG008620	An_(1)Tr_(0)Pc_(0)	1	0	0	N/A	N/A	N/A	#N/A	none predicted	0.0916469	0.55537	0.0916255	0.246214	0.154578	0.0937006	0.15617	0.178951	0.14294	0.0254831	0.531577	0.724124	0.417774	0	0.432739	0.283504	0.141818	-0.0259819	0.988945	-0.324522	0.811358	0.0945759	0.239367	0.176041	0.169995	0.0419068	0.313467	0.823262	#N/A	#N/A	0.449785	0	0.151018	0.200268	0.132156	0.184525	0.917798
fgenesh1_kg.chr_302_#_272_#_166_1_CATW_CATX_CATY_CATZ	Aspni7_TID_1143567	Aspni7_PID_1143291	OG000457	An_(2)Tr_(2)Pc_(1)	2	2	1	N/A	N/A	N/A	#N/A	none predicted	87.0046	209.039	168.869	154.971	35.9072	241.435	74.4889	314.462	210.129	71.0207	-0.633686	0.37835	177.297	280.944	80.462	179.568	57.8854	-0.191634	0.811461	0.345509	0.74423	57.921	225.613	242.184	175.239	58.8538	-0.38254	0.628631	0.585903	0.699183	190.537	223.175	207.829	207.18	9.42743	-0.572573	0.209998
Aspni5.fgenesh1_pg.C_scaffold_9000046	Aspni7_TID_42068	Aspni7_PID_42068	OG008621	An_(1)Tr_(0)Pc_(0)	1	0	0	N/A	N/A	N/A	#N/A	none predicted	2.5506	9.06393	9.53892	7.05115	2.25445	2.41459	1.20732	1.47565	1.69919	0.365994	1.80952	0.00929291	2.44023	1.50587	5.57568	3.17392	1.2308	1.26015	0.105529	-0.494373	0.578471	2.24218	1.62843	2.31359	2.0614	0.217462	1.56913	0.0134806	-0.0486946	0.982692	2.31812	1.66529	4.04729	2.6769	0.710641	1.18469	0.115617
estExt_fgenesh1_pg.C_chr_302_t10482	Aspni7_TID_1163812	Aspni7_PID_1163536	OG002789	An_(1)Tr_(1)Pc_(1)	1	1	1	N/A	N/A	N/A	#N/A	none predicted	3.49014	4.39103	3.91045	3.93054	0.260258	13.4582	31.3261	16.0091	20.2645	5.57963	-2.50435	4.92639e-11	6.12621	4.65226	7.88473	6.22107	0.934336	-0.573711	0.0792549	1.8294	4.57248e-08	28.1149	12.9663	21.3982	20.8264	4.38236	-2.5482	1.63258e-13	-0.509395	0.415324	3.69158	4.36098	3.39616	3.81624	0.28541	-0.146194	0.646473
estExt_Genemark1.C_chr_302_t20005	Aspni7_TID_1183534	Aspni7_PID_1183258	OG002790	An_(1)Tr_(1)Pc_(1)	1	1	1	N/A	N/A	N/A	#N/A	none predicted	5.37695	5.63176	6.23846	5.74905	0.255518	6.9227	12.2733	7.32343	8.83981	1.72064	-0.804703	0.0227021	14.6258	8.78287	16.6125	13.3404	2.34983	-1.12521	0.00070808	-0.321851	0.501903	14.5228	8.56494	10.7747	11.2875	1.73888	-1.14824	8.31183e-05	-0.56474	0.425081	13.0316	11.3119	13.8921	12.7452	0.758456	-1.34607	1.12384e-06
fgenesh1_pg.chr_302_#_503	Aspni7_TID_1133895	Aspni7_PID_1133619	OG008629	An_(1)Tr_(0)Pc_(0)	1	0	0	N/A	N/A	N/A	#N/A	none predicted	3.12106	6.37295	5.15533	4.88311	0.948556	29.3433	28.3842	39.2149	32.3141	3.46147	-2.87654	7.57851e-12	51.2392	78.3051	48.376	59.3068	9.53507	-3.50412	4.23529e-13	-0.613264	0.25172	25.4514	24.2779	30.2689	26.666	1.83298	-2.59677	8.27948e-11	0.385006	0.758813	64.267	68.1756	49.0818	60.5081	5.82351	-3.76222	2.38768e-23
Aspni5.fgenesh1_pg.C_scaffold_9000015	Aspni7_TID_42037	Aspni7_PID_42037	OG008633	An_(1)Tr_(0)Pc_(0)	1	0	0	N/A	N/A	N/A	#N/A	none predicted	3.13942	5.40895	4.80035	4.44957	0.678224	2.26572	2.59618	5.40888	3.4236	0.997216	0.165717	0.80806	2.38518	0.88314	0.217997	1.16211	0.640974	1.93481	0.0230899	1.3135	0.108655	1.90574	2.79754	3.72466	2.80931	0.52511	0.44648	0.43637	0.340871	0.863734	0.906333	3.25545	2.28231	2.14803	0.681446	0.829644	0.203974
Aspni5.fgenesh1_pg.C_scaffold_21000085	Aspni7_TID_46035	Aspni7_PID_46035	OG008642	An_(1)Tr_(0)Pc_(0)	1	0	0	N/A	N/A	N/A	#N/A	none predicted	0.115856	0.234024	0.231657	0.193845	0.039001	0	0	0	0	0	#N/A	#N/A	0	0	0	0	0	#N/A	#N/A	#N/A	#N/A	0.0597791	0	0	0.0199264	0.0199264	#N/A	#N/A	#N/A	#N/A	0	0	0	0	0	#N/A	#N/A
e_gw1.303.296.1	Aspni7_TID_1086082	Aspni7_PID_1085806	OG000624	An_(1)Tr_(3)Pc_(1)	1	3	1	N/A	N/A	N/A	#N/A	0.639	0.0245614	0.0744196	0.0245556	0.0411789	0.0166204	0	0.167415	0	0.0558048	0.0558048	-0.396806	0.832672	0	0	0.173961	0.0579871	0.0579871	#N/A	#N/A	0.0378175	0.972135	0.101385	0.0128301	0.0707685	0.0616613	0.0259661	-0.639649	0.645195	#N/A	#N/A	0	0	0	0	0	#N/A	#N/A
e_gw1.303.207.1	Aspni7_TID_1086002	Aspni7_PID_1085726	OG008659	An_(1)Tr_(0)Pc_(0)	1	0	0	N/A	N/A	N/A	#N/A	none predicted	0	0	0	0	0	0	0	0	0	0	#N/A	#N/A	0.0494975	0.0519265	0.0769059	0.0594433	0.00875943	#N/A	#N/A	#N/A	#N/A	0	0	0	0	0	#N/A	#N/A	#N/A	#N/A	0	0	0	0	0	#N/A	#N/A
e_gw1.303.38.1	Aspni7_TID_1086040	Aspni7_PID_1085764	OG006643	An_(1)Tr_(0)Pc_(1)	1	0	1	N/A	N/A	N/A	#N/A	none predicted	0.334493	0.0482618	0.0477736	0.14351	0.095492	0.390844	0.0407137	0	0.143853	0.124054	-0.251337	0.884873	0	0	0	0	0	#N/A	#N/A	#N/A	#N/A	0	0.0499225	0.091788	0.0472368	0.0265309	1.04561	0.500451	#N/A	#N/A	0	0.0935959	0	0.0311986	0.0311986	#N/A	#N/A
fgenesh1_kg.chr_304_#_2_#_766_1_EXTC_EXTD	Aspni7_TID_1143635	Aspni7_PID_1143359	OG000343	An_(3)Tr_(2)Pc_(1)	3	2	1	N/A	N/A	N/A	#N/A	0.999	46.3143	52.5132	57.6777	52.1684	3.28487	98.0201	58.9645	113.536	90.1736	16.2347	-1.00558	0.0132384	125.809	109.634	63.2402	99.5612	18.7511	-0.891656	0.0420515	0.0870235	0.922861	44.9611	96.2435	92.1771	77.7939	16.4583	-0.79453	0.0898672	0.55836	0.656564	114.24	112.529	106.319	111.029	2.40636	-1.27853	3.40573e-09
fgenesh1_kg.chr_304_#_5_#_3359_1_CATW_CATX_CATY_CATZ	Aspni7_TID_1143638	Aspni7_PID_1143362	OG002806	An_(1)Tr_(1)Pc_(1)	1	1	1	N/A	N/A	N/A	#N/A	none predicted	40.4396	44.5033	47.8073	44.2501	2.13064	35.6272	46.2463	40.1736	40.6824	3.07602	-0.0783705	0.787289	52.2708	45.4594	64.662	54.1307	5.62078	-0.218487	0.44708	-0.155202	0.573376	49.9159	37.6946	37.2884	41.633	4.14311	-0.0958741	0.723507	-0.0120166	0.990163	41.5626	47.4225	42.0163	43.6671	1.88224	-0.175544	0.465233
estExt_Genewise1Plus.C_chr_304_t10007	Aspni7_TID_1119818	Aspni7_PID_1119542	OG002807	An_(1)Tr_(1)Pc_(1)	1	1	1	N/A	N/A	N/A	#N/A	none predicted	71.7296	55.8334	70.6804	66.0811	5.13282	35.9332	37.9259	33.9528	35.9373	1.14695	0.657401	0.000431636	51.6668	41.9744	50.6299	48.0903	3.07259	0.504245	0.0150246	-0.168013	0.513078	47.2104	34.7144	40.4847	40.8032	3.6108	0.491605	0.0118342	-0.140913	0.893739	35.6559	30.6997	36.1583	34.1713	1.74183	0.735877	7.45758e-05
Aspni5.estExt_GeneWisePlus.C_60011	Aspni7_TID_209924	Aspni7_PID_209924	OG006647	An_(1)Tr_(0)Pc_(1)	1	0	1	N/A	N/A	N/A	#N/A	none predicted	134.608	78.1525	92.5235	101.761	16.9394	71.1666	76.8511	70.8212	72.9463	1.95492	0.241747	0.352456	99.5279	120.684	113.954	111.389	6.24051	-0.122965	0.732761	-0.372457	0.270691	84.1212	52.6023	59.4574	65.3936	9.57061	0.427392	0.135165	0.161845	0.880976	92.926	92.731	102.375	96.0106	3.18253	-0.148807	0.530565
estExt_Genemark1.C_chr_304_t10005	Aspni7_TID_1183607	Aspni7_PID_1183331	OG002809	An_(1)Tr_(1)Pc_(1)	1	1	1	N/A	N/A	N/A	#N/A	none predicted	119.925	99.6766	103.607	107.736	6.19926	96.0279	134.008	92.5349	107.523	13.2804	-0.203391	0.368064	126.871	87.8745	149.179	121.308	17.9143	-0.103548	0.688881	0.0829687	0.828613	138.113	100.365	96.7137	111.73	13.2332	-0.246747	0.196924	-0.115686	0.917327	111.535	92.4539	91.0641	98.3511	6.6043	-0.0778548	0.661446
Aspni5.fgenesh1_pg.C_scaffold_6000019	Aspni7_TID_40301	Aspni7_PID_40301	OG008688	An_(1)Tr_(0)Pc_(0)	1	0	0	N/A	N/A	N/A	#N/A	none predicted	1.22807	1.63498	1.39521	1.41942	0.118086	2.85361	1.75976	1.96195	2.19177	0.336027	-0.820385	0.0959283	6.9553	6.58475	3.22883	5.58962	1.18524	-1.90903	0.000405866	-0.99672	0.0879992	1.29612	2.56602	5.49528	3.11914	1.24334	-1.32818	0.0547653	-0.229627	0.912309	7.94483	7.21624	5.79499	6.98536	0.631253	-2.46692	4.89805e-12
Aspni5.fgenesh1_pg.C_scaffold_6000102	Aspni7_TID_40384	Aspni7_PID_40384	OG008699	An_(1)Tr_(0)Pc_(0)	1	0	0	N/A	N/A	N/A	#N/A	none predicted	1.35615	10.6531	10.3947	7.46799	3.05683	8.16517	10.977	8.01764	9.05325	0.96279	-0.397613	0.639137	10.3034	5.76479	14.0521	10.0401	2.39595	-0.252837	0.792682	0.118829	0.844989	14.7335	7.4383	10.9264	11.0328	2.10663	-0.65422	0.439652	-0.421919	0.652386	6.65571	13.5766	8.81466	9.68231	2.04444	-0.488677	0.572157
Aspni5.fgenesh1_pg.C_scaffold_6000103	Aspni7_TID_40385	Aspni7_PID_40385	OG008700	An_(1)Tr_(0)Pc_(0)	1	0	0	N/A	N/A	N/A	#N/A	none predicted	194.392	49.3776	54.3177	99.3626	47.5363	77.163	66.8863	59.0378	67.6957	5.24793	0.258061	0.681771	87.988	65.4195	66.9787	73.4621	7.27692	0.394682	0.533728	0.122958	0.797234	67.617	68.2511	57.4434	64.4372	3.50167	0.344591	0.587434	0.268361	0.80033	90.5975	79.3178	68.2661	79.3938	6.44664	0.0401071	0.949378
Aspni5.fgenesh1_pg.C_scaffold_6000106	Aspni7_TID_40388	Aspni7_PID_40388	OG008701	An_(1)Tr_(0)Pc_(0)	1	0	0	N/A	N/A	N/A	#N/A	0.982	0.0735371	0.519898	0.22056	0.271331	0.13133	0.601479	1.37841	0.717945	0.899279	0.241915	-1.75545	0.0583289	0.22348	1.5239	0.173614	0.640332	0.442019	-1.10273	0.437042	0.376029	0.769728	0.189718	1.38288	0.494391	0.688997	0.357917	-1.40415	0.219073	0.425924	0.811294	0.72181	1.87248	1.45412	1.34947	0.336265	-2.33912	0.0135927
Aspni5.estExt_fgenesh1_pm.C_60077	Aspni7_TID_56296	Aspni7_PID_56296	OG002883	An_(1)Tr_(1)Pc_(1)	1	1	1	N/A	N/A	N/A	#N/A	0.043	124.591	39.2664	47.8172	70.5581	27.1288	33.8912	46.238	39.8988	40.0094	3.56466	0.541781	0.270738	47.6348	24.9107	62.2727	44.9394	10.8694	0.670101	0.22207	0.118127	0.838407	61.4519	31.0198	30.7907	41.0874	10.1824	0.545206	0.323815	-0.0870303	0.962451	33.9316	27.6406	30.5888	30.7203	1.81723	0.918747	0.038218
Aspni5.fgenesh1_pg.C_scaffold_6000236	Aspni7_TID_40518	Aspni7_PID_40518	OG008722	An_(1)Tr_(0)Pc_(0)	1	0	0	N/A	N/A	N/A	#N/A	0.993	24.3478	23.2966	27.0112	24.8852	1.10547	28.8239	29.0246	30.6519	29.5001	0.578782	-0.458686	0.0589678	33.0211	26.5556	25.3378	28.3048	2.38417	-0.137693	0.682529	0.294432	0.448492	27.4953	35.3385	27.2049	30.0129	2.66413	-0.479112	0.0978359	0.259255	0.811294	24.1085	34.0941	29.5628	29.2551	2.88672	-0.437021	0.0856814
estExt_Genemark1.C_chr_304_t10286	Aspni7_TID_1183861	Aspni7_PID_1183585	OG002968	An_(1)Tr_(1)Pc_(1)	1	1	1	N/A	N/A	N/A	#N/A	none predicted	80.8966	10.5822	17.0525	36.1771	22.4376	49.0526	67.2648	36.7541	51.0238	8.86265	-0.761169	0.311702	105.225	68.8665	129.982	101.358	17.7481	-1.46836	0.0411347	-0.706248	0.0217834	81.9356	64.3031	68.7442	71.661	5.29486	-1.22728	0.0932262	-0.580704	0.303865	112.351	91.778	95.0391	99.7226	6.38384	-1.72567	0.00998795
Aspni5.fgenesh1_pg.C_scaffold_6000370	Aspni7_TID_40652	Aspni7_PID_40652	OG008755	An_(1)Tr_(0)Pc_(0)	1	0	0	N/A	N/A	N/A	#N/A	none predicted	7.09977	47.3521	39.9668	31.4729	12.3716	4.18529	2.50686	4.1839	3.62535	0.559246	2.82716	7.52744e-05	3.40166	3.36467	3.02016	3.26217	0.121473	3.26388	4.8837e-06	0.37512	0.579294	2.1452	1.70399	4.05445	2.63455	0.721284	3.26279	1.12113e-05	0.389986	0.814515	0.941737	1.87923	1.68637	1.50245	0.285829	4.08188	3.82974e-08
Aspni5.fgenesh1_pg.C_scaffold_6000383	Aspni7_TID_40665	Aspni7_PID_40665	OG008760	An_(1)Tr_(0)Pc_(0)	1	0	0	N/A	N/A	N/A	#N/A	none predicted	0.0583406	0	0	0.0194469	0.0194469	0	0.0248537	0.0284791	0.0177776	0.00895019	#N/A	#N/A	0	0.0464995	0	0.0154998	0.0154998	#N/A	#N/A	#N/A	#N/A	0.0150513	0	0.0560321	0.0236945	0.0167424	#N/A	#N/A	#N/A	#N/A	0	0	0	0	0	#N/A	#N/A
Aspni5.e_gw1.6.376.1	Aspni7_TID_182430	Aspni7_PID_182430	OG006700	An_(1)Tr_(1)Pc_(0)	1	1	0	AA9-CBM1	AA9,CBM1	AA9/CBM1	G_v_A|G_v_A+P	0.997	4.60956	6.25375	5.7434	5.53557	0.48588	18.6052	23.3595	18.1021	20.0223	1.67492	-2.03144	5.75702e-13	5.95883	5.20937	7.06565	6.07795	0.539161	-0.0587568	0.887881	1.93387	4.04637e-27	21.7077	15.238	21.7394	19.5617	2.16187	-1.99061	6.87233e-11	-0.0715221	0.962451	6.07776	7.14213	8.84283	7.35424	0.80522	-0.602102	0.0879127
Aspni5.fgenesh1_pg.C_scaffold_6000415	Aspni7_TID_40697	Aspni7_PID_40697	OG008768	An_(1)Tr_(0)Pc_(0)	1	0	0	N/A	N/A	N/A	#N/A	none predicted	1.55671	3.08626	2.65155	2.4315	0.455045	7.36847	6.87736	8.27457	7.5068	0.409228	-1.79336	2.73221e-05	10.6882	10.5694	11.8424	11.0333	0.406003	-2.07944	1.00439e-06	-0.29094	0.487028	7.7348	12.1675	9.99509	9.96579	1.27969	-2.19625	1.15047e-06	-0.0270253	0.98592	20.9393	16.3749	12.7309	16.6817	2.37451	-2.91266	2.12531e-12
Aspni5.fgenesh1_pg.C_scaffold_6000486	Aspni7_TID_40768	Aspni7_PID_40768	OG008780	An_(1)Tr_(0)Pc_(0)	1	0	0	N/A	N/A	N/A	#N/A	none predicted	1.37727	2.08653	1.14746	1.53709	0.282619	0.704068	1.46683	2.24106	1.47065	0.443696	-0.137809	0.870283	4.18554	2.56138	0.541935	2.42962	1.05388	-0.583335	0.560094	-0.34977	0.774247	1.06597	1.49884	2.0944	1.55307	0.298117	-0.224735	0.753153	0.015922	0.99208	1.68985	3.37208	4.16077	3.07423	0.728675	-1.18586	0.0758057
Aspni5.gw1.6.350.1	Aspni7_TID_124569	Aspni7_PID_124569	OG008787	An_(1)Tr_(0)Pc_(0)	1	0	0	N/A	N/A	N/A	#N/A	none predicted	0.381783	0.128531	0.0636156	0.19131	0.0970627	0.195169	0.216858	0	0.137342	0.0689561	0.201016	0.898525	0.386747	0.101431	0.300451	0.262877	0.0844791	-0.391027	0.789248	-0.351706	0.793428	0.393985	0.166193	0.305564	0.28858	0.0663039	-0.758202	0.474475	#N/A	#N/A	0	0.249266	0	0.0830886	0.0830886	0.736168	0.687839
Aspni5.gw1.6.547.1	Aspni7_TID_128031	Aspni7_PID_128031	OG003044	An_(1)Tr_(1)Pc_(1)	1	1	1	N/A	N/A	N/A	#N/A	none predicted	18.3384	16.7694	17.3431	17.4837	0.458346	4.22283	5.48977	5.24213	4.98491	0.387688	1.58755	8.69365e-10	6.65253	4.87212	8.97109	6.83192	1.18667	1.41094	1.74092e-06	-0.180952	0.746081	7.37374	4.31505	5.2759	5.6549	0.903074	1.43275	2.05918e-08	-0.185034	0.909509	5.67576	4.53038	3.26687	4.491	0.695664	1.76891	6.48707e-09
Aspni5.fgenesh1_pg.C_scaffold_6000530	Aspni7_TID_40812	Aspni7_PID_40812	OG006723	An_(1)Tr_(0)Pc_(1)	1	0	1	N/A	N/A	N/A	#N/A	none predicted	0.386793	0.53715	0.67673	0.533558	0.0837168	0.0494326	0.082389	0	0.0439405	0.0239417	3.04511	0.00478274	0	0.154144	0.114148	0.0894306	0.0461819	2.41691	0.0295544	#N/A	#N/A	0.0748416	0.0505121	0.023218	0.0495239	0.0149106	3.06195	0.000420785	#N/A	#N/A	0.237288	0	0	0.079096	0.079096	2.4503	0.0603531
Aspni5.e_gw1.6.583.1	Aspni7_TID_182097	Aspni7_PID_182097	OG000371	An_(4)Tr_(1)Pc_(1)	4	1	1	N/A	N/A	N/A	#N/A	none predicted	1.65955	2.17895	6.13891	3.3258	1.41452	0.169674	1.13118	0.810114	0.703656	0.282621	1.91464	0.0386393	0.504339	0.793633	1.17541	0.824462	0.194335	1.96742	0.035958	0.00683776	0.995401	2.14074	0.866897	0.318777	1.1088	0.539684	1.3768	0.128691	#N/A	#N/A	0	2.60045	0.546932	1.04913	0.791566	1.34365	0.259118
e_gw1.304.627.1	Aspni7_TID_1086333	Aspni7_PID_1086057	OG008804	An_(1)Tr_(0)Pc_(0)	1	0	0	N/A	N/A	N/A	#N/A	none predicted	0.635208	2.99389	2.70959	2.1129	0.743388	0.476257	1.29891	0.868218	0.881127	0.237566	1.07323	0.171218	1.28693	1.82262	1.59964	1.56973	0.15536	0.503441	0.545832	-0.537446	0.465612	1.37657	1.30513	1.1388	1.2735	0.0704351	0.561514	0.447533	-0.469669	0.773582	0.623495	0.995344	2.02365	1.21416	0.418735	0.600547	0.498165
Aspni5.fgenesh1_pg.C_scaffold_6000601	Aspni7_TID_40883	Aspni7_PID_40883	OG000001	An_(24)Tr_(8)Pc_(14)	24	8	14	N/A	N/A	N/A	#N/A	none predicted	4.29489	3.93109	4.29388	4.17329	0.121097	2.47001	3.08756	2.42414	2.66057	0.213906	0.434513	0.218289	2.65123	2.03251	9.18921	4.62431	2.28942	-0.0355315	0.96289	-0.411926	0.638383	4.3629	2.48889	2.19138	3.01439	0.679702	0.289863	0.47276	-0.154954	0.938493	2.96416	1.70876	0.884654	1.85252	0.604588	0.995096	0.0604773
estExt_fgenesh1_pm.C_chr_3040368	Aspni7_TID_1157941	Aspni7_PID_1157665	OG000203	An_(3)Tr_(2)Pc_(3)	3	2	3	N/A	N/A	N/A	#N/A	0.997	41.7614	18.4441	17.6914	25.9656	7.90089	20.7697	39.7429	21.1806	27.2311	6.25703	-0.296376	0.545367	46.732	25.5564	88.7353	53.6746	18.5656	-0.967234	0.0709603	-0.629131	0.268791	52.7745	34.4416	24.5582	37.2581	8.26616	-0.72566	0.114893	-0.554612	0.555465	43.2493	31.9567	32.0168	35.7409	3.75425	-0.705229	0.0629869
fgenesh1_pg.chr_304_#_604	Aspni7_TID_1134619	Aspni7_PID_1134343	OG000272	An_(4)Tr_(1)Pc_(2)	4	1	2	N/A	N/A	N/A	#N/A	none predicted	0.372142	0.112757	0	0.161633	0.110173	0	0.0951219	0	0.0317073	0.0317073	1.51548	0.396273	0.226188	0	0	0.0753962	0.0753962	0.823589	0.693598	#N/A	#N/A	0	0	0	0	0	4.1397	0.0190586	#N/A	#N/A	0	0	0	0	0	#N/A	#N/A
gm1.4348_g	Aspni7_TID_1173895	Aspni7_PID_1173619	OG008814	An_(1)Tr_(0)Pc_(0)	1	0	0	N/A	N/A	N/A	#N/A	none predicted	5.25236	2.67147	3.55112	3.82498	0.757515	0.0386335	0.12878	0.0737827	0.0803989	0.0262326	5.10221	2.45053e-15	0.114834	0.0602347	0.178422	0.11783	0.0341505	4.85016	3.32747e-13	-0.160965	0.912428	0.409441	0.118431	0.163312	0.230395	0.0904557	3.78168	2.04138e-14	#N/A	#N/A	0.18545	0	0.0622661	0.0825719	0.054489	5.13473	1.56182e-09
fgenesh1_pm.chr_304_#_376	Aspni7_TID_1151517	Aspni7_PID_1151241	OG008815	An_(1)Tr_(0)Pc_(0)	1	0	0	N/A	N/A	N/A	#N/A	none predicted	0.748286	0.444562	0.418062	0.53697	0.105935	0.202514	0.0750065	0.0859476	0.121156	0.0408015	1.85252	0.0067632	0.100326	0.210498	0	0.103608	0.0607876	2.21914	0.0261394	0.212531	0.882714	0.0454236	0.0574824	0.295926	0.132944	0.0815652	1.63565	0.0618808	-0.0608183	0.979975	0	0	0.0362661	0.0120887	0.0120887	4.33803	0.00060871
fgenesh1_pm.chr_304_#_377	Aspni7_TID_1151518	Aspni7_PID_1151242	OG008816	An_(1)Tr_(0)Pc_(0)	1	0	0	N/A	N/A	N/A	#N/A	none predicted	0.0358038	0.0361611	0	0.0239883	0.0119946	0.0366061	0.0610111	0.0699107	0.0558426	0.00995548	#N/A	#N/A	0.380828	0.399516	0.253588	0.344644	0.0458465	-3.37993	0.00727605	-1.53862	0.0645774	0.018474	0.074811	0.0859676	0.0597509	0.0208882	#N/A	#N/A	#N/A	#N/A	0	0.140257	0	0.0467525	0.0467525	#N/A	#N/A
gm1.4352_g	Aspni7_TID_1173899	Aspni7_PID_1173623	OG006738	An_(1)Tr_(0)Pc_(1)	1	0	1	N/A	N/A	N/A	#N/A	none predicted	0.0944668	0.0715573	0	0.0553414	0.02845	0.0241459	0.0402439	0.138343	0.0675774	0.0356864	-0.466973	0.762283	0.0717714	0.11294	0.0557568	0.0801561	0.0170314	-0.464557	0.775517	0.00899994	0.994137	0.0121857	0.0740197	0.0793878	0.0551977	0.0215618	-0.237244	0.87734	#N/A	#N/A	0.231812	0	0.233498	0.155103	0.0775532	-1.45451	0.355879
e_gw1.304.752.1	Aspni7_TID_1086646	Aspni7_PID_1086370	OG008819	An_(1)Tr_(0)Pc_(0)	1	0	0	N/A	N/A	N/A	#N/A	none predicted	0	0	0	0	0	0	0	0	0	0	#N/A	#N/A	0	0	0	0	0	#N/A	#N/A	#N/A	#N/A	0	0	0	0	0	#N/A	#N/A	#N/A	#N/A	0	0	0	0	0	#N/A	#N/A
estExt_Genewise1.C_chr_304_t20483	Aspni7_TID_1104995	Aspni7_PID_1104719	OG006739	An_(1)Tr_(0)Pc_(1)	1	0	1	N/A	N/A	N/A	#N/A	none predicted	12.4345	9.07623	9.7173	10.4094	1.02936	16.6271	26.6482	14.1014	19.1255	3.83133	-1.07441	0.00026718	23.7623	17.0517	28.5876	23.1339	3.34491	-1.09037	1.73352e-06	-0.0278714	0.960318	29.2081	16.7349	16.7534	20.8988	4.15464	-1.18699	1.27542e-05	-0.33185	0.765883	20.653	16.8042	16.9109	18.1227	1.26551	-1.01255	4.4153e-08
e_gw1.304.624.1	Aspni7_TID_1087003	Aspni7_PID_1086727	OG008820	An_(1)Tr_(0)Pc_(0)	1	0	0	CBM18-CBM18-GH18	N/A	CBM18/GH18	G_v_A+T|G_v_A+T+P	1	0.182665	0.276732	0.330124	0.263174	0.0431044	0.237039	0.329226	0.240068	0.268778	0.0302369	-0.215041	0.681621	1.13159	1.39991	1.57574	1.36908	0.129137	-2.28829	3.70496e-08	-2.01126	3.46066e-11	0.975138	0.645908	0.890679	0.837242	0.098725	-1.82851	1.65814e-06	-1.49551	0.000294621	0.551681	1.80268	1.52815	1.29417	0.379611	-2.43773	1.29166e-05
estExt_Genewise1.C_chr_304_t20487	Aspni7_TID_1104997	Aspni7_PID_1104721	OG000164	An_(4)Tr_(1)Pc_(3)	4	1	3	CBM50-CBM50-CBM50-CBM50	N/A	CBM50	G_v_A+T|G_v_A+P	none predicted	0.165396	0.375857	0.372055	0.304436	0.0695285	0.0211378	0.0528455	0	0.0246611	0.0153566	3.11309	0.00263494	0.816792	1.08757	1.80599	1.23679	0.295144	-1.88499	0.0019105	-3.92356	2.37302e-11	0.981424	1.29597	0.913399	1.0636	0.117833	-1.95537	9.36537e-05	-2.57078	3.39084e-07	0.811733	0.647923	1.26052	0.906726	0.183109	-1.72128	0.0058987
Aspni5.fgenesh1_pg.C_scaffold_5000722	Aspni7_TID_40281	Aspni7_PID_40281	OG008821	An_(1)Tr_(0)Pc_(0)	1	0	0	N/A	N/A	N/A	#N/A	none predicted	0.291406	0.58863	0.624296	0.501444	0.105522	70.9088	43.5207	21.5408	45.3234	14.2798	-6.49781	1.8958e-31	125.88	104.385	146.933	125.733	12.283	-7.81879	7.9419e-101	-1.10523	0.0224781	33.0577	38.7947	25.2088	32.3537	3.93767	-6.11068	1.04304e-49	0.590137	0.655544	58.841	84.3933	55.2215	66.152	9.18034	-7.15238	3.37098e-74
e_gw1.401.482.1	Aspni7_TID_1087449	Aspni7_PID_1087173	OG000060	An_(9)Tr_(0)Pc_(3)	9	0	3	N/A	N/A	N/A	#N/A	none predicted	0.068589	0.0428837	0.052246	0.0545729	0.00751113	2.7683	1.6363	0.899226	1.76794	0.543556	-5.13017	1.02841e-24	5.60313	5.07109	5.39773	5.35732	0.15491	-6.53712	8.93111e-97	-1.23831	0.00758813	0.923524	1.78461	0.915976	1.20804	0.288295	-4.62154	6.61994e-24	0.814496	0.401119	2.99753	3.92159	2.9063	3.27514	0.324297	-6.0823	4.31521e-87
Aspni5.fgenesh1_pg.C_scaffold_5000681	Aspni7_TID_40240	Aspni7_PID_40240	OG008834	An_(1)Tr_(0)Pc_(0)	1	0	0	N/A	N/A	N/A	#N/A	none predicted	0.162658	1.64282	0.32524	0.710239	0.468646	0.166303	0	0	0.0554343	0.0554343	2.86772	0.0493421	0.12358	0	0	0.0411933	0.0411933	3.43053	0.0329372	#N/A	#N/A	0	0.0849674	0	0.0283225	0.0283225	3.66384	0.00905891	#N/A	#N/A	0	0	0	0	0	4.17807	0.0250003
estExt_Genemark1.C_chr_401_t10065	Aspni7_TID_1184149	Aspni7_PID_1183873	OG000109	An_(5)Tr_(2)Pc_(3)	5	2	3	N/A	N/A	N/A	#N/A	none predicted	0.57622	0.400106	0.144021	0.373449	0.125475	0.810057	1.84107	0.246123	0.965749	0.466956	-1.46916	0.0936248	0.164169	0.287042	0.6802	0.377137	0.155628	0.0206744	0.985999	1.12158	0.195594	1.74674	1.29806	1.05496	1.36659	0.20262	-2.02909	0.000131405	-0.725018	0.575461	0.530245	0.56432	0.237378	0.443981	0.103769	-0.436076	0.636566
estExt_Genewise1Plus.C_chr_401_t10051	Aspni7_TID_1120663	Aspni7_PID_1120387	OG006748	An_(1)Tr_(0)Pc_(1)	1	0	1	N/A	N/A	N/A	#N/A	none predicted	46.1251	18.4421	16.306	26.9577	9.6035	21.0748	18.4963	25.5056	21.6922	2.04682	0.0341904	0.951258	19.2973	40.7454	19.5573	26.5333	7.10643	-0.0506318	0.943472	-0.0932698	0.917997	16.2074	32.1931	46.6837	31.6947	8.80129	-0.512833	0.436456	-0.229649	0.907571	23.2147	41.7633	35.7723	33.5834	5.46523	-0.573481	0.225968
estExt_Genemark1.C_chr_401_t10069	Aspni7_TID_1184152	Aspni7_PID_1183876	OG006749	An_(1)Tr_(0)Pc_(1)	1	0	1	N/A	N/A	N/A	#N/A	none predicted	0.389863	0.22969	0.129924	0.249826	0.0757104	1.09615	0.968834	0.729531	0.931504	0.107467	-2.07124	0.000385596	0.641765	0.828626	0.575269	0.681886	0.0758392	-1.39514	0.0582945	0.611831	0.350526	0.452613	0.865521	1.24812	0.855419	0.229699	-1.96364	0.00513627	0.108468	0.962706	0.478343	0.699988	0.374749	0.517693	0.0959278	-1.23117	0.111872
Aspni5.fgenesh1_pg.C_scaffold_5000642	Aspni7_TID_40201	Aspni7_PID_40201	OG008849	An_(1)Tr_(0)Pc_(0)	1	0	0	N/A	N/A	N/A	#N/A	none predicted	0.0944668	0.286229	0	0.126899	0.0842035	0	0	0	0	0	#N/A	#N/A	0	0	0.223027	0.0743424	0.0743424	#N/A	#N/A	#N/A	#N/A	0.048743	0.0493465	0	0.0326965	0.0163492	#N/A	#N/A	#N/A	#N/A	0	0.185032	0	0.0616773	0.0616773	#N/A	#N/A
Aspni5.fgenesh1_pg.C_scaffold_5000639	Aspni7_TID_40198	Aspni7_PID_40198	OG000012	An_(12)Tr_(8)Pc_(3)	12	8	3	N/A	N/A	N/A	#N/A	none predicted	0.107725	0.108801	0.0538501	0.0901254	0.0181403	0	0.0917843	0	0.0305948	0.0305948	#N/A	#N/A	0	0.0858609	0	0.0286203	0.0286203	#N/A	#N/A	#N/A	#N/A	0.0833761	0	0.0258657	0.0364139	0.0246397	#N/A	#N/A	#N/A	#N/A	0	0	0	0	0	#N/A	#N/A
Aspni5.fgenesh1_pg.C_scaffold_5000638	Aspni7_TID_40197	Aspni7_PID_40197	OG008851	An_(1)Tr_(0)Pc_(0)	1	0	0	N/A	N/A	N/A	#N/A	0.999	1.1371	0.918761	0.985257	1.01371	0.0646145	0.0775054	0	0	0.0258351	0.0258351	4.34022	0.000397554	0	0.241682	0.178972	0.140218	0.0724086	2.68181	0.00895902	#N/A	#N/A	0	0.039599	0	0.0131997	0.0131997	5.18843	8.52477e-06	#N/A	#N/A	1.11613	0.593929	1.12425	0.94477	0.175436	-0.110429	0.886228
Aspni5.fgenesh1_pg.C_scaffold_5000602	Aspni7_TID_40161	Aspni7_PID_40161	OG008853	An_(1)Tr_(0)Pc_(0)	1	0	0	N/A	N/A	N/A	#N/A	none predicted	3.11523	2.80829	3.98965	3.30439	0.353901	6.89652	12.9202	7.23905	9.0186	1.95332	-1.62256	2.753e-06	6.10282	5.04797	9.20864	6.78648	1.24878	-0.956861	0.00529108	0.62606	0.108424	10.1625	4.42463	5.47702	6.68803	1.76357	-1.17096	0.00242917	0.0566972	0.973764	4.92783	5.24451	4.32729	4.83321	0.26897	-0.745496	0.00967676
estExt_Genemark1.C_chr_401_t10144	Aspni7_TID_1184202	Aspni7_PID_1183926	OG008854	An_(1)Tr_(0)Pc_(0)	1	0	0	N/A	N/A	N/A	#N/A	0.999	1.44849	1.46295	1.57408	1.49517	0.0396728	27.5585	19.5317	14.941	20.6771	3.68712	-3.95286	1.96098e-25	56.4601	55.6167	94.4892	68.8553	12.8192	-5.4093	8.91819e-57	-1.38415	4.9103e-05	12.3482	11.5471	5.41349	9.76959	2.1903	-2.84918	2.03405e-11	1.12419	0.0748045	74.7981	63.0342	72.8513	70.2278	3.64047	-5.73391	8.92004e-105
estExt_Genewise1Plus.C_chr_401_t10130	Aspni7_TID_1120726	Aspni7_PID_1120450	OG008857	An_(1)Tr_(0)Pc_(0)	1	0	0	N/A	N/A	N/A	#N/A	none predicted	64.1634	16.2266	21.8469	34.079	15.1295	43.8161	26.4282	47.2789	39.1744	6.45103	-0.496535	0.423207	49.6525	88.4363	32.2815	56.7901	16.5987	-0.816483	0.249902	-0.300677	0.735898	21.1916	33.5698	41.0628	31.9414	5.7938	-0.20015	0.772511	0.512789	0.692037	76.7681	73.5511	86.0571	78.7921	3.74934	-1.47051	0.00245758
estExt_fgenesh1_pm.C_chr_4010074	Aspni7_TID_1157987	Aspni7_PID_1157711	OG008858	An_(1)Tr_(0)Pc_(0)	1	0	0	N/A	N/A	N/A	#N/A	none predicted	86.3649	36.785	44.6391	55.9297	15.3856	51.4613	43.5407	53.9486	49.6502	3.13799	-0.0940741	0.832326	84.978	80.8073	66.7433	77.5095	5.51613	-0.480584	0.256064	-0.387229	0.369929	36.2038	41.9041	39.6706	39.2595	1.65833	0.255134	0.544784	0.566647	0.376178	87.1087	81.8082	74.8935	81.2701	3.53646	-0.783489	0.0142504
Aspni5.fgenesh1_pg.C_scaffold_5000589	Aspni7_TID_40148	Aspni7_PID_40148	OG008860	An_(1)Tr_(0)Pc_(0)	1	0	0	N/A	N/A	N/A	#N/A	none predicted	1.4498	1.20587	0.511576	1.05575	0.281052	0.0871936	0.508638	0.166523	0.254118	0.129304	1.7056	0.0728675	0.129587	0.271893	0.402688	0.268056	0.0788608	1.87689	0.0597767	0.0773924	0.959512	0.572053	0.0445489	0.450494	0.355699	0.159483	1.29742	0.172385	#N/A	#N/A	0.837099	0.167043	0.421593	0.475245	0.19528	0.917586	0.361479
fgenesh1_kg.chr_401_#_82_#_528_1_EXTC_EXTD	Aspni7_TID_1144121	Aspni7_PID_1143845	OG000659	An_(2)Tr_(2)Pc_(1)	2	2	1	N/A	N/A	N/A	#N/A	none predicted	153.614	482.356	305.347	313.772	94.9931	711.243	154.637	1037.71	634.531	257.791	-1.17327	0.14278	327.843	754.601	50.6496	377.698	204.736	-0.273651	0.806567	0.485762	0.703112	57.0059	578.701	647.328	427.678	186.392	-0.630707	0.521949	0.32826	0.842899	326.086	604.072	454.873	461.677	80.3197	-0.69384	0.216547
Aspni5.fgenesh1_pg.C_scaffold_5000555	Aspni7_TID_40114	Aspni7_PID_40114	OG008864	An_(1)Tr_(0)Pc_(0)	1	0	0	N/A	N/A	N/A	#N/A	none predicted	0	0	0.0937238	0.0312413	0.0312413	0.575078	0.878607	1.28134	0.911675	0.20455	-4.193	0.00107774	1.85181	0.149437	4.42649	2.14258	1.24321	-4.84404	0.000858331	-0.579097	0.613314	1.1609	0.685577	0.315127	0.720535	0.244779	-3.86298	0.00329763	0.247119	0.903715	0	0.550858	0.617907	0.389589	0.195754	-2.84192	0.112903
Aspni5.fgenesh1_pg.C_scaffold_5000554	Aspni7_TID_40113	Aspni7_PID_40113	OG001080	An_(2)Tr_(1)Pc_(1)	2	1	1	N/A	N/A	N/A	#N/A	none predicted	0.059327	0.359515	0.237252	0.218698	0.087152	0	0	0	0	0	3.71822	0.0339058	0.0901476	0.756571	0	0.28224	0.238589	-0.328751	0.856762	-0.984465	0.263741	0.153058	0.0309905	0.0569795	0.0803426	0.0371235	1.18734	0.343206	#N/A	#N/A	0.291165	0.116204	0	0.13579	0.0846207	0.548942	0.734711
fgenesh1_pm.chr_401_#_94	Aspni7_TID_1151618	Aspni7_PID_1151342	OG003103	An_(1)Tr_(0)Pc_(2)	1	0	2	N/A	N/A	N/A	#N/A	none predicted	0.153509	0	0.0767363	0.0767483	0.0443141	0.0392371	0.0490472	0.0374678	0.0419174	0.00360133	0.509907	0.723406	0.0291571	0.15294	0	0.0606989	0.0468821	0.143196	0.942486	-0.171652	0.906015	0.0792073	0.0501175	0.0184293	0.0492514	0.0175505	0.363408	0.79297	#N/A	#N/A	0	0.0751692	0.0316195	0.0355962	0.0217904	0.626877	0.727243
Aspni5.fgenesh1_pg.C_scaffold_5000552	Aspni7_TID_40111	Aspni7_PID_40111	OG008865	An_(1)Tr_(0)Pc_(0)	1	0	0	N/A	N/A	N/A	#N/A	none predicted	0.981394	0.75009	0.715985	0.815823	0.083369	1.19322	0.180793	1.68322	1.01908	0.442366	-0.566732	0.522495	3.62732	3.42479	0.187863	2.41333	1.11427	-1.5103	0.12419	-0.62621	0.592609	0.177917	1.12229	1.61764	0.972614	0.422296	-0.506447	0.579166	0.317529	0.875721	1.82245	2.80545	4.02107	2.88299	0.635869	-2.03124	3.32633e-06
MIX11478_2_47	Aspni7_TID_1211881	Aspni7_PID_1211605	OG001047	An_(2)Tr_(1)Pc_(1)	2	1	1	N/A	N/A	N/A	#N/A	none predicted	0.171758	0.693889	0.257577	0.374408	0.16165	0	0.0731707	0.0838439	0.0523382	0.0263499	2.18808	0.125516	0	0.136897	0	0.0456323	0.0456323	2.51609	0.136114	#N/A	#N/A	0	0.0448604	0.0412404	0.0287003	0.0143881	2.94776	0.0287185	#N/A	#N/A	0	0	0	0	0	3.48613	0.0734972
Aspni5.estExt_Genewise1.C_51338	Aspni7_TID_200307	Aspni7_PID_200307	OG008870	An_(1)Tr_(0)Pc_(0)	1	0	0	N/A	N/A	N/A	#N/A	none predicted	40.0113	27.2739	43.3024	36.8625	4.88755	9.38316	8.15696	9.60464	9.04825	0.45021	1.78314	6.10159e-10	6.42083	12.3141	7.01457	8.58317	1.87333	2.06617	4.23137e-06	0.252598	0.741191	10.5269	20.9351	55.2958	28.9193	13.5262	0.0792665	0.921827	-0.959556	0.34142	11.6654	11.2511	10.6622	11.1929	0.291047	1.49912	4.89303e-09
Aspni5.fgenesh1_pg.C_scaffold_5000516	Aspni7_TID_40075	Aspni7_PID_40075	OG008873	An_(1)Tr_(0)Pc_(0)	1	0	0	N/A	N/A	N/A	#N/A	none predicted	2.68318	2.91842	1.96032	2.52064	0.28827	0.211023	1.40684	1.3098	0.975888	0.383457	1.11465	0.139482	3.60666	1.64507	2.43643	2.56272	0.569774	0.0471508	0.944262	-0.875618	0.303855	2.18319	1.02425	1.93275	1.7134	0.352077	0.360916	0.513367	-0.551159	0.742315	2.5324	4.24485	1.53049	2.76925	0.792466	-0.317964	0.629648
estExt_fgenesh1_pg.C_chr_401_t10251	Aspni7_TID_1164554	Aspni7_PID_1164278	OG003153	An_(1)Tr_(1)Pc_(1)	1	1	1	N/A	N/A	N/A	#N/A	none predicted	8.63429	6.67892	8.59569	7.96963	0.645452	8.90258	18.4149	7.25096	11.5228	3.47886	-0.708649	0.0832247	14.4263	7.4942	17.0053	12.9752	2.83985	-0.61621	0.0704343	0.0729631	0.926407	15.3853	9.13522	6.30732	10.2759	2.68192	-0.536891	0.156627	-0.160502	0.922743	10.0103	6.87944	6.30003	7.72992	1.15238	-0.161612	0.578972
Aspni5.fgenesh1_pg.C_scaffold_5000479	Aspni7_TID_40038	Aspni7_PID_40038	OG006779	An_(1)Tr_(0)Pc_(1)	1	0	1	N/A	N/A	N/A	#N/A	none predicted	3.05859	21.343	13.3434	12.5817	5.29198	57.8044	36.9181	61.0795	51.934	7.56726	-2.12007	0.0028147	188.014	240.013	142.014	190.013	28.3075	-3.70106	1.54205e-07	-1.50646	0.000485871	39.1195	59.9625	61.9113	53.6644	7.29421	-2.16334	0.00268713	0.297693	0.841148	177.743	214.944	182.128	191.605	11.738	-3.94009	1.268e-09
estExt_Genemark1.C_chr_401_t10282	Aspni7_TID_1184320	Aspni7_PID_1184044	OG003158	An_(1)Tr_(1)Pc_(1)	1	1	1	N/A	N/A	N/A	#N/A	none predicted	5.57017	4.47404	3.33255	4.45892	0.645989	4.79814	4.78327	2.9546	4.17867	0.61205	-0.120899	0.773857	6.13132	6.36229	12.5293	8.34099	2.09524	-0.832812	0.0474924	-0.684797	0.132567	5.9066	3.02423	4.06498	4.33194	0.842707	-0.147707	0.72507	-0.14622	0.932011	7.74915	5.06855	6.93822	6.58531	0.793686	-0.773772	0.0226689
estExt_fgenesh1_pg.C_chr_401_t10294	Aspni7_TID_1164591	Aspni7_PID_1164315	OG003181	An_(1)Tr_(1)Pc_(1)	1	1	1	N/A	N/A	N/A	#N/A	none predicted	59.6079	36.9019	44.3017	46.9372	6.68581	16.8855	21.1722	28.7256	22.2611	3.46105	0.825534	0.0157012	24.3231	26.4077	22.495	24.4086	1.13032	0.949006	0.0013296	0.0985401	0.884976	18.1183	19.3778	25.1594	20.8852	2.16784	0.924754	0.00247757	0.175136	0.918311	12.2205	22.8929	22.6928	19.2687	3.52459	1.04199	0.00197171
estExt_fgenesh1_pg.C_chr_401_t10329	Aspni7_TID_1164619	Aspni7_PID_1164343	OG008893	An_(1)Tr_(0)Pc_(0)	1	0	0	N/A	N/A	N/A	#N/A	none predicted	76.5054	30.2539	42.8894	49.8829	13.8019	2.20576	6.08009	2.75439	3.68008	1.21041	3.46465	1.29691e-13	8.82594	10.714	13.5173	11.0191	1.36283	2.15983	3.80038e-08	-1.24105	0.00778998	4.02459	5.5048	3.86517	4.46485	0.522005	3.18669	5.43145e-16	-0.38009	0.807191	10.9954	18.2031	13.2631	14.1539	2.12783	1.54916	6.0512e-05
Aspni5.gw1.5.704.1	Aspni7_TID_128571	Aspni7_PID_128571	OG001086	An_(2)Tr_(1)Pc_(1)	2	1	1	N/A	N/A	N/A	#N/A	none predicted	46.4168	35.7382	41.2035	41.1195	3.08293	36.3908	34.4051	24.1826	31.6595	3.78214	0.1597	0.611278	50.6049	35.5027	50.6158	45.5745	5.03587	-0.0943011	0.750007	-0.262197	0.516984	44.6783	27.0736	32.8854	34.8791	5.17888	0.0421625	0.89009	-0.150342	0.91807	48.0126	41.9928	39.444	43.1498	2.5403	-0.276898	0.223819
Aspni5.fgenesh1_pg.C_scaffold_5000329	Aspni7_TID_39888	Aspni7_PID_39888	OG008909	An_(1)Tr_(0)Pc_(0)	1	0	0	N/A	N/A	N/A	#N/A	none predicted	0.208147	4.41472	1.87289	2.16525	1.2231	1.27687	2.66019	2.84501	2.26069	0.494795	-0.173662	0.879413	4.26979	1.1613	0.737124	2.05607	1.11361	0.213566	0.877049	0.298658	0.799057	1.9869	1.90277	3.29853	2.39606	0.451887	-0.267377	0.809301	-0.12486	0.959799	4.08618	1.42694	3.25841	2.92385	0.785672	-0.50871	0.655552
fgenesh1_kg.chr_401_#_297_#_1177_0_CATW3053.g1_CATW_CATX_CATY_CATZ	Aspni7_TID_1144336	Aspni7_PID_1144060	OG003230	An_(1)Tr_(1)Pc_(1)	1	1	1	N/A	N/A	N/A	#N/A	none predicted	1.50889	2.92091	1.75996	2.06325	0.434909	4.04959	4.28536	4.66493	4.33329	0.179242	-1.24157	0.00717543	5.63638	5.11121	5.34352	5.3637	0.151938	-1.28424	0.00806149	-0.0533394	0.931897	4.9633	2.92289	4.1966	4.0276	0.595045	-1.11412	0.0165142	0.0908386	0.961485	7.09677	4.06375	6.11238	5.75764	0.893343	-1.63078	0.000972158
Aspni5.gw1.5.1721.1	Aspni7_TID_143382	Aspni7_PID_143382	OG000002	An_(27)Tr_(9)Pc_(6)	27	9	6	N/A	N/A	N/A	#N/A	none predicted	5.83523	3.92899	3.66047	4.4749	0.684572	9.35842	9.16361	8.713	9.07834	0.191132	-1.23822	0.000189319	17.2118	16.4149	15.3972	16.3413	0.525111	-1.82747	1.27827e-07	-0.582771	0.0989231	12.7519	12.6109	9.61529	11.6594	1.02285	-1.58248	2.50094e-07	-0.105717	0.948443	13.4768	15.2393	14.706	14.474	0.521841	-1.90683	5.74719e-10
Aspni5.fgenesh1_pg.C_scaffold_5000272	Aspni7_TID_39831	Aspni7_PID_39831	OG008922	An_(1)Tr_(0)Pc_(0)	1	0	0	N/A	N/A	N/A	#N/A	none predicted	0.0538627	0	0	0.0179542	0.0179542	0.0550696	0.0458921	0	0.0336539	0.0170342	#N/A	#N/A	0	0	0	0	0	#N/A	#N/A	#N/A	#N/A	0	0.0281361	0.0258657	0.0180006	0.00902414	#N/A	#N/A	#N/A	#N/A	0	0	0	0	0	#N/A	#N/A
fgenesh1_kg.chr_401_#_427_#_789_1_CATW_CATX_CATY_CATZ	Aspni7_TID_1144466	Aspni7_PID_1144190	OG006824	An_(1)Tr_(1)Pc_(0)	1	1	0	N/A	N/A	N/A	#N/A	none predicted	843.892	852.737	838.899	845.176	4.04584	494.796	676.963	422.874	531.544	75.6155	0.472642	0.063973	605.552	489.444	738.433	611.143	71.9312	0.536451	0.0164494	0.0444099	0.912416	752.105	520.199	564.179	612.161	71.1145	0.278236	0.204482	-0.311695	0.70095	431.223	398.8	406.753	412.259	9.75628	0.833457	4.12875e-07
CE18718_16	Aspni7_TID_1018718	Aspni7_PID_1018718	OG008942	An_(1)Tr_(0)Pc_(0)	1	0	0	N/A	N/A	N/A	#N/A	none predicted	97.3901	198.394	171.208	155.664	30.1753	78.0481	36.8381	60.09	58.3254	11.929	1.19163	0.0195434	64.9704	95.4084	28.8053	63.0614	19.2503	1.28548	0.0456036	0.0634528	0.953819	26.9548	74.4811	80.1263	60.5208	16.8619	1.11539	0.0710614	0.304464	0.874398	70.4468	88.0944	76.2631	78.2681	5.19212	0.817055	0.043414
Aspni5.e_gw1.5.1557.1	Aspni7_TID_181216	Aspni7_PID_181216	OG000670	An_(2)Tr_(2)Pc_(1)	2	2	1	N/A	N/A	N/A	#N/A	none predicted	85.917	90.7804	89.9338	88.8771	1.50006	189.364	213.421	148.961	183.915	18.8063	-1.24229	4.1447e-08	226.395	177.101	264.439	222.645	25.2821	-1.24808	1.5283e-08	-0.0214818	0.953264	223.691	195.634	180.616	199.98	12.6233	-1.35867	2.1674e-13	-0.0735042	0.956674	251.579	236.423	231.026	239.676	6.15203	-1.62565	1.24198e-20
fgenesh1_kg.chr_401_#_524_#_3043_1_CATW_CATX_CATY_CATZ	Aspni7_TID_1144563	Aspni7_PID_1144287	OG008955	An_(1)Tr_(0)Pc_(0)	1	0	0	N/A	N/A	N/A	#N/A	1	1.51489	3.39662	2.63529	2.5156	0.546496	3.68622	6.76335	4.67361	5.04106	0.907092	-1.14394	0.0184514	3.03848	2.31824	4.93558	3.43077	0.780604	-0.322229	0.588605	0.769433	0.0572725	4.04895	2.88044	3.62281	3.5174	0.341415	-0.637124	0.180899	0.259418	0.84643	2.97391	2.61114	1.54769	2.37758	0.427955	-0.0698435	0.90861
Aspni5.fgenesh1_pg.C_scaffold_5000079	Aspni7_TID_39638	Aspni7_PID_39638	OG003374	An_(1)Tr_(1)Pc_(1)	1	1	1	N/A	N/A	N/A	#N/A	none predicted	29.1856	32.9223	27.1325	29.7468	1.69476	14.9973	21.6373	15.5792	17.4046	2.12301	0.575932	0.0371276	17.6239	10.8757	24.6087	17.7028	3.96457	0.838548	0.0165677	0.241231	0.605237	17.7385	10.6719	9.95637	12.7889	2.4834	1.04084	0.000484746	0.306812	0.801383	13.6726	10.765	8.99399	11.1439	1.36383	1.22231	5.74135e-06
CE19111_572	Aspni7_TID_1019111	Aspni7_PID_1019111	OG003375	An_(1)Tr_(1)Pc_(1)	1	1	1	N/A	N/A	N/A	#N/A	none predicted	13.9782	17.127	21.7599	17.6217	2.25997	170.439	302.992	180.155	217.862	42.6573	-3.76743	3.92123e-29	182.972	115.689	238.816	179.159	35.5948	-3.21661	7.85164e-21	0.521366	0.169357	253.385	132.801	156.824	181.003	36.8494	-3.49009	1.52421e-25	-0.0218926	0.98592	136.997	125.244	151.121	137.787	7.48028	-3.14003	1.81188e-28
estExt_Genemark1.C_chr_401_t20219	Aspni7_TID_1184701	Aspni7_PID_1184425	OG003384	An_(1)Tr_(1)Pc_(1)	1	1	1	N/A	N/A	N/A	#N/A	none predicted	8.67484	3.67686	4.3468	5.56617	1.56632	3.14783	4.53749	4.77286	4.15273	0.50702	0.16507	0.722799	4.83636	3.31614	8.1529	5.43513	1.42799	0.0782998	0.887727	-0.0891	0.897404	5.33476	3.94465	3.30666	4.19536	0.59873	0.180928	0.686123	0.0680442	0.970673	1.42936	2.73003	1.98822	2.0492	0.376708	1.17205	0.00633447
Aspni5.estExt_GeneWisePlus.C_50118	Aspni7_TID_209282	Aspni7_PID_209282	OG006830	An_(1)Tr_(1)Pc_(0)	1	1	0	N/A	N/A	N/A	#N/A	none predicted	109.111	159.075	133.504	133.897	14.4248	106.842	68.8096	114.013	96.5549	14.0263	0.25532	0.573241	119.108	117.894	107.352	114.785	3.7331	0.278699	0.478662	0.00520787	0.993466	70.5976	100.757	104.004	91.7862	10.6357	0.335673	0.429507	0.395277	0.761263	117.63	127.067	109.157	117.951	5.1727	0.00171535	0.996415
e_gw1.401.402.1	Aspni7_TID_1087983	Aspni7_PID_1087707	OG003392	An_(1)Tr_(1)Pc_(1)	1	1	1	N/A	N/A	N/A	#N/A	none predicted	24.4072	280.12	187.335	163.954	74.738	103.669	52.7257	106.101	87.4987	17.4007	0.704843	0.429844	85.2087	146.672	36.1105	89.3304	31.9828	0.874141	0.380783	0.122224	0.912514	35.7041	77.5083	79.4871	64.2332	14.276	1.11895	0.211285	0.719202	0.478178	123.106	134.495	139.256	132.286	4.79121	0.179882	0.839319
Aspni5.gw1.2.958.1	Aspni7_TID_127650	Aspni7_PID_127650	OG008959	An_(1)Tr_(0)Pc_(0)	1	0	0	N/A	N/A	N/A	#N/A	none predicted	0	0	0	0	0	0	0	0	0	0	#N/A	#N/A	0	0	0	0	0	#N/A	#N/A	#N/A	#N/A	0	0	0	0	0	#N/A	#N/A	#N/A	#N/A	0	0	0	0	0	#N/A	#N/A
fgenesh1_pm.chr_402_#_1	Aspni7_TID_1151896	Aspni7_PID_1151620	OG000409	An_(2)Tr_(2)Pc_(2)	2	2	2	N/A	N/A	N/A	#N/A	none predicted	0.535051	0.265907	0.475489	0.425482	0.0816193	0.57309	0.940694	0.223874	0.579219	0.206951	-0.629292	0.312693	1.98736	1.15075	3.36854	2.16888	0.646623	-2.24311	7.71337e-07	-1.42841	0.00935707	4.09731	2.90141	1.68438	2.89437	0.696561	-2.92064	8.07289e-13	-1.82374	0.000409783	4.33486	3.46007	2.74298	3.51263	0.460286	-3.24117	1.85878e-23
Aspni5.fgenesh1_pg.C_scaffold_2000002	Aspni7_TID_36573	Aspni7_PID_36573	OG006836	An_(1)Tr_(0)Pc_(1)	1	0	1	N/A	N/A	N/A	#N/A	none predicted	0	0.429551	0.318904	0.249485	0.128767	0.108709	0.0452961	0.103807	0.0859373	0.0203698	1.1695	0.422993	0.242345	0.0847458	1.25513	0.527407	0.366695	-0.749346	0.633736	-1.20344	0.216147	0.521191	0.0277707	0.255298	0.268087	0.142582	-0.150719	0.922336	#N/A	#N/A	0	0.10413	0.613226	0.239119	0.189454	-0.103229	0.956422
Aspni5.fgenesh1_pg.C_scaffold_2000003	Aspni7_TID_36574	Aspni7_PID_36574	OG008960	An_(1)Tr_(0)Pc_(0)	1	0	0	N/A	N/A	N/A	#N/A	none predicted	0	0	0	0	0	0	0.0362056	0	0.0120685	0.0120685	#N/A	#N/A	0	0	0	0	0	#N/A	#N/A	#N/A	#N/A	0	0	0	0	0	#N/A	#N/A	#N/A	#N/A	0	0	0	0	0	#N/A	#N/A
Aspni5.fgenesh1_pg.C_scaffold_2000004	Aspni7_TID_36575	Aspni7_PID_36575	OG000097	An_(6)Tr_(1)Pc_(3)	6	1	3	N/A	N/A	N/A	#N/A	none predicted	0	0.0210225	0	0.0070075	0.0070075	0.0212811	0	0	0.00709372	0.00709372	#N/A	#N/A	0	0.0331801	0	0.01106	0.01106	#N/A	#N/A	#N/A	#N/A	0.01074	0	0.00999555	0.00691184	0.0034626	#N/A	#N/A	#N/A	#N/A	0	0	0	0	0	#N/A	#N/A
e_gw1.402.1494.1	Aspni7_TID_1089213	Aspni7_PID_1088937	OG008961	An_(1)Tr_(0)Pc_(0)	1	0	0	N/A	N/A	N/A	#N/A	none predicted	0	0	0.0334545	0.0111515	0.0111515	0	0	0.0326694	0.0108898	0.0108898	#N/A	#N/A	0	0	0	0	0	#N/A	#N/A	#N/A	#N/A	0.0172659	0.0174797	0	0.0115819	0.00579126	#N/A	#N/A	#N/A	#N/A	0	0	0	0	0	#N/A	#N/A
e_gw1.402.2311.1	Aspni7_TID_1088152	Aspni7_PID_1087876	OG000158	An_(4)Tr_(2)Pc_(2)	4	2	2	N/A	N/A	N/A	#N/A	none predicted	0.0419136	0	0	0.0139712	0.0139712	0	0	0.0409204	0.0136401	0.0136401	#N/A	#N/A	0	0	0	0	0	#N/A	#N/A	#N/A	#N/A	0	0	0	0	0	#N/A	#N/A	#N/A	#N/A	0	0	0	0	0	#N/A	#N/A
e_gw1.402.1968.1	Aspni7_TID_1088274	Aspni7_PID_1087998	OG006837	An_(1)Tr_(0)Pc_(1)	1	0	1	N/A	N/A	N/A	#N/A	none predicted	0.285597	0.576896	0.685273	0.515922	0.119336	0.729993	0.90034	0.83649	0.822274	0.0496859	-0.840647	0.144173	0.39057	0.864998	0.539415	0.598328	0.140088	-0.160733	0.856092	0.594341	0.408927	0.957856	0.969715	1.57721	1.16826	0.204502	-1.34593	0.0173783	-0.38311	0.823998	1.40165	1.06286	0.470616	0.978376	0.272067	-1.04068	0.140074
MIX13024_1_8	Aspni7_TID_1213427	Aspni7_PID_1213151	OG000135	An_(6)Tr_(0)Pc_(3)	6	0	3	PL1_4	N/A	PL1_4	G_v_A|G_v_A+T|G_v_A+P|G_v_A+T+P	0.995	0	0	0.0307458	0.0102486	0.0102486	9.18109	20.0709	9.87798	13.0433	3.51954	-9.20784	2.0423e-21	8.73837	4.11788	11.2538	8.03667	2.08961	-8.46245	1.2966e-15	0.886834	0.0627304	32.799	17.4459	22.1964	24.1471	4.5381	-10.0892	3.66724e-27	-1.20511	0.000221764	5.28253	5.42122	7.49999	6.06791	0.717158	-8.44587	5.08659e-16
estExt_Genewise1Plus.C_chr_402_t10016	Aspni7_TID_1121412	Aspni7_PID_1121136	OG006838	An_(1)Tr_(0)Pc_(1)	1	0	1	N/A	N/A	N/A	#N/A	none predicted	2.14198	2.03023	1.5814	1.91787	0.1713	3.57135	2.5831	5.21197	3.78881	0.766641	-1.20187	0.00727856	2.85416	3.467	4.04561	3.45559	0.343988	-0.798597	0.031786	0.370178	0.578716	4.16582	5.54287	7.21611	5.6416	0.881925	-1.76467	5.60121e-06	-0.18033	0.921316	3.07286	5.35732	3.52962	3.9866	0.697928	-1.25576	0.000585083
estExt_Genewise1Plus.C_chr_402_t10020	Aspni7_TID_1121416	Aspni7_PID_1121140	OG006839	An_(1)Tr_(0)Pc_(1)	1	0	1	N/A	N/A	N/A	#N/A	none predicted	0.646352	0.563785	0.837124	0.68242	0.0809407	2.4481	5.84499	1.69232	3.32847	1.27703	-2.40302	2.10643e-06	79.9547	56.7853	288.722	141.82	73.7544	-7.38013	2.17452e-37	#N/A	#N/A	72.1734	21.5932	36.9785	43.5817	14.9699	-6.04363	1.37452e-40	-3.77117	1.27144e-29	191.483	173.357	209.772	191.537	10.5122	-8.3052	1.17569e-246
estExt_Genewise1Plus.C_chr_402_t10026	Aspni7_TID_1121422	Aspni7_PID_1121146	OG001112	An_(1)Tr_(2)Pc_(1)	1	2	1	N/A	N/A	N/A	#N/A	none predicted	4.30921	4.51834	5.72234	4.84996	0.440347	4.67482	6.3341	4.56036	5.18976	0.573122	-0.293658	0.375793	11.0964	6.13507	17.435	11.5555	3.27006	-1.13262	0.008183	-0.813706	0.0455604	9.06358	4.57072	6.12906	6.58779	1.3171	-0.609782	0.0895769	-0.464378	0.580871	10.978	9.34246	9.75687	10.0258	0.490899	-1.23833	3.91935e-06
estExt_Genewise1Plus.C_chr_402_t10030	Aspni7_TID_1121426	Aspni7_PID_1121150	OG008964	An_(1)Tr_(0)Pc_(0)	1	0	0	N/A	N/A	N/A	#N/A	none predicted	10.8583	17.729	14.775	14.4541	1.98986	6.06513	11.6753	6.40127	8.04722	1.81662	0.67191	0.121343	11.9132	4.09222	16.0529	10.6861	3.50685	0.567645	0.331347	-0.106247	0.903389	18.795	9.33261	8.29631	12.1413	3.34026	0.109464	0.833038	-0.72656	0.372707	9.53442	7.4065	9.26076	8.73389	0.668381	0.543392	0.146461
estExt_Genemark1.C_chr_402_t10017	Aspni7_TID_1184769	Aspni7_PID_1184493	OG008965	An_(1)Tr_(0)Pc_(0)	1	0	0	N/A	N/A	N/A	#N/A	0.94	17.8371	17.2109	23.6445	19.5642	2.04817	8.14142	15.1523	6.99686	10.0969	2.54924	0.764962	0.0484198	19.8436	10.1125	30.7377	20.2313	5.95714	0.0608979	0.909173	-0.668153	0.208172	16.298	7.41797	6.85761	10.1912	3.05768	0.774331	0.0638648	-0.31275	0.832322	8.79316	9.35824	10.1474	9.43293	0.392712	0.845385	0.00138273
MIX13082_3_34	Aspni7_TID_1213485	Aspni7_PID_1213209	OG003429	An_(1)Tr_(1)Pc_(1)	1	1	1	N/A	N/A	N/A	#N/A	none predicted	0.779409	0.514701	0.629375	0.641162	0.0766417	9.01081	11.5957	8.31181	9.63945	0.99874	-4.09242	2.28424e-42	8.97346	8.84039	8.59898	8.80428	0.109602	-3.72057	4.37484e-29	0.349563	0.288244	15.1738	7.9392	8.53656	10.5498	2.31839	-4.17908	1.1226e-31	-0.214597	0.875721	5.14929	6.69367	7.6072	6.48338	0.717286	-3.5365	5.23779e-25
Aspni5.gw1.2.1941.1	Aspni7_TID_136791	Aspni7_PID_136791	OG000030	An_(8)Tr_(4)Pc_(3)	8	4	3	N/A	N/A	N/A	#N/A	none predicted	0.607287	0.0681499	0.404763	0.360067	0.157232	3.17346	3.04704	1.91044	2.71031	0.401597	-3.04441	1.72745e-06	1.74302	1.39831	2.86749	2.00294	0.443583	-2.35423	0.00211033	0.628039	0.272293	4.73503	3.03128	3.1107	3.62567	0.555153	-3.45192	3.40389e-10	-0.334052	0.834758	2.98044	1.98248	2.77973	2.58089	0.30476	-2.98685	1.81956e-05
Aspni5.fgenesh1_pg.C_scaffold_2000121	Aspni7_TID_36692	Aspni7_PID_36692	OG009009	An_(1)Tr_(0)Pc_(0)	1	0	0	N/A	N/A	N/A	#N/A	none predicted	0.877192	1.47658	1.46164	1.27181	0.197354	0.298949	1.32869	0.475781	0.701139	0.317899	0.652066	0.455466	1.1848	0.932204	0.690322	0.935774	0.142754	0.504554	0.551021	-0.142858	0.912929	0.704065	0.101826	0.795678	0.533856	0.217628	1.02378	0.246224	#N/A	#N/A	0.478343	0.381812	0.642428	0.500861	0.0760711	1.08511	0.233703
fgenesh1_pg.chr_402_#_151	Aspni7_TID_1135526	Aspni7_PID_1135250	OG003465	An_(1)Tr_(1)Pc_(1)	1	1	1	N/A	N/A	N/A	#N/A	none predicted	41.4632	31.5836	33.5425	35.5297	3.02012	34.2698	43.9032	38.3793	38.8508	2.79089	-0.347678	0.076521	39.6777	31.433	52.6068	41.2392	6.16201	-0.154952	0.552056	0.176519	0.578012	51.5419	36.3409	37.5578	41.8135	4.87687	-0.433151	0.0245988	-0.0948221	0.942001	36.5044	43.1487	35.9875	38.5469	2.30573	-0.332758	0.0453036
Aspni5.fgenesh1_pg.C_scaffold_2000152	Aspni7_TID_36723	Aspni7_PID_36723	OG009012	An_(1)Tr_(0)Pc_(0)	1	0	0	N/A	N/A	N/A	#N/A	none predicted	0.520999	0.977228	1.71145	1.06989	0.346764	1.44583	1.58537	0.799312	1.27684	0.242135	-0.416865	0.589321	1.80951	3.08475	2.98721	2.62716	0.409792	-1.19826	0.0950975	-0.71977	0.27416	1.15211	1.32189	1.25096	1.24165	0.0492318	-0.39531	0.56611	0.0316672	0.986161	1.09584	7.28913	1.59439	3.32645	1.98656	-1.70962	0.062493
estExt_Genemark1.C_chr_402_t10192	Aspni7_TID_1184893	Aspni7_PID_1184617	OG006862	An_(1)Tr_(1)Pc_(0)	1	1	0	N/A	N/A	N/A	#N/A	none predicted	1.15937	1.0842	0.643941	0.962503	0.160752	0.658525	0.585366	0.335376	0.526422	0.09783	0.64348	0.297753	0.260987	0.821382	0.912384	0.664918	0.203667	0.545245	0.486999	-0.0903554	0.940295	0.620365	0.515895	0.721707	0.619322	0.0594152	0.416317	0.432846	-0.163283	0.944408	0.210738	0.336422	0.283028	0.276729	0.036418	1.51244	0.044881
estExt_fgenesh1_pm.C_chr_402_t10166	Aspni7_TID_1158373	Aspni7_PID_1158097	OG006864	An_(1)Tr_(1)Pc_(0)	1	1	0	N/A	N/A	N/A	#N/A	none predicted	1.58096	2.08147	2.42734	2.02992	0.245683	0.981379	1.15458	0.826875	0.987612	0.0946526	0.836025	0.0441721	1.32983	1.89012	1.26638	1.49545	0.198187	0.477302	0.374247	-0.349717	0.606374	1.42755	0.870086	1.07102	1.12289	0.163003	0.671233	0.0868575	-0.220327	0.896193	1.93976	1.10594	1.25606	1.43392	0.256607	0.323594	0.509968
Aspni5.fgenesh1_pg.C_scaffold_2000197	Aspni7_TID_36768	Aspni7_PID_36768	OG009017	An_(1)Tr_(0)Pc_(0)	1	0	0	N/A	N/A	N/A	#N/A	none predicted	0.231711	0.234024	0	0.155245	0.0776254	0.118452	0.296134	0.11311	0.175899	0.0601375	#N/A	#N/A	0.352086	0	0	0.117362	0.117362	#N/A	#N/A	#N/A	#N/A	0	0.544673	0.111271	0.218648	0.166147	-0.594387	0.74396	#N/A	#N/A	0	0.907703	0.19091	0.366205	0.276301	-1.17084	0.508529
Aspni5.fgenesh1_pg.C_scaffold_2000225	Aspni7_TID_36796	Aspni7_PID_36796	OG009018	An_(1)Tr_(0)Pc_(0)	1	0	0	N/A	N/A	N/A	#N/A	none predicted	0.245614	0	0.0818521	0.109155	0.0722049	0.0837059	0	0.0799312	0.0545457	0.0272946	#N/A	#N/A	0.373211	0.391526	0.19329	0.319342	0.0632474	-1.36503	0.372233	-1.00581	0.330668	0.464683	0.299368	0.235895	0.333316	0.0681916	-1.64519	0.160201	#N/A	#N/A	0	0	0.13491	0.0449699	0.0449699	#N/A	#N/A
Aspni5.fgenesh1_pg.C_scaffold_2000226	Aspni7_TID_36797	Aspni7_PID_36797	OG009019	An_(1)Tr_(0)Pc_(0)	1	0	0	N/A	N/A	N/A	#N/A	none predicted	0	0.0620164	0	0.0206721	0.0206721	0	0	0	0	0	#N/A	#N/A	0.0933028	0	0.144968	0.0794235	0.0424201	#N/A	#N/A	#N/A	#N/A	0.0316829	0	0.0294869	0.0203899	0.0102147	#N/A	#N/A	#N/A	#N/A	0	0	0.303547	0.101182	0.101182	#N/A	#N/A
Aspni5.fgenesh1_pg.C_scaffold_2000231	Aspni7_TID_36802	Aspni7_PID_36802	OG009021	An_(1)Tr_(0)Pc_(0)	1	0	0	N/A	N/A	N/A	#N/A	none predicted	2.18323	10.0145	7.1848	6.46084	2.28949	0.930065	0.46504	0.177625	0.524243	0.219219	3.28705	4.75502e-05	0.414679	1.01507	0.429534	0.61976	0.1977	3.30685	7.29295e-05	-0.0276539	0.98323	0.516315	0.475188	0.349474	0.446992	0.0501836	3.56571	2.50151e-07	#N/A	#N/A	0	0.178179	0.449699	0.209293	0.130746	4.32675	1.98107e-05
estExt_Genewise1Plus.C_chr_402_t20148	Aspni7_TID_1121913	Aspni7_PID_1121637	OG003556	An_(1)Tr_(1)Pc_(1)	1	1	1	N/A	N/A	N/A	#N/A	none predicted	23.479	31.4286	29.4668	28.1248	2.39094	10.6619	10.6762	7.35638	9.56482	1.10423	1.35632	1.24739e-05	11.7656	13.7034	11.106	12.1917	0.779476	1.24224	0.000467136	-0.131685	0.813778	7.91536	10.2423	8.03643	8.73137	0.756282	1.47771	3.08314e-06	0.289496	0.813749	10.9305	9.86628	8.81487	9.87056	0.610744	1.32097	1.45799e-06
estExt_Genewise1Plus.C_chr_402_t20149	Aspni7_TID_1121914	Aspni7_PID_1121638	OG003557	An_(1)Tr_(1)Pc_(1)	1	1	1	N/A	N/A	N/A	#N/A	none predicted	32.1729	21.0661	19.7626	24.3339	3.93754	18.7119	16.2614	15.6387	16.8706	0.937989	0.289631	0.326993	25.8417	21.6226	30.9381	26.1341	2.6931	-0.0631041	0.841909	-0.360432	0.180262	16.5478	14.7765	13.6005	14.975	0.856575	0.480206	0.0572146	0.333564	0.703147	23.2498	21.9625	18.9261	21.3795	1.28176	-0.0371334	0.88917
estExt_fgenesh1_pg.C_chr_402_t10296	Aspni7_TID_1165207	Aspni7_PID_1164931	OG003558	An_(1)Tr_(1)Pc_(1)	1	1	1	N/A	N/A	N/A	#N/A	none predicted	8.68499	5.81054	5.53055	6.67536	1.00806	4.24185	4.71325	3.94255	4.29922	0.224321	0.40461	0.196704	6.72452	6.26088	4.30985	5.76508	0.739825	0.223628	0.628925	-0.185972	0.774021	5.30903	4.2189	4.1441	4.55735	0.376463	0.337957	0.241253	-0.0219178	0.986601	2.44343	7.04288	4.64892	4.71174	1.32812	0.263933	0.604019
Aspni5.fgenesh1_pg.C_scaffold_2000275	Aspni7_TID_36846	Aspni7_PID_36846	OG009026	An_(1)Tr_(0)Pc_(0)	1	0	0	N/A	N/A	N/A	#N/A	none predicted	0.374983	1.79895	2.24937	1.47443	0.564894	2.58785	1.11823	4.21012	2.63873	0.892915	-0.982566	0.279372	2.99139	5.97749	0	2.98963	1.72555	-0.914445	0.53534	-0.0137298	0.991512	0.290225	1.51806	4.32174	2.04334	1.19307	-0.637274	0.590666	0.22315	0.912254	10.1219	6.97754	5.71564	7.60502	1.31009	-2.43333	0.000458473
gm1.5467_g	Aspni7_TID_1175014	Aspni7_PID_1174738	OG006877	An_(1)Tr_(0)Pc_(1)	1	0	1	N/A	N/A	N/A	#N/A	none predicted	13.8631	8.85948	9.49209	10.7382	1.57307	49.2387	54.6618	51.8545	51.9184	1.56582	-2.4962	8.25324e-32	53.3159	38.001	53.5609	48.2926	5.14627	-2.11864	5.47955e-21	0.361247	0.0798108	60.8277	52.7758	51.7383	55.1139	2.87252	-2.56788	1.68128e-37	0.0211594	0.985398	62.6347	57.9456	46.2548	55.6117	4.87035	-2.58621	5.1342e-34
Aspni5.fgenesh1_pg.C_scaffold_2000382	Aspni7_TID_36953	Aspni7_PID_36953	OG009046	An_(1)Tr_(0)Pc_(0)	1	0	0	N/A	N/A	N/A	#N/A	none predicted	0.0841143	0.0849539	0.0840946	0.0843876	0.00028321	0.429996	0.573337	0.410606	0.471313	0.0513184	-2.39887	0.0360782	0.511248	0.268168	0.397172	0.392196	0.0702152	-1.9043	0.162441	0.371368	0.759287	0.0868026	0.746957	0.161572	0.331777	0.208709	-1.90375	0.160123	#N/A	#N/A	0.825632	0.494263	0.831636	0.717177	0.11147	-2.98973	0.00997921
Aspni5.fgenesh1_pg.C_scaffold_2000408	Aspni7_TID_36979	Aspni7_PID_36979	OG009052	An_(1)Tr_(0)Pc_(0)	1	0	0	N/A	N/A	N/A	#N/A	none predicted	0.728515	22.5992	20.8099	14.7125	7.01106	17.6634	13.3896	9.04307	13.3653	2.48849	0.00463782	0.996781	38.1118	30.8575	7.12553	25.365	9.35706	-0.652368	0.588654	-0.605515	0.489339	9.55858	14.6785	13.8938	12.7103	1.59205	0.0523798	0.965536	0.232165	0.896412	39.8403	28.7427	28.9827	32.5219	3.65984	-1.19003	0.229333
Aspni5.fgenesh1_pg.C_scaffold_2000445	Aspni7_TID_37016	Aspni7_PID_37016	OG009058	An_(1)Tr_(0)Pc_(0)	1	0	0	N/A	N/A	N/A	#N/A	none predicted	0.14796	0.0747185	0	0.0742262	0.0427131	0.0756378	0.189098	0	0.0882452	0.0549506	#N/A	#N/A	0.112413	0	0.34932	0.153911	0.102952	#N/A	#N/A	#N/A	#N/A	0.305378	0.115934	0	0.140437	0.0890022	#N/A	#N/A	#N/A	#N/A	0.363079	0	0	0.121026	0.121026	#N/A	#N/A
Aspni5.fgenesh1_pg.C_scaffold_2000455	Aspni7_TID_37026	Aspni7_PID_37026	OG009061	An_(1)Tr_(0)Pc_(0)	1	0	0	N/A	N/A	N/A	#N/A	none predicted	8.94225	5.90059	8.82095	7.88793	0.994289	3.29135	2.64125	5.35462	3.7624	0.817927	0.812269	0.0961273	4.8916	6.08195	5.34832	5.44062	0.34671	0.560864	0.199532	-0.245101	0.772928	3.75274	3.42551	3.83616	3.67147	0.125316	0.880323	0.00648871	0.259186	0.886377	9.36251	4.20364	5.50118	6.35577	1.54933	0.111038	0.827646
Aspni5.fgenesh1_pg.C_scaffold_2000500	Aspni7_TID_37071	Aspni7_PID_37071	OG009071	An_(1)Tr_(0)Pc_(0)	1	0	0	N/A	N/A	N/A	#N/A	none predicted	1.91614	6.24562	7.22737	5.12971	1.63159	3.11671	1.7068	3.14623	2.65658	0.474967	0.735204	0.311588	2.3822	5.13704	0.822512	2.78058	1.26132	0.849365	0.382072	0.0785886	0.95212	1.16845	3.04828	4.93539	3.05071	1.08742	0.513679	0.556204	0.0585969	0.980694	0	4.26492	2.87042	2.37845	1.25551	0.869566	0.449383
Aspni5.fgenesh1_pg.C_scaffold_2000533	Aspni7_TID_37104	Aspni7_PID_37104	OG009075	An_(1)Tr_(0)Pc_(0)	1	0	0	N/A	N/A	N/A	#N/A	none predicted	0	0.111741	0.110611	0.0741174	0.0370601	0.339348	0.18853	0.108015	0.211964	0.0678002	#N/A	#N/A	0.504339	0.176363	0.261203	0.313968	0.0982857	#N/A	#N/A	-0.158052	0.91369	0	0.0577931	0.159389	0.0723939	0.0465871	#N/A	#N/A	#N/A	#N/A	0.542983	0	0.182311	0.241765	0.15954	#N/A	#N/A
fgenesh1_pg.chr_402_#_593	Aspni7_TID_1135968	Aspni7_PID_1135692	OG006914	An_(1)Tr_(0)Pc_(1)	1	0	1	N/A	N/A	N/A	#N/A	none predicted	0.629779	1.27213	1.02315	0.97502	0.186986	1.2073	1.7439	0.614856	1.18868	0.32606	-0.439567	0.5625	0.717714	2.13331	2.60198	1.81767	0.566375	-0.801197	0.336049	-0.321576	0.762761	3.20891	1.85049	1.17191	2.07711	0.598848	-1.20353	0.0496076	-0.578301	0.714392	3.09083	0.925159	2.98358	2.33319	0.704696	-1.39075	0.0602894
estExt_Genemark1.C_chr_402_t20120	Aspni7_TID_1185263	Aspni7_PID_1184987	OG003751	An_(1)Tr_(1)Pc_(1)	1	1	1	N/A	N/A	N/A	#N/A	none predicted	7.16374	7.47844	6.31946	6.98721	0.346015	3.20052	3.74426	2.99742	3.31407	0.222944	0.863352	0.0044501	3.65893	5.08599	6.67988	5.1416	0.872517	0.491432	0.233854	-0.367617	0.484369	4.90775	2.67293	4.71212	4.0976	0.714569	0.573379	0.120768	-0.387052	0.765858	2.06813	2.47616	1.28958	1.94462	0.348059	1.64525	2.98295e-05
estExt_Genemark1.C_chr_402_t20148	Aspni7_TID_1185283	Aspni7_PID_1185007	OG009082	An_(1)Tr_(0)Pc_(0)	1	0	0	N/A	N/A	N/A	#N/A	none predicted	9.51477	8.15711	6.69196	8.12128	0.815071	6.90008	7.96539	5.13072	6.6654	0.826668	0.0736725	0.834729	8.23754	4.58543	12.5377	8.45357	2.29817	0.0256496	0.959111	-0.0575996	0.937149	14.0147	8.52449	8.71324	10.4175	1.79944	-0.543322	0.0715794	-0.615837	0.42874	4.34387	7.69299	7.7482	6.59502	1.12569	0.0723739	0.859497
fgenesh1_kg.chr_402_#_466_#_1321_3_CATW_CATX_CATY_CATZ	Aspni7_TID_1145104	Aspni7_PID_1144828	OG006918	An_(1)Tr_(0)Pc_(1)	1	0	1	N/A	N/A	N/A	#N/A	none predicted	116.652	585.85	316.687	339.729	135.935	131.33	69.8797	206.58	135.93	39.529	1.09397	0.14362	89.995	83.5701	95.7531	89.7727	3.51868	1.98921	0.00167949	0.79824	0.163324	72.6461	90.5556	117.594	93.5987	13.0643	1.64203	0.0140666	0.747151	0.408896	84.7701	97.0399	93.2164	91.6755	3.62481	1.71428	0.00489802
Aspni5.fgenesh1_pg.C_scaffold_2000600	Aspni7_TID_37171	Aspni7_PID_37171	OG009087	An_(1)Tr_(0)Pc_(0)	1	0	0	N/A	N/A	N/A	#N/A	none predicted	0.867657	6.80832	4.60418	4.09339	1.73383	0.682385	1.47853	0.716775	0.959228	0.259838	1.8684	0.0247268	0.304248	0.106393	0.157574	0.189405	0.0592919	4.26334	1.61617e-05	1.83823	0.0119749	1.92853	0.836744	1.60255	1.45594	0.323583	1.30687	0.113543	-0.748958	0.5216	0.327561	1.04583	0.659885	0.677759	0.20754	2.31212	0.0126094
Aspni5.fgenesh1_pg.C_scaffold_2000614	Aspni7_TID_37185	Aspni7_PID_37185	OG009093	An_(1)Tr_(0)Pc_(0)	1	0	0	N/A	N/A	N/A	#N/A	none predicted	8.09775	8.01609	5.0398	7.05121	1.00598	24.0152	18.1853	14.084	18.7615	2.88133	-1.60935	9.6189e-06	26.5648	29.1507	19.3079	25.0078	2.94608	-1.78981	7.71569e-06	-0.18991	0.779362	22.0259	23.9233	22.1989	22.716	0.605719	-1.88457	2.21919e-10	-0.0502618	0.978347	26.0561	34.3481	25.8921	28.7654	2.79173	-2.2221	3.05509e-14
Aspni5.fgenesh1_pg.C_scaffold_2000620	Aspni7_TID_37191	Aspni7_PID_37191	OG009095	An_(1)Tr_(0)Pc_(0)	1	0	0	N/A	N/A	N/A	#N/A	0.988	1.39553	3.10082	3.44151	2.64595	0.632898	2.85361	3.88414	2.72493	3.15423	0.366844	-0.418211	0.488682	6.78565	7.11865	4.17331	6.02587	0.931254	-1.10374	0.0818751	-0.655043	0.257515	2.83226	3.64491	3.30611	3.26109	0.235668	-0.48027	0.408167	0.0118748	0.9927	2.7396	2.91565	2.45291	2.70272	0.134851	-0.194366	0.777887
Aspni5.fgenesh1_pg.C_scaffold_2000630	Aspni7_TID_37201	Aspni7_PID_37201	OG009101	An_(1)Tr_(0)Pc_(0)	1	0	0	N/A	N/A	N/A	#N/A	none predicted	6.35878	2.79441	3.25144	4.13488	1.11975	1.43921	1.73701	0.995191	1.39047	0.215527	1.31047	0.00374458	1.99144	1.54753	3.66717	2.40205	0.645409	0.805635	0.122024	-0.478275	0.454118	2.30421	1.87634	1.44521	1.87525	0.247974	0.905314	0.0295613	-0.313282	0.86104	1.42936	0.66553	1.59972	1.23154	0.287244	1.46492	0.00677623
fgenesh1_kg.chr_402_#_528_#_580_1_CATW_CATX_CATY_CATZ	Aspni7_TID_1145166	Aspni7_PID_1144890	OG009105	An_(1)Tr_(0)Pc_(0)	1	0	0	N/A	N/A	N/A	#N/A	none predicted	78.1982	55.7226	59.2617	64.3942	6.97721	273.883	303.452	274.086	283.807	9.82264	-2.36019	1.46094e-44	404.551	360.514	466.229	410.431	30.6587	-2.62543	1.2492e-50	-0.277526	0.118565	382.195	316.139	337.771	345.368	19.4434	-2.62961	4.09525e-59	-0.20426	0.832051	415.67	426.455	395.964	412.696	8.92679	-2.89609	9.96152e-107
estExt_Genemark1.C_chr_402_t20229	Aspni7_TID_1185355	Aspni7_PID_1185079	OG009107	An_(1)Tr_(0)Pc_(0)	1	0	0	N/A	N/A	N/A	#N/A	none predicted	0.194726	0.747343	0.895528	0.612532	0.213238	6.37085	1.49319	8.40292	5.42232	2.05027	-3.18449	6.25552e-05	16.5696	10.7401	3.58588	10.2985	3.75458	-3.84688	3.86291e-07	-0.501355	0.634254	1.04493	4.5163	6.3961	3.98578	1.56736	-2.76068	0.000965252	0.54826	0.74384	15.0996	10.6031	14.8886	13.5305	1.46492	-4.5383	3.46515e-17
Aspni5.fgenesh1_pg.C_scaffold_2000658	Aspni7_TID_37229	Aspni7_PID_37229	OG009110	An_(1)Tr_(0)Pc_(0)	1	0	0	N/A	N/A	N/A	#N/A	none predicted	35.0784	14.5804	16.1963	21.9517	6.57989	29.9872	39.4048	26.9768	32.1229	3.7432	-0.786456	0.0466371	46.4529	26.4488	33.6202	35.5073	5.85125	-0.671977	0.126992	0.0980844	0.849549	34.9861	29.7207	21.7074	28.8047	3.86049	-0.616091	0.143823	0.183955	0.884244	22.9223	20.8555	16.0385	19.9387	2.03936	-0.107613	0.803288
Aspni5.fgenesh1_pg.C_scaffold_2000663	Aspni7_TID_37234	Aspni7_PID_37234	OG009111	An_(1)Tr_(0)Pc_(0)	1	0	0	N/A	N/A	N/A	#N/A	none predicted	0.219298	1.21818	0.109623	0.5157	0.352663	0.336318	0.0934233	0.214101	0.214614	0.0701182	0.958031	0.494786	0.83306	1.39831	1.29435	1.17524	0.173702	-1.00352	0.408162	-1.48125	0.0737104	0.0565767	0.40094	1.15841	0.538643	0.32544	-0.233985	0.878213	#N/A	#N/A	3.22881	1.50338	1.44546	2.05922	0.585035	-1.96819	0.0645699
Aspni5.fgenesh1_pg.C_scaffold_2000679	Aspni7_TID_37250	Aspni7_PID_37250	OG006932	An_(1)Tr_(0)Pc_(1)	1	0	1	N/A	N/A	N/A	#N/A	none predicted	2.53289	1.55041	2.60904	2.23078	0.340894	0	0.392378	0.374678	0.255685	0.127945	2.74545	0.000292684	1.28291	0.489407	1.08726	0.953192	0.238672	1.25308	0.0420238	-1.0585	0.265038	0.910884	0	0.0737172	0.328201	0.292118	2.40132	0.0347077	#N/A	#N/A	0.376695	0.90203	0.126478	0.468401	0.22853	1.97595	0.0135302
Aspni5.fgenesh1_pg.C_scaffold_2000718	Aspni7_TID_37289	Aspni7_PID_37289	OG009123	An_(1)Tr_(0)Pc_(0)	1	0	0	N/A	N/A	N/A	#N/A	none predicted	0	0	0	0	0	0.975214	1.01586	1.39686	1.12931	0.134286	-5.27398	0.000528365	1.63053	1.90061	2.25193	1.92769	0.179891	-5.95756	0.000226553	-0.435047	0.627763	1.16889	1.12107	1.14512	1.14503	0.0138017	-5.39975	0.000343734	0.111834	0.962706	2.34063	3.03596	1.37529	2.25063	0.4815	-6.35137	6.00639e-05
Aspni5.gw1.2.1611.1	Aspni7_TID_133333	Aspni7_PID_133333	OG000119	An_(2)Tr_(6)Pc_(2)	2	6	2	N/A	N/A	N/A	#N/A	none predicted	0.0505378	0.0510423	0.101052	0.067544	0.0167546	0.361692	0.990364	0.838784	0.73028	0.189418	-3.3487	0.000459065	0.537547	0.161122	0.357945	0.352204	0.108702	-2.08169	0.0899642	1.01077	0.220444	0.886601	0.765581	0.630995	0.761059	0.0738216	-3.46741	3.4251e-05	-0.0739902	0.974951	0.248029	0.197976	0.0832776	0.176428	0.0487649	-1.34873	0.342322
Aspni5.fgenesh1_pg.C_scaffold_2000731	Aspni7_TID_37302	Aspni7_PID_37302	OG003838	An_(1)Tr_(1)Pc_(1)	1	1	1	N/A	N/A	N/A	#N/A	none predicted	2.95954	3.01701	3.18006	3.0522	0.0660483	5.62752	6.52785	5.77881	5.97806	0.278341	-1.17272	1.21385e-06	8.82594	7.23088	11.2644	9.10706	1.17283	-1.50157	1.747e-08	-0.34065	0.20124	6.66483	5.20138	4.75509	5.54044	0.576771	-1.04555	7.20288e-06	0.169222	0.891149	5.0226	6.71782	5.74278	5.82773	0.49121	-1.13375	1.86305e-05
fgenesh1_pm.chr_402_#_571	Aspni7_TID_1152466	Aspni7_PID_1152190	OG009133	An_(1)Tr_(0)Pc_(0)	1	0	0	N/A	N/A	N/A	#N/A	none predicted	0	0.0143723	0.0426807	0.0190177	0.0125379	0.0145491	0	0.013893	0.00948071	0.00474414	#N/A	#N/A	0	0	0.0335962	0.0111987	0.0111987	#N/A	#N/A	#N/A	#N/A	0	0.00743342	0.00683358	0.00475566	0.00238413	#N/A	#N/A	#N/A	#N/A	0	0	0	0	0	#N/A	#N/A
Aspni5.fgenesh1_pg.C_scaffold_2000777	Aspni7_TID_37348	Aspni7_PID_37348	OG009135	An_(1)Tr_(0)Pc_(0)	1	0	0	N/A	N/A	N/A	#N/A	none predicted	0.0286932	0.0289796	0.0286865	0.0287864	9.66089e-05	0.38137	0.782311	0.0560266	0.406569	0.210038	-3.4897	0.00284009	0.74119	0.320173	0.609677	0.557013	0.124357	-3.88782	0.000132128	-0.169475	0.896822	0.532984	0.644502	0.454704	0.544063	0.0550691	-4.1343	3.08172e-06	-0.443104	0.807191	0.14082	0.393409	0.520096	0.351442	0.11148	-3.50201	0.00197994
Aspni5.fgenesh1_pg.C_scaffold_2000778	Aspni7_TID_37349	Aspni7_PID_37349	OG009136	An_(1)Tr_(0)Pc_(0)	1	0	0	N/A	N/A	N/A	#N/A	none predicted	0	0	0	0	0	0	0.0216186	0	0.0072062	0.0072062	#N/A	#N/A	0	0	0	0	0	#N/A	#N/A	#N/A	#N/A	0	0.0132542	0.00609233	0.00644885	0.00383031	#N/A	#N/A	#N/A	#N/A	0	0.0248493	0.0209054	0.0152516	0.00771031	#N/A	#N/A
fgenesh1_kg.chr_402_#_668_#_1892_1_CATW_CATX_CATY_CATZ	Aspni7_TID_1145306	Aspni7_PID_1145030	OG003892	An_(1)Tr_(1)Pc_(1)	1	1	1	N/A	N/A	N/A	#N/A	none predicted	42.5389	29.7334	34.1733	35.4819	3.7541	7.14988	9.30081	7.46025	7.97031	0.671255	1.926	2.44331e-22	10.8853	9.1356	13.8525	11.2911	1.37668	1.69438	1.91258e-15	-0.242751	0.419717	11.177	7.57331	9.64876	9.46637	1.0443	1.69239	8.11842e-16	-0.302422	0.765858	4.1855	7.61715	7.58868	6.46377	1.13917	2.21042	1.35975e-13
fgenesh1_kg.chr_402_#_675_#_3222_1_CATW_CATX_CATY_CATZ	Aspni7_TID_1145313	Aspni7_PID_1145037	OG006948	An_(1)Tr_(0)Pc_(1)	1	0	1	N/A	N/A	N/A	#N/A	none predicted	7.22288	4.30077	2.99087	4.83817	1.25088	1.48797	1.85999	1.57874	1.64223	0.111988	1.30397	0.000998897	2.41618	2.06217	2.22701	2.23512	0.102275	1.12058	0.0070824	-0.188204	0.711547	2.0164	1.59085	1.90252	1.83659	0.12719	1.15725	0.00273298	-0.151805	0.923967	1.98405	1.4253	0.799392	1.40292	0.342166	1.54911	0.00138933
Aspni5.e_gw1.2.2112.1	Aspni7_TID_175389	Aspni7_PID_175389	OG003914	An_(1)Tr_(1)Pc_(1)	1	1	1	N/A	N/A	N/A	#N/A	none predicted	95.5415	82.6126	79.7495	85.9679	4.85765	50.7995	56.3488	60.3884	55.8456	2.7795	0.399685	0.0793607	52.7289	42.9241	76.3408	57.3313	9.91723	0.648873	0.0139815	0.232438	0.552093	53.0181	41.7272	42.8507	45.8653	3.59105	0.704805	1.83966e-05	0.359127	0.694596	50.3181	35.0882	36.0172	40.4745	4.92912	0.88053	0.000103921
gm1.6129_g	Aspni7_TID_1175676	Aspni7_PID_1175400	OG009160	An_(1)Tr_(0)Pc_(0)	1	0	0	N/A	N/A	N/A	#N/A	none predicted	2.3839	6.42052	3.17779	3.99407	1.23468	0.221574	0.615495	0.775803	0.537624	0.164662	2.60988	0.000207584	0.329304	0	0.17055	0.166618	0.0950822	4.42529	1.03071e-06	1.15697	0.230862	0.223644	0.452826	0.450976	0.375815	0.0760875	3.11132	1.52789e-06	#N/A	#N/A	0	0.707475	0.119038	0.275504	0.218702	3.4411	0.000322011
Aspni5.fgenesh1_pg.C_scaffold_2000917	Aspni7_TID_37488	Aspni7_PID_37488	OG009167	An_(1)Tr_(0)Pc_(0)	1	0	0	N/A	N/A	N/A	#N/A	none predicted	0.399372	0.10084	0.0998196	0.20001	0.0996812	0	0.0850684	0	0.0283561	0.0283561	#N/A	#N/A	0	0	0.23572	0.0785733	0.0785733	#N/A	#N/A	#N/A	#N/A	0.257585	0	0	0.0858616	0.0858616	#N/A	#N/A	#N/A	#N/A	0	0.195562	0.164524	0.120029	0.0606795	#N/A	#N/A
Aspni5.fgenesh1_pg.C_scaffold_2000923	Aspni7_TID_37494	Aspni7_PID_37494	OG009170	An_(1)Tr_(0)Pc_(0)	1	0	0	N/A	N/A	N/A	#N/A	none predicted	0	0	0	0	0	0	0.175856	0.100754	0.0922031	0.0509449	#N/A	#N/A	0	0.164507	0.243643	0.13605	0.0717585	#N/A	#N/A	#N/A	#N/A	0.106497	0	0.0991156	0.0685376	0.034335	#N/A	#N/A	#N/A	#N/A	0	0	0.170054	0.0566848	0.0566848	#N/A	#N/A
gm1.6197_g	Aspni7_TID_1175744	Aspni7_PID_1175468	OG006962	An_(1)Tr_(0)Pc_(1)	1	0	1	N/A	N/A	N/A	#N/A	0.996	16.1013	11.0251	6.91196	11.3461	2.6576	3.34823	6.04553	4.08537	4.49304	0.804879	1.09704	0.0126661	12.0257	7.83051	18.6847	12.847	3.16014	-0.116261	0.834033	-1.15918	0.00363407	4.08358	5.41714	5.59159	5.03077	0.476266	0.919995	0.0356399	-0.173556	0.925922	8.48261	14.967	12.8914	12.1137	1.91185	-0.327831	0.476706
fgenesh1_pg.chr_402_#_1022	Aspni7_TID_1136397	Aspni7_PID_1136121	OG009183	An_(1)Tr_(0)Pc_(0)	1	0	0	N/A	N/A	N/A	#N/A	none predicted	0.203547	0.274105	0.2035	0.227051	0.0235273	0	0	0	0	0	#N/A	#N/A	0	0	0	0	0	#N/A	#N/A	#N/A	#N/A	0.0350088	0	0	0.0116696	0.0116696	3.28249	0.0249789	#N/A	#N/A	0	0	0	0	0	#N/A	#N/A
gm1.6204_g	Aspni7_TID_1175751	Aspni7_PID_1175475	OG009184	An_(1)Tr_(0)Pc_(0)	1	0	0	N/A	N/A	N/A	#N/A	none predicted	0.194932	0	0	0.0649772	0.0649772	0	0	0	0	0	#N/A	#N/A	0	0	0	0	0	#N/A	#N/A	#N/A	#N/A	0	0	0	0	0	#N/A	#N/A	#N/A	#N/A	0	0	0	0	0	#N/A	#N/A
gm1.6246_g	Aspni7_TID_1175793	Aspni7_PID_1175517	OG003964	An_(1)Tr_(1)Pc_(1)	1	1	1	N/A	N/A	N/A	#N/A	none predicted	6.10173	5.61658	8.26243	6.66024	0.813243	2.13213	5.26461	4.07197	3.8229	0.912803	0.591398	0.217182	5.04656	3.93988	9.57334	6.18659	1.72324	0.187884	0.725942	-0.379525	0.603627	4.86204	2.25938	4.04286	3.72143	0.768318	0.646636	0.129185	-0.24393	0.891149	1.13719	3.32825	2.54547	2.33697	0.641037	1.26463	0.0120775
fgenesh1_pg.chr_402_#_1073	Aspni7_TID_1136448	Aspni7_PID_1136172	OG006969	An_(1)Tr_(0)Pc_(1)	1	0	1	N/A	N/A	N/A	#N/A	none predicted	348.264	233.83	256.28	279.458	35.0079	143.042	111.963	72.7981	109.268	20.3223	1.11759	0.000828297	109.995	69.0539	67.8963	82.315	13.844	1.78371	4.11203e-09	0.606591	0.199402	132.881	86.1023	74.2771	97.7535	17.8925	1.31266	5.39577e-07	0.206874	0.897312	132.749	101.393	78.8966	104.346	15.6159	1.19845	2.41529e-06
Aspni5.fgenesh1_pg.C_scaffold_2001019	Aspni7_TID_37590	Aspni7_PID_37590	OG009194	An_(1)Tr_(0)Pc_(0)	1	0	0	N/A	N/A	N/A	#N/A	none predicted	4.28396	4.49979	5.25376	4.67917	0.293974	16.0598	7.68939	12.7146	12.1546	2.43251	-1.58275	0.000220499	20.9172	20.0315	11.3277	17.4255	3.05958	-1.84845	2.01858e-05	-0.255083	0.7579	5.36399	9.72699	9.57295	8.22131	1.42935	-1.02693	0.0180928	0.812622	0.352016	16.8199	18.572	17.9775	17.7898	0.514444	-2.12073	1.77098e-17
fgenesh1_kg.chr_402_#_821_#_0_0_EXTD102302.b1_EXTC_EXTD	Aspni7_TID_1145459	Aspni7_PID_1145183	OG009198	An_(1)Tr_(0)Pc_(0)	1	0	0	N/A	N/A	N/A	#N/A	none predicted	86.6136	207.673	257.973	184.087	50.8536	4.83283	4.50124	5.56502	4.96636	0.314262	4.9191	1.25464e-22	3.59128	5.09722	1.31291	3.3338	1.09999	5.65053	6.9609e-18	0.640138	0.447583	4.73451	3.84902	5.00721	4.53025	0.34959	5.06853	5.99465e-25	0.196365	0.912309	2.72926	5.44622	3.43638	3.87062	0.813817	5.2891	9.39625e-22
estExt_fgenesh1_pm.C_chr_4030005	Aspni7_TID_1158899	Aspni7_PID_1158623	OG000031	An_(11)Tr_(3)Pc_(1)	11	3	1	N/A	N/A	N/A	#N/A	none predicted	6.3633	4.16283	4.91595	5.14736	0.645675	3.47474	6.46904	2.61208	4.18528	1.16872	0.0951021	0.843013	1.64814	1.09504	1.53646	1.42655	0.168858	1.88164	1.13798e-08	1.63173	8.82289e-05	21.0059	15.2979	18.9422	18.4153	1.66868	-2.04188	8.65448e-20	-2.24587	2.47241e-13	1.41954	1.84124	1.3107	1.52383	0.161786	1.52455	3.65041e-06
estExt_fgenesh1_pm.C_chr_4030006	Aspni7_TID_1158900	Aspni7_PID_1158624	OG009202	An_(1)Tr_(0)Pc_(0)	1	0	0	N/A	N/A	N/A	#N/A	none predicted	3.03727	3.71178	4.09935	3.61613	0.310305	2.17373	4.39929	1.15647	2.5765	0.957539	0.321598	0.590345	1.89221	0.726243	0.788777	1.13574	0.378663	1.72486	0.00084591	1.16844	0.0734761	11.409	4.41067	6.03837	7.28601	2.11436	-1.14736	0.00733846	-1.70159	0.000202769	0	0.297454	1.60157	0.633007	0.491834	2.11906	0.0364379
gm1.6332_g	Aspni7_TID_1175879	Aspni7_PID_1175603	OG006974	An_(1)Tr_(1)Pc_(0)	1	1	0	N/A	N/A	N/A	#N/A	1	4.26963	3.28976	3.87257	3.81065	0.284554	3.51025	8.40073	3.73872	5.21656	1.59345	-0.635841	0.154976	0.53507	0.420995	0.207839	0.387968	0.0958959	3.31184	1.42623e-10	3.3642	1.43054e-11	15.5349	5.79423	10.1038	10.4776	2.81808	-1.61795	4.30007e-05	-1.41394	0.000118224	0	0	0.145064	0.0483548	0.0483548	5.43001	9.24447e-09
e_gw1.403.37.1	Aspni7_TID_1090282	Aspni7_PID_1090006	OG000112	An_(7)Tr_(0)Pc_(3)	7	0	3	N/A	N/A	N/A	#N/A	none predicted	0.710018	0.371833	0.736143	0.605998	0.117325	0.134431	0.0672168	0.0770215	0.0928898	0.0209627	2.38529	0.000852019	0.199792	0.0838385	0.0620847	0.115238	0.0427406	2.35902	0.00355388	-0.0252922	0.985132	0.325649	0.151104	0.416731	0.297828	0.0779316	0.782429	0.210572	-0.761582	0.547637	0	0.0515078	0	0.0171693	0.0171693	4.24173	0.000916143
Aspni5.fgenesh1_pm.C_scaffold_24000003	Aspni7_TID_51523	Aspni7_PID_51523	OG006975	An_(1)Tr_(0)Pc_(1)	1	0	1	N/A	N/A	N/A	#N/A	none predicted	0	0	0	0	0	0.0362887	0	0	0.0120962	0.0120962	#N/A	#N/A	0	0	0	0	0	#N/A	#N/A	#N/A	#N/A	0	0	0	0	0	#N/A	#N/A	#N/A	#N/A	0	0	0	0	0	#N/A	#N/A
fgenesh1_pg.chr_403_#_11	Aspni7_TID_1136526	Aspni7_PID_1136250	OG009204	An_(1)Tr_(0)Pc_(0)	1	0	0	N/A	N/A	N/A	#N/A	none predicted	1.31101	2.26988	2.40741	1.9961	0.344839	0.711226	1.34497	0.731397	0.929198	0.207968	0.915044	0.0738033	0.691132	0.895647	2.71617	1.43432	0.64364	0.583697	0.418191	-0.298279	0.75582	2.49874	1.00628	1.02787	1.51096	0.493929	0.26259	0.663609	-0.747612	0.477549	0.13131	0.262028	0.352705	0.248681	0.0642589	2.70162	2.37981e-05
e_gw1.501.41.1	Aspni7_TID_1090917	Aspni7_PID_1090641	OG006983	An_(1)Tr_(1)Pc_(0)	1	1	0	N/A	N/A	N/A	#N/A	none predicted	0.02241	0	0.0448095	0.0224065	0.0129354	0.0458244	0.133657	0	0.059827	0.0392134	-1.23024	0.468167	0	0	0.105816	0.0352719	0.0352719	#N/A	#N/A	0.284805	0.816979	0	0	0.0538082	0.0179361	0.0179361	#N/A	#N/A	#N/A	#N/A	0	0	0	0	0	#N/A	#N/A
gm1.6375_g	Aspni7_TID_1175922	Aspni7_PID_1175646	OG000195	An_(3)Tr_(4)Pc_(1)	3	4	1	N/A	N/A	N/A	#N/A	none predicted	0.0354933	0.215086	0.07097	0.107183	0.0549147	0	0	0	0	0	#N/A	#N/A	0.0539322	0.0565788	0.251389	0.120633	0.0653823	-0.0369387	0.983461	#N/A	#N/A	0	0.0185406	0	0.00618019	0.00618019	#N/A	#N/A	#N/A	#N/A	0.174194	0.0695206	0.233948	0.159221	0.0480528	-0.661038	0.63247
Aspni5.fgenesh1_pg.C_scaffold_16000007	Aspni7_TID_44959	Aspni7_PID_44959	OG009222	An_(1)Tr_(0)Pc_(0)	1	0	0	N/A	N/A	N/A	#N/A	none predicted	0	0	0	0	0	0	0	0	0	0	#N/A	#N/A	0.0696289	0	0	0.0232096	0.0232096	#N/A	#N/A	#N/A	#N/A	0.023644	0	0	0.00788133	0.00788133	#N/A	#N/A	#N/A	#N/A	0	0	0	0	0	#N/A	#N/A
Aspni5.fgenesh1_pg.C_scaffold_16000020	Aspni7_TID_44972	Aspni7_PID_44972	OG009225	An_(1)Tr_(0)Pc_(0)	1	0	0	N/A	N/A	N/A	#N/A	none predicted	0	0.0861338	0	0.0287113	0.0287113	0	0	0	0	0	#N/A	#N/A	0.129587	0	0	0.0431957	0.0431957	#N/A	#N/A	#N/A	#N/A	0	0	0	0	0	#N/A	#N/A	#N/A	#N/A	0	0	0	0	0	#N/A	#N/A
MIX16379_8_73	Aspni7_TID_1216782	Aspni7_PID_1216506	OG009226	An_(1)Tr_(0)Pc_(0)	1	0	0	N/A	N/A	N/A	#N/A	0.998	0.219953	3.88759	3.62837	2.57864	1.18171	1.46173	1.40553	0.375796	1.08102	0.352985	1.0481	0.31935	1.75465	2.19137	1.1684	1.70481	0.296358	0.645348	0.559399	-0.382119	0.700996	1.58888	1.14896	1.42593	1.38792	0.128406	0.716026	0.475642	-0.312128	0.878209	1.8891	1.61558	0.996722	1.50046	0.263958	0.625909	0.556452
Aspni5.fgenesh1_pg.C_scaffold_16000035	Aspni7_TID_44987	Aspni7_PID_44987	OG009229	An_(1)Tr_(0)Pc_(0)	1	0	0	N/A	N/A	N/A	#N/A	none predicted	2.76653	11.2447	10.7937	8.26831	2.75397	1.72471	1.43728	2.37159	1.84453	0.276284	1.9201	0.00419469	1.02531	0.107562	0.955831	0.696233	0.295018	3.56066	1.12898e-05	1.36992	0.0474186	1.77564	1.37465	1.91179	1.68736	0.161218	2.07207	0.00108019	0.22753	0.902821	0	0.660828	0.667136	0.442655	0.221335	3.79834	1.4695e-05
fgenesh1_kg.chr_501_#_10_#_893_1_EXTC_EXTD	Aspni7_TID_1145524	Aspni7_PID_1145248	OG004024	An_(1)Tr_(1)Pc_(1)	1	1	1	N/A	N/A	N/A	#N/A	none predicted	52.7698	39.3146	39.4378	43.8407	4.46465	27.0903	32.3414	31.3185	30.2501	1.60727	0.309053	0.176315	33.4759	32.5085	38.1309	34.7051	1.73552	0.373396	0.108651	0.0484454	0.906094	32.9118	27.0209	32.8823	30.9384	1.95874	0.287712	0.205008	-0.00399548	0.996367	24.1085	47.2336	34.218	35.1867	6.6932	0.0957112	0.792891
Aspni5.fgenesh1_pg.C_scaffold_16000075	Aspni7_TID_45027	Aspni7_PID_45027	OG009242	An_(1)Tr_(0)Pc_(0)	1	0	0	N/A	N/A	N/A	#N/A	none predicted	0	0	0	0	0	0	0	0	0	0	#N/A	#N/A	0	0	0	0	0	#N/A	#N/A	#N/A	#N/A	0	0	0	0	0	#N/A	#N/A	#N/A	#N/A	0	0	0	0	0	#N/A	#N/A
Aspni5.fgenesh1_pg.C_scaffold_16000086	Aspni7_TID_45038	Aspni7_PID_45038	OG007003	An_(1)Tr_(0)Pc_(1)	1	0	1	N/A	N/A	N/A	#N/A	none predicted	0	0.0687162	0.0340106	0.0342423	0.019837	0.730397	1.21735	0.166062	0.704603	0.303754	-3.99874	0.000257296	0.723678	1.13879	0.88346	0.915308	0.120885	-4.35244	1.1186e-05	-0.160436	0.895046	0.684562	0.977361	0.522759	0.728227	0.133036	-4.25779	3.206e-06	-0.13292	0.957209	0.834781	0.599688	0.67268	0.702383	0.0694714	-4.20787	2.58882e-05
fgenesh1_pm.chr_501_#_80	Aspni7_TID_1152796	Aspni7_PID_1152520	OG000423	An_(2)Tr_(3)Pc_(1)	2	3	1	N/A	N/A	N/A	#N/A	none predicted	0.0223285	0	0	0.00744284	0.00744284	1.0273	1.21756	0.959175	1.06801	0.0773173	-6.40458	1.31174e-09	0.916063	0.391526	0.47444	0.59401	0.162796	-5.41856	1.37344e-05	1.0055	0.0454957	1.29036	0.991415	0.932858	1.07154	0.110706	-6.43055	8.91041e-10	0.0203934	0.988968	1.31501	0.743492	1.50854	1.18901	0.229659	-6.6459	7.43735e-09
estExt_fgenesh1_pm.C_chr_5010081	Aspni7_TID_1158974	Aspni7_PID_1158698	OG001168	An_(2)Tr_(2)Pc_(0)	2	2	0	CE16	N/A	CE16	G_v_A|G_v_A+T|G_v_A+P|G_v_A+T+P	0.998	0	0	0.029873	0.00995768	0.00995768	217.635	423.475	221.97	287.693	67.9025	-13.3765	1.73745e-53	274.687	165.327	339.704	259.906	50.8781	-13.2106	2.45147e-46	0.381535	0.422126	508.453	298.604	279.143	362.067	73.4087	-13.7335	2.08598e-57	-0.556557	0.434405	229.72	210.225	193.994	211.313	10.3273	-13.2982	1.01574e-48
Aspni5.fgenesh1_pg.C_scaffold_16000089	Aspni7_TID_45041	Aspni7_PID_45041	OG009247	An_(1)Tr_(0)Pc_(0)	1	0	0	N/A	N/A	N/A	#N/A	none predicted	0	0	0	0	0	1.30388	1.73049	1.06063	1.365	0.195772	-6.67276	1.05386e-06	0.502399	1.65645	1.33816	1.16567	0.34413	-6.42383	4.67219e-05	0.36659	0.684234	2.41278	2.54134	2.427	2.46037	0.0406926	-7.47688	1.15324e-08	-0.662125	0.531415	0.463624	0.555096	1.47882	0.832513	0.32423	-6.21948	0.000113629
e_gw1.501.446.1	Aspni7_TID_1090911	Aspni7_PID_1090635	OG007004	An_(1)Tr_(0)Pc_(1)	1	0	1	GH10	N/A	GH10	#N/A	0.999	0	0	0	0	0	0	0	0	0	0	#N/A	#N/A	0	0	0	0	0	#N/A	#N/A	#N/A	#N/A	0	0	0	0	0	#N/A	#N/A	#N/A	#N/A	0	0	0	0	0	#N/A	#N/A
fgenesh1_pg.chr_501_#_95	Aspni7_TID_1136654	Aspni7_PID_1136378	OG009248	An_(1)Tr_(0)Pc_(0)	1	0	0	N/A	N/A	N/A	#N/A	none predicted	0	0	0.0241214	0.00804048	0.00804048	0.444019	0.205568	0.0235554	0.224381	0.121741	-3.87999	0.00719128	0.0366612	0	0	0.0122204	0.0122204	#N/A	#N/A	1.67434	0.0545387	0.124491	0.0126032	0.0811034	0.0727325	0.0325692	-2.54444	0.107734	0.379456	0.817547	0	0	0	0	0	#N/A	#N/A
fgenesh1_kg.chr_501_#_41_#_86_2_EXTC_EXTD	Aspni7_TID_1145555	Aspni7_PID_1145279	OG009249	An_(1)Tr_(0)Pc_(0)	1	0	0	N/A	N/A	N/A	#N/A	none predicted	1102.61	2541.67	1660.66	1768.31	418.893	372.944	89.8581	690.46	384.421	173.474	1.88657	0.0126322	71.2379	137.695	24.8796	77.9376	32.7389	4.34304	5.10183e-10	1.79389	0.0156031	45.084	185.429	183.934	138.149	46.5346	3.33592	3.49292e-07	1.3389	0.0607152	80.8367	129.535	91.2008	100.524	14.8107	3.92642	5.39996e-20
estExt_fgenesh1_pm.C_chr_5010089	Aspni7_TID_1158978	Aspni7_PID_1158702	OG000177	An_(3)Tr_(2)Pc_(3)	3	2	3	N/A	N/A	N/A	#N/A	none predicted	4.20329	15.1141	13.9739	11.0971	3.46259	12.763	15.5117	16.1181	14.7976	1.03226	-0.562872	0.365065	20.6228	15.8628	23.0753	19.8536	2.11727	-0.702203	0.265982	-0.156326	0.65895	17.3636	16.0839	13.6673	15.7049	1.0837	-0.63543	0.304888	0.0746678	0.962244	17.3979	17.7554	12.8512	16.0015	1.57853	-0.658556	0.268686
Aspni5.estExt_fgenesh1_pg.C_160097	Aspni7_TID_54869	Aspni7_PID_54869	OG000503	An_(3)Tr_(1)Pc_(1)	3	1	1	N/A	N/A	N/A	#N/A	none predicted	0.215451	0.544003	0.1077	0.289051	0.131216	0.330418	0.0917843	0.105173	0.175792	0.0774097	0.465948	0.754514	1.4732	0.858609	0.254329	0.862046	0.351862	-1.3663	0.280253	-1.1436	0.244807	0	0.0562723	0	0.0187574	0.0187574	#N/A	#N/A	#N/A	#N/A	1.05739	0.211001	0	0.422797	0.32309	-0.531236	0.74711
e_gw1.501.26.1	Aspni7_TID_1090956	Aspni7_PID_1090680	OG000404	An_(3)Tr_(1)Pc_(2)	3	1	2	N/A	N/A	N/A	#N/A	none predicted	0	0	0	0	0	0	0	0	0	0	#N/A	#N/A	0	0	0	0	0	#N/A	#N/A	#N/A	#N/A	0	0	0	0	0	#N/A	#N/A	#N/A	#N/A	0	0	0	0	0	#N/A	#N/A
e_gw1.501.143.1	Aspni7_TID_1090439	Aspni7_PID_1090163	OG009250	An_(1)Tr_(0)Pc_(0)	1	0	0	N/A	N/A	N/A	#N/A	none predicted	0	0	0	0	0	0	0	0	0	0	#N/A	#N/A	0	0	0	0	0	#N/A	#N/A	#N/A	#N/A	0	0	0	0	0	#N/A	#N/A	#N/A	#N/A	0	0	0	0	0	#N/A	#N/A
Aspni5.gw1.16.208.1	Aspni7_TID_126166	Aspni7_PID_126166	OG009251	An_(1)Tr_(0)Pc_(0)	1	0	0	N/A	N/A	N/A	#N/A	none predicted	0.0590418	0.298156	0.236112	0.19777	0.071639	0	0.0503049	0	0.0167683	0.0167683	2.48889	0.12337	0	0	0	0	0	#N/A	#N/A	#N/A	#N/A	0.0304644	0	0.141764	0.0574094	0.0430843	1.33233	0.362754	#N/A	#N/A	0	0	0	0	0	#N/A	#N/A
estExt_Genewise1.C_chr_501_t10235	Aspni7_TID_1107935	Aspni7_PID_1107659	OG007005	An_(1)Tr_(0)Pc_(1)	1	0	1	N/A	N/A	N/A	#N/A	none predicted	286.757	59.1585	37.1729	127.696	79.7832	20.83	28.7141	22.2527	23.9323	2.42592	2.03699	0.00326925	6.32051	6.49535	9.11893	7.3116	0.905076	3.95064	5.99206e-09	1.90683	2.18068e-18	22.7548	33.8785	35.7512	30.7948	4.0562	1.66554	0.0263285	-0.25082	0.875721	6.35347	10.974	8.393	8.57349	1.33688	3.4757	2.93557e-07
estExt_Genemark1.C_chr_5010104	Aspni7_TID_1185824	Aspni7_PID_1185548	OG004037	An_(1)Tr_(1)Pc_(1)	1	1	1	N/A	N/A	N/A	#N/A	none predicted	11.3332	2.06408	1.96891	5.12205	3.10568	44.7909	52.602	37.7285	45.0404	4.29541	-3.31811	1.59901e-07	26.2829	18.0362	33.3141	25.8777	4.41498	-2.29238	0.000594752	1.04399	9.86652e-07	40.234	41.9549	35.2237	39.1375	2.019	-3.11195	1.99675e-06	0.277665	0.763815	32.8254	36.3178	38.3911	35.8448	1.62398	-3.03404	1.26502e-06
estExt_Genewise1.C_chr_501_t10239	Aspni7_TID_1107939	Aspni7_PID_1107663	OG004038	An_(1)Tr_(1)Pc_(1)	1	1	1	N/A	N/A	N/A	#N/A	none predicted	39.035	11.0079	17.5617	22.5349	8.46423	20.6275	22.9074	15.0513	19.5287	2.33344	-0.0562999	0.922565	30.6566	20.2055	33.6014	28.1545	4.0644	-0.308614	0.567098	-0.261086	0.440457	25.4369	16.7478	15.7018	19.2955	3.0855	-0.0144584	0.980259	-0.00815698	0.99325	23.3551	19.7158	18.4658	20.5122	1.46652	-0.130275	0.795237
fgenesh1_kg.chr_501_#_43_#_496_2_EXTC_EXTD	Aspni7_TID_1145557	Aspni7_PID_1145281	OG004039	An_(1)Tr_(1)Pc_(1)	1	1	1	N/A	N/A	N/A	#N/A	none predicted	160.216	125.716	120.846	135.592	12.3916	49.6272	67.423	52.0258	56.3587	5.57531	1.04831	1.00379e-07	61.7545	50.7602	71.402	61.3056	5.963	1.19286	9.44651e-11	0.126701	0.655199	78.1025	56.5864	62.5106	65.7332	6.41677	0.839936	4.13944e-06	-0.264299	0.766812	39.0086	52.0901	43.5757	44.8915	3.83318	1.37407	6.17434e-13
estExt_Genewise1Plus.C_chr_501_t10243	Aspni7_TID_1123584	Aspni7_PID_1123308	OG004040	An_(1)Tr_(1)Pc_(1)	1	1	1	N/A	N/A	N/A	#N/A	none predicted	67.9522	40.6152	39.1707	49.246	9.36236	44.3784	49.5081	39.0634	44.3166	3.01528	-0.0814657	0.797878	48.5015	42.8552	50.6812	47.346	2.33188	0.0797834	0.809745	0.145178	0.571339	47.5186	41.2731	41.7746	43.5221	2.00349	-0.0458036	0.886288	0.0690315	0.958118	49.8092	42.7515	44.4486	45.6698	2.12691	-0.123479	0.64791
Aspni5.fgenesh1_pg.C_scaffold_16000221	Aspni7_TID_45173	Aspni7_PID_45173	OG009269	An_(1)Tr_(0)Pc_(0)	1	0	0	N/A	N/A	N/A	#N/A	none predicted	65.6082	55.0058	65.4594	62.0245	3.5096	176.192	210.576	154.107	180.291	16.4297	-1.74347	4.54e-21	233.358	189.06	234.548	218.989	14.9684	-1.76441	1.7872e-22	-0.0375463	0.905969	204.355	163.549	156.697	174.867	14.8761	-1.69025	7.55384e-27	0.0504503	0.967323	207.837	201.584	193.346	200.923	4.19625	-1.9017	5.93627e-42
Aspni5.estExt_Genewise1.C_160552	Aspni7_TID_204505	Aspni7_PID_204505	OG007017	An_(1)Tr_(1)Pc_(0)	1	1	0	N/A	N/A	N/A	#N/A	none predicted	1554.58	1638.02	1688.43	1627.01	39.0287	1249.48	1446.5	1117.45	1271.14	95.6031	0.155089	0.522653	1436.76	1351.9	1486.03	1424.9	39.1721	0.244116	0.3538	0.0685361	0.836477	1552.6	1263.05	1356.58	1390.74	85.3125	0.0335663	0.888962	-0.115845	0.914869	1126.02	1087.53	1094.91	1102.82	11.794	0.362205	0.0556211
estExt_fgenesh1_pm.C_chr_5010188	Aspni7_TID_1159060	Aspni7_PID_1158784	OG004112	An_(1)Tr_(1)Pc_(1)	1	1	1	GT22	N/A	N/A	#N/A	0.996	19.641	44.8665	46.4687	36.9921	8.68786	31.8589	26.0595	29.2993	29.0726	1.67797	0.161759	0.769305	54.843	50.6168	52.7685	52.7428	1.22005	-0.419032	0.431235	-0.592316	0.0386271	32.5882	30.1877	30.9487	31.2415	0.708252	0.0743184	0.89406	0.103056	0.933124	55.5527	50.6571	48.4469	51.5522	2.09952	-0.632499	0.170122
Aspni5.estExt_Genewise1.C_160561	Aspni7_TID_204514	Aspni7_PID_204514	OG004113	An_(1)Tr_(1)Pc_(1)	1	1	1	N/A	N/A	N/A	#N/A	none predicted	215.705	172.638	161.735	183.359	16.4764	163.148	172.777	140.854	158.926	9.4541	-0.0127924	0.955585	204.411	167.092	218.237	196.58	15.2747	-0.0524543	0.81654	-0.0551201	0.838251	159.735	153.333	137.139	150.069	6.72403	0.077919	0.718583	0.19309	0.846802	215.093	185.467	173.317	191.292	12.4063	-0.273935	0.117416
Aspni5.fgenesh1_pg.C_scaffold_16000237	Aspni7_TID_45189	Aspni7_PID_45189	OG009272	An_(1)Tr_(0)Pc_(0)	1	0	0	N/A	N/A	N/A	#N/A	none predicted	1.744	2.71551	2.90599	2.45517	0.359809	3.1204	3.40525	2.62496	3.0502	0.227968	-0.496753	0.294755	5.52087	3.12757	5.31834	4.6556	0.766246	-0.820199	0.0988769	-0.329976	0.52884	3.18704	2.35345	2.23333	2.59127	0.299896	-0.249968	0.594613	0.212241	0.90055	8.91585	1.28099	3.71201	4.63629	2.25192	-1.04519	0.178726
Aspni5.fgenesh1_pg.C_scaffold_16000239	Aspni7_TID_45191	Aspni7_PID_45191	OG009273	An_(1)Tr_(0)Pc_(0)	1	0	0	N/A	N/A	N/A	#N/A	none predicted	6.14034	10.1617	8.65364	8.31857	1.1729	4.68954	4.22318	3.32244	4.07839	0.401234	0.831296	0.0502049	4.60893	6.13233	6.98639	5.90922	0.695322	0.557882	0.249902	-0.277879	0.629389	4.19894	3.51668	3.7658	3.82714	0.199327	0.93223	0.013237	0.141714	0.938493	6.89851	8.40446	6.82676	7.37658	0.514359	-0.00595469	0.989863
Aspni5.fgenesh1_pg.C_scaffold_16000249	Aspni7_TID_45201	Aspni7_PID_45201	OG009275	An_(1)Tr_(0)Pc_(0)	1	0	0	N/A	N/A	N/A	#N/A	none predicted	1.24888	2.2424	2.08099	1.85742	0.307817	1.98624	2.48284	2.70953	2.39287	0.213588	-0.548638	0.300276	3.58451	2.54381	3.60372	3.24401	0.350145	-0.707055	0.188935	-0.165754	0.805151	2.82819	2.53702	2.83207	2.73243	0.0977107	-0.733327	0.100086	-0.0742312	0.972356	2.04309	5.57186	1.71495	3.10997	1.23459	-0.888606	0.201808
estExt_fgenesh1_pg.C_chr_5010252	Aspni7_TID_1166127	Aspni7_PID_1165851	OG000382	An_(3)Tr_(2)Pc_(1)	3	2	1	N/A	N/A	N/A	#N/A	none predicted	22.6918	24.5294	20.8346	22.6853	1.06661	19.4651	18.2087	23.9961	20.5566	1.75757	-0.0758387	0.827664	14.8033	15.5298	14.6992	15.0108	0.261233	0.636698	0.0266196	0.671342	0.0489712	16.4344	19.9708	19.3559	18.5871	1.09086	0.0766238	0.815927	0.376569	0.74358	16.7513	14.3115	12.238	14.4336	1.30433	0.456562	0.0562475
estExt_Genemark1.C_chr_5010280	Aspni7_TID_1185976	Aspni7_PID_1185700	OG004146	An_(1)Tr_(1)Pc_(1)	1	1	1	N/A	N/A	N/A	#N/A	none predicted	106.014	106.596	116.763	109.791	3.49009	45.8622	40.8016	45.1093	43.9244	1.57646	1.10106	3.86832e-06	67.7511	62.4866	65.4342	65.224	1.52336	0.798663	0.0010666	-0.313225	0.351679	56.369	45.8083	58.122	53.4331	3.84584	0.835947	0.000221413	-0.153148	0.89972	65.4499	53.9569	51.9415	57.1161	4.2073	0.743833	0.000382965
fgenesh1_kg.chr_501_#_211_#_1_190_EXTC_EXTD	Aspni7_TID_1145725	Aspni7_PID_1145449	OG007021	An_(1)Tr_(1)Pc_(0)	1	1	0	N/A	N/A	N/A	#N/A	none predicted	40.7789	38.3374	43.4717	40.8627	1.48274	24.0304	31.2901	22.832	26.0508	2.64237	0.444434	0.0530132	37.9461	33.5326	46.8891	39.4559	3.9289	0.111649	0.677931	-0.345581	0.135603	38.6562	27.2869	31.6032	32.5154	3.31357	0.136724	0.563516	-0.372924	0.617757	32.731	29.9238	31.6618	31.4389	0.817994	0.17382	0.4011
fgenesh1_pm.chr_502_#_3	Aspni7_TID_1152953	Aspni7_PID_1152677	OG009279	An_(1)Tr_(0)Pc_(0)	1	0	0	N/A	N/A	N/A	#N/A	none predicted	0.343516	0	0	0.114505	0.114505	0	0	0	0	0	#N/A	#N/A	0	0.547588	0.202752	0.250113	0.159839	-0.950354	0.653238	#N/A	#N/A	0	0.0448604	0	0.0149535	0.0149535	#N/A	#N/A	#N/A	#N/A	0	0	0	0	0	#N/A	#N/A
e_gw1.502.1186.1	Aspni7_TID_1091435	Aspni7_PID_1091159	OG000035	An_(9)Tr_(3)Pc_(3)	9	3	3	N/A	N/A	N/A	#N/A	none predicted	0.139027	0	0.0231657	0.0540641	0.0430044	0	0.0197423	0.0678661	0.0292028	0.0201542	0.402954	0.830354	0	0	0	0	0	#N/A	#N/A	#N/A	#N/A	0	0.0363115	0	0.0121038	0.0121038	#N/A	#N/A	#N/A	#N/A	0	0	0	0	0	#N/A	#N/A
fgenesh1_pm.chr_502_#_7	Aspni7_TID_1152957	Aspni7_PID_1152681	OG000006	An_(7)Tr_(14)Pc_(5)	7	14	5	N/A	N/A	N/A	#N/A	none predicted	0.886504	2.42272	1.40765	1.57229	0.451043	0	0.0222153	0.0509116	0.0243756	0.0147366	5.34058	8.22892e-09	0.039619	0	0.430902	0.15684	0.137507	3.23364	0.00156533	-0.763452	0.476504	0.0538139	0.0272401	0.0626049	0.0478863	0.0106304	4.66391	2.50815e-11	#N/A	#N/A	0.127964	0.0510704	0.0859298	0.0883215	0.0222295	3.8112	1.22678e-05
fgenesh1_pm.chr_502_#_8	Aspni7_TID_1152958	Aspni7_PID_1152682	OG009282	An_(1)Tr_(0)Pc_(0)	1	0	0	GH43	N/A	GH43	#N/A	none predicted	0.154799	0.104229	0.128969	0.129332	0.0145993	0	0.0439639	0.0251884	0.0230508	0.0127362	1.94986	0.121834	0.0392028	0.0822533	0.121822	0.0810926	0.023857	0.646807	0.595423	-0.677842	0.561829	0.106497	0.0808618	0.0123894	0.0665828	0.0280891	0.728626	0.494633	#N/A	#N/A	0	0	0.127541	0.0425136	0.0425136	1.05769	0.488428
estExt_Genemark1.C_chr_502_t10011	Aspni7_TID_1185994	Aspni7_PID_1185718	OG009283	An_(1)Tr_(0)Pc_(0)	1	0	0	N/A	N/A	N/A	#N/A	none predicted	5.4255	11.5887	9.38245	8.79889	1.80294	5.24723	5.52843	3.57901	4.78489	0.60838	0.699633	0.143453	8.9125	5.02555	9.953	7.96369	1.49946	0.261053	0.63838	-0.446856	0.270981	5.44757	3.60008	3.74968	4.26578	0.592474	0.879099	0.0515433	0.107437	0.950868	8.09613	5.60067	5.43666	6.37782	0.860457	0.300168	0.547714
estExt_fgenesh1_pg.C_chr_502_t10014	Aspni7_TID_1166170	Aspni7_PID_1165894	OG009284	An_(1)Tr_(0)Pc_(0)	1	0	0	N/A	N/A	N/A	#N/A	none predicted	0	0.05464	0.108175	0.0542715	0.0312279	0	0.184377	0	0.0614591	0.0614591	#N/A	#N/A	0.0822051	0	0.127725	0.0699766	0.0373745	#N/A	#N/A	#N/A	#N/A	0.0279145	0.0282601	0	0.0187249	0.00936296	#N/A	#N/A	#N/A	#N/A	0	0	0	0	0	#N/A	#N/A
e_gw1.502.1124.1	Aspni7_TID_1091140	Aspni7_PID_1090864	OG000115	An_(4)Tr_(1)Pc_(5)	4	1	5	N/A	N/A	N/A	#N/A	0.396	0	0.110497	0.273448	0.127982	0.0794203	0	0	0	0	0	3.63628	0.0427198	0	0	0.0645736	0.0215245	0.0215245	1.99942	0.294965	#N/A	#N/A	0	0	0	0	0	4.31138	0.0134795	#N/A	#N/A	0	0	0	0	0	3.16664	0.1189
Aspni5.fgenesh1_pg.C_scaffold_7000480	Aspni7_TID_41375	Aspni7_PID_41375	OG009310	An_(1)Tr_(0)Pc_(0)	1	0	0	N/A	N/A	N/A	#N/A	none predicted	0	0.106925	0.105843	0.0709227	0.0354627	0	0	0	0	0	#N/A	#N/A	0.160867	0	0	0.0536223	0.0536223	#N/A	#N/A	#N/A	#N/A	0	0.0553021	0	0.018434	0.018434	#N/A	#N/A	#N/A	#N/A	0	0	0	0	0	#N/A	#N/A
MIX17432_1_28	Aspni7_TID_1217835	Aspni7_PID_1217559	OG007035	An_(1)Tr_(0)Pc_(1)	1	0	1	N/A	N/A	N/A	#N/A	none predicted	4.31743	2.03491	2.11025	2.82086	0.748599	0.196186	0.735708	0.187339	0.373078	0.181333	2.55043	0.00053558	1.31207	0.458819	0	0.590296	0.384425	2.13229	0.0378698	-0.229084	0.872193	0.742569	0.551292	0.13822	0.47736	0.178334	2.28191	0.000651398	#N/A	#N/A	0	0	0.158097	0.0526991	0.0526991	4.56421	0.000280131
fgenesh1_kg.chr_502_#_80_#_4123_0_CATY418.b1_CATW_CATX_CATY_CATZ	Aspni7_TID_1145817	Aspni7_PID_1145541	OG009339	An_(1)Tr_(0)Pc_(0)	1	0	0	N/A	N/A	N/A	#N/A	none predicted	9.9757	12.8231	10.6534	11.1507	0.85876	11.7059	15.5985	9.13061	12.145	1.87999	-0.305538	0.401511	14.383	8.04133	22.0797	14.8347	4.05881	-0.297417	0.536398	-0.00780668	0.989975	17.0795	11.3102	10.6153	13.0017	2.04878	-0.389721	0.238544	-0.18607	0.892438	14.4651	14.3215	11.1145	13.3003	1.09371	-0.437532	0.159289
estExt_Genewise1Plus.C_chr_502_t10464	Aspni7_TID_1124285	Aspni7_PID_1124009	OG004213	An_(1)Tr_(0)Pc_(2)	1	0	2	N/A	N/A	N/A	#N/A	0.371	5.607	7.34804	6.78151	6.57885	0.51271	23.7974	32.4622	26.3826	27.5474	2.56821	-2.24267	2.92255e-16	37.7783	26.1162	35.9675	33.2873	3.62345	-2.24673	4.49291e-15	-0.0200926	0.959598	25.6709	25.1315	19.3471	23.3832	2.02405	-2.00271	3.34151e-13	0.315877	0.722797	25.9072	25.3935	19.7858	23.6955	1.96047	-2.024	5.48974e-14
fgenesh1_pm.chr_502_#_181	Aspni7_TID_1153131	Aspni7_PID_1152855	OG000244	An_(4)Tr_(1)Pc_(2)	4	1	2	N/A	N/A	N/A	#N/A	none predicted	0.0282965	0	0.169739	0.066012	0.052503	0.0289306	0.216983	0.055252	0.100389	0.0587904	-0.639448	0.687245	0.214983	0.0451066	0.334027	0.198039	0.0838333	-1.27406	0.401141	-0.420634	0.744222	0.394212	0.0591248	0.0815306	0.178289	0.108155	-1.34251	0.324735	#N/A	#N/A	0.277747	0.166273	0.699417	0.381146	0.162357	-2.45816	0.0531909
estExt_Genewise1.C_chr_502_t20004	Aspni7_TID_1108667	Aspni7_PID_1108391	OG009347	An_(1)Tr_(0)Pc_(0)	1	0	0	N/A	N/A	N/A	#N/A	none predicted	82.2047	135.389	144.947	120.847	19.5171	142.855	222.96	130.725	165.513	28.9361	-0.613232	0.141012	196.768	143.715	248.608	196.364	30.2809	-0.590295	0.15806	0.00487942	0.991062	240.334	137.37	129.167	168.957	35.767	-0.62524	0.145529	-0.196213	0.88289	180.813	158.654	145.565	161.678	10.2869	-0.588945	0.105084
estExt_fgenesh1_pg.C_chr_502_t10215	Aspni7_TID_1166300	Aspni7_PID_1166024	OG001181	An_(2)Tr_(1)Pc_(1)	2	1	1	N/A	N/A	N/A	#N/A	none predicted	2.73103	7.03093	9.95788	6.57328	2.09872	1.53299	4.19753	1.30701	2.34584	0.928139	1.30569	0.0616109	2.11559	2.98766	4.55131	3.21819	0.712518	1.10348	0.0997437	-0.211459	0.823317	2.68016	5.73437	2.41724	3.61059	1.0646	0.653127	0.365872	-0.517751	0.689359	2.6281	1.99286	1.94129	2.18742	0.220845	1.3986	0.0252651
estExt_fgenesh1_pm.C_chr_5020195	Aspni7_TID_1159223	Aspni7_PID_1158947	OG009349	An_(1)Tr_(0)Pc_(0)	1	0	0	N/A	N/A	N/A	#N/A	none predicted	13.0633	5.83683	8.12502	9.00838	2.13234	1.66181	2.94925	1.20485	1.93863	0.522241	1.96217	4.38868e-06	1.18915	1.15155	1.35019	1.2303	0.0609217	2.85898	2.77802e-14	0.803016	0.11687	2.60918	2.01256	1.06962	1.89712	0.448165	2.00671	2.14938e-06	-0.0985346	0.962706	1.32951	0.825387	1.33918	1.16469	0.169675	2.67609	2.73239e-11
e_gw1.502.980.1	Aspni7_TID_1091603	Aspni7_PID_1091327	OG000179	An_(4)Tr_(1)Pc_(3)	4	1	3	N/A	N/A	N/A	#N/A	none predicted	0.0237538	0.0479817	0	0.0239118	0.0138514	0.0728581	0.0202387	0	0.0310323	0.0217137	#N/A	#N/A	0	0	0	0	0	#N/A	#N/A	#N/A	#N/A	0.0612823	0.0248164	0.0684415	0.0515134	0.0135075	-1.11049	0.437528	#N/A	#N/A	0	0	0.0391421	0.0130474	0.0130474	#N/A	#N/A
e_gw1.502.1182.1	Aspni7_TID_1091615	Aspni7_PID_1091339	OG009353	An_(1)Tr_(0)Pc_(0)	1	0	0	N/A	N/A	N/A	#N/A	none predicted	0	0.0250571	0.0248037	0.0166203	0.00831045	0	0.0211382	0	0.00704607	0.00704607	#N/A	#N/A	0	0	0.0585728	0.0195243	0.0195243	#N/A	#N/A	#N/A	#N/A	0.0256024	0	0	0.00853412	0.00853412	#N/A	#N/A	#N/A	#N/A	0	0	0	0	0	#N/A	#N/A
fgenesh1_pm.chr_502_#_207	Aspni7_TID_1153157	Aspni7_PID_1152881	OG009355	An_(1)Tr_(0)Pc_(0)	1	0	0	N/A	N/A	N/A	#N/A	none predicted	0	0	0.0660098	0.0220033	0.0220033	0	0	0	0	0	#N/A	#N/A	0	0	0	0	0	#N/A	#N/A	#N/A	#N/A	0	0	0	0	0	#N/A	#N/A	#N/A	#N/A	0	0	0	0	0	#N/A	#N/A
e_gw1.502.558.1	Aspni7_TID_1091552	Aspni7_PID_1091276	OG000287	An_(1)Tr_(0)Pc_(6)	1	0	6	N/A	N/A	N/A	#N/A	none predicted	0	0.0474313	0.0234757	0.0236357	0.0136925	0	0.0600196	0.0229248	0.0276481	0.0174864	#N/A	#N/A	0.0356798	0	0	0.0118933	0.0118933	#N/A	#N/A	#N/A	#N/A	0.0484634	0.122658	0	0.0570406	0.0356672	-1.10139	0.524911	#N/A	#N/A	0	0	0	0	0	#N/A	#N/A
fgenesh1_pm.chr_502_#_209	Aspni7_TID_1153159	Aspni7_PID_1152883	OG009356	An_(1)Tr_(0)Pc_(0)	1	0	0	N/A	N/A	N/A	#N/A	none predicted	0	0.0534624	0.105843	0.0531019	0.0305548	0.0541202	0.0451009	0.0516797	0.0503002	0.00269344	#N/A	#N/A	0.321734	0.0843805	0	0.135371	0.0963123	#N/A	#N/A	#N/A	#N/A	0.0546258	0.110604	0.0254197	0.0635499	0.0249922	#N/A	#N/A	#N/A	#N/A	0.259789	0	0.0872262	0.115672	0.0763315	#N/A	#N/A
e_gw1.502.490.1	Aspni7_TID_1091281	Aspni7_PID_1091005	OG000712	An_(1)Tr_(0)Pc_(4)	1	0	4	N/A	N/A	N/A	#N/A	none predicted	0	0.190332	0.0314011	0.0739109	0.0589119	0.0321122	0.0802819	0.0919925	0.0681289	0.0183229	-0.00967223	0.995511	0	0.150202	0	0.0500672	0.0500672	0.398654	0.861657	0.204529	0.882222	0	0	0.0150828	0.0050276	0.0050276	#N/A	#N/A	#N/A	#N/A	0	0	0.103511	0.0345038	0.0345038	#N/A	#N/A
e_gw1.502.1127.1	Aspni7_TID_1091804	Aspni7_PID_1091528	OG009361	An_(1)Tr_(0)Pc_(0)	1	0	0	N/A	N/A	N/A	#N/A	none predicted	0	0.0348407	0	0.0116136	0.0116136	0.0705386	0.17635	0.0336789	0.0935224	0.0427587	#N/A	#N/A	0	0	0.162885	0.054295	0.054295	#N/A	#N/A	0.384372	0.766414	0.0177994	0	0	0.00593313	0.00593313	#N/A	#N/A	#N/A	#N/A	0	0	0	0	0	#N/A	#N/A
Aspni5.fgenesh1_pg.C_scaffold_7000336	Aspni7_TID_41231	Aspni7_PID_41231	OG009364	An_(1)Tr_(0)Pc_(0)	1	0	0	N/A	N/A	N/A	#N/A	none predicted	0	0	0	0	0	0	0	0	0	0	#N/A	#N/A	0	0	0	0	0	#N/A	#N/A	#N/A	#N/A	0	0	0	0	0	#N/A	#N/A	#N/A	#N/A	0	0	0	0	0	#N/A	#N/A
e_gw1.502.857.1	Aspni7_TID_1091388	Aspni7_PID_1091112	OG009365	An_(1)Tr_(0)Pc_(0)	1	0	0	N/A	N/A	N/A	#N/A	none predicted	0	0	0	0	0	0	0	0	0	0	#N/A	#N/A	0	0	0	0	0	#N/A	#N/A	#N/A	#N/A	0	0	0.0135572	0.00451906	0.00451906	#N/A	#N/A	#N/A	#N/A	0	0	0	0	0	#N/A	#N/A
fgenesh1_pm.chr_502_#_220	Aspni7_TID_1153170	Aspni7_PID_1152894	OG009366	An_(1)Tr_(0)Pc_(0)	1	0	0	N/A	N/A	N/A	#N/A	none predicted	0	0	0	0	0	0	0.0769368	0	0.0256456	0.0256456	#N/A	#N/A	0	0.143943	0	0.0479811	0.0479811	#N/A	#N/A	#N/A	#N/A	0	0	0	0	0	#N/A	#N/A	#N/A	#N/A	0	0	0	0	0	#N/A	#N/A
MIX17868_54_42	Aspni7_TID_1218271	Aspni7_PID_1217995	OG009372	An_(1)Tr_(0)Pc_(0)	1	0	0	N/A	N/A	N/A	#N/A	none predicted	1.01161	1.71383	0.750371	1.1586	0.287673	3.53655	3.22521	4.33285	3.69821	0.329805	-1.84378	8.86453e-05	1.48756	4.99377	1.4638	2.64838	1.17272	-1.16825	0.147263	0.520519	0.566814	2.50882	2.19895	3.949	2.88559	0.539175	-1.48211	0.00462534	0.323066	0.841148	2.24215	6.39171	5.75368	4.79585	1.29006	-2.19138	0.000149204
estExt_Genewise1Plus.C_chr_502_t20073	Aspni7_TID_1124338	Aspni7_PID_1124062	OG007050	An_(1)Tr_(0)Pc_(1)	1	0	1	N/A	N/A	N/A	#N/A	none predicted	2.69278	3.09052	3.7119	3.16506	0.296547	2.66969	3.12859	4.14262	3.31363	0.435147	-0.274689	0.530439	8.12137	6.43871	10.5956	8.38524	1.20723	-1.31827	9.00574e-05	-1.01185	0.00286772	5.9366	3.7723	4.99612	4.90167	0.626563	-0.809293	0.0136814	-0.40792	0.759185	6.6078	8.31107	6.85754	7.2588	0.531048	-1.38541	8.60027e-06
fgenesh1_pm.chr_502_#_228	Aspni7_TID_1153178	Aspni7_PID_1152902	OG009374	An_(1)Tr_(0)Pc_(0)	1	0	0	N/A	N/A	N/A	#N/A	none predicted	0.617668	0.697225	1.0171	0.77733	0.122064	1.00298	2.69324	1.31248	1.66957	0.519577	-1.25184	0.0257379	1.21459	0.463344	2.70206	1.46	0.657807	-0.759382	0.326269	0.395867	0.68116	2.60587	1.46141	1.34349	1.80359	0.402584	-1.36152	0.00257905	-0.406735	0.800645	1.78317	0.782827	0.299356	0.955118	0.436917	-0.431941	0.605667
fgenesh1_pm.chr_502_#_229	Aspni7_TID_1153179	Aspni7_PID_1152903	OG009375	An_(1)Tr_(0)Pc_(0)	1	0	0	GH18	N/A	GH18	#N/A	none predicted	0	0	0	0	0	0	0	0	0	0	#N/A	#N/A	0	0	0	0	0	#N/A	#N/A	#N/A	#N/A	0	0	0	0	0	#N/A	#N/A	#N/A	#N/A	0	0	0	0	0	#N/A	#N/A
estExt_Genewise1Plus.C_chr_502_t20086	Aspni7_TID_1124339	Aspni7_PID_1124063	OG009376	An_(1)Tr_(0)Pc_(0)	1	0	0	N/A	N/A	N/A	#N/A	none predicted	5.79897	7.14643	6.96777	6.63772	0.422538	10.498	12.2388	10.8037	11.1802	0.536622	-0.945373	0.000419867	10.6305	8.56551	16.0145	11.7368	2.22035	-0.72748	0.0352194	0.196363	0.613906	12.1608	10.1575	13.0168	11.7784	0.847258	-1.01518	0.000295603	-0.0720934	0.962706	11.0969	12.6089	11.046	11.5839	0.512689	-0.991084	0.000125672
fgenesh1_pm.chr_502_#_233	Aspni7_TID_1153183	Aspni7_PID_1152907	OG007053	An_(1)Tr_(0)Pc_(1)	1	0	1	N/A	N/A	N/A	#N/A	none predicted	38.8619	29.1858	38.5297	35.5258	3.17147	28.2783	56.5621	22.7436	35.8613	10.473	-0.198981	0.652597	41.4133	26.2734	55.5709	41.0859	8.45905	-0.132167	0.712242	0.0472317	0.950336	56.4457	28.9943	29.2929	38.2443	9.10109	-0.282853	0.426045	-0.463329	0.638912	26.4347	21.5749	22.4998	23.5031	1.48992	0.383394	0.0565764
Aspni5.fgenesh1_pg.C_scaffold_7000315	Aspni7_TID_41210	Aspni7_PID_41210	OG007054	An_(1)Tr_(0)Pc_(1)	1	0	1	N/A	N/A	N/A	#N/A	none predicted	0	0	0	0	0	0.0937006	0	0	0.0312335	0.0312335	#N/A	#N/A	0	0	0	0	0	#N/A	#N/A	#N/A	#N/A	0	0	0	0	0	#N/A	#N/A	#N/A	#N/A	0	0	0	0	0	#N/A	#N/A
Aspni5.fgenesh1_pg.C_scaffold_7000314	Aspni7_TID_41209	Aspni7_PID_41209	OG009377	An_(1)Tr_(0)Pc_(0)	1	0	0	N/A	N/A	N/A	#N/A	0.982	0.215924	0.0817798	0.188889	0.162198	0.0409594	0	0.045993	0.0527019	0.0328983	0.0165628	1.81153	0.132817	0	0.172099	0	0.0573664	0.0573664	1.20254	0.460319	#N/A	#N/A	0.0139266	0	0	0.00464219	0.00464219	4.04116	0.00260995	#N/A	#N/A	0.132464	0.105732	0.0444758	0.0942241	0.0260437	0.555621	0.645666
Aspni5.estExt_fgenesh1_pg.C_70309	Aspni7_TID_53657	Aspni7_PID_53657	OG007055	An_(1)Tr_(0)Pc_(1)	1	0	1	N/A	N/A	N/A	#N/A	none predicted	80.0937	85.4056	84.5417	83.347	1.64565	32.0105	46.3972	26.9936	35.1337	5.81497	1.05149	0.000108412	45.1457	34.8976	56.3102	45.4512	6.18316	0.948498	9.26797e-05	-0.120438	0.776624	49.8297	33.7956	37.0429	40.2227	4.89409	0.86494	8.41519e-05	-0.3446	0.659389	42.9685	40.1875	36.3577	39.8379	1.91637	0.867094	5.53734e-06
estExt_fgenesh1_pg.C_chr_502_t10264	Aspni7_TID_1166317	Aspni7_PID_1166041	OG007056	An_(1)Tr_(0)Pc_(1)	1	0	1	N/A	N/A	N/A	#N/A	none predicted	141.878	219.473	186.401	182.584	22.4809	201.694	289.513	185.575	225.594	32.2963	-0.474627	0.196978	193.318	161.761	195.192	183.424	10.8449	0.0723588	0.862214	0.520213	0.0239003	272.291	140.551	168.739	193.86	40.0507	-0.237575	0.578791	0.0111758	0.990489	210.082	207.884	151.056	189.674	19.3194	-0.22865	0.52216
CE26798_188	Aspni7_TID_1026798	Aspni7_PID_1026798	OG009379	An_(1)Tr_(0)Pc_(0)	1	0	0	N/A	N/A	N/A	#N/A	none predicted	145.509	231.129	214.364	197	26.1968	105.518	108.532	88.0495	100.7	6.38467	0.776468	0.0257397	120.62	129.804	136.918	129.114	4.7175	0.673177	0.0770115	-0.122803	0.744339	116.354	97.1602	117.537	110.35	6.60396	0.65039	0.0661746	-0.101844	0.940261	171.802	162.354	150.978	161.711	6.01979	0.107591	0.767276
Aspni5.fgenesh1_pg.C_scaffold_7000310	Aspni7_TID_41205	Aspni7_PID_41205	OG007057	An_(1)Tr_(0)Pc_(1)	1	0	1	N/A	N/A	N/A	#N/A	none predicted	6.14034	14.9278	13.636	11.5681	2.73936	0.833355	1.20376	1.5385	1.19187	0.203644	3.02709	1.13896e-08	0.0825688	0.173241	0.51316	0.256323	0.131059	5.35612	7.26787e-14	1.86729	0.00592719	0.869178	1.10702	1.33082	1.10234	0.133286	3.13808	6.79633e-10	0.15309	0.947369	0.266687	0.319303	0.626793	0.404261	0.112298	4.48028	2.07486e-11
estExt_fgenesh1_pg.C_chr_502_t10268	Aspni7_TID_1166321	Aspni7_PID_1166045	OG009381	An_(1)Tr_(0)Pc_(0)	1	0	0	N/A	N/A	N/A	#N/A	none predicted	0.296317	0.0997582	0.296248	0.230774	0.065508	0.0757392	0.105195	0.12054	0.100491	0.0131449	0.905003	0.316215	0.0375212	0	0.058298	0.0319397	0.017059	2.55935	0.038298	0.976796	0.349804	0.101929	0.0257977	0	0.0425756	0.0305969	2.07208	0.0652101	#N/A	#N/A	0.121189	0.0483662	0	0.0565183	0.0352208	1.73027	0.170144
estExt_Genewise1.C_chr_502_t20151	Aspni7_TID_1108744	Aspni7_PID_1108468	OG000713	An_(1)Tr_(2)Pc_(2)	1	2	2	N/A	N/A	N/A	#N/A	none predicted	200.366	138.578	147.098	162.014	19.3332	95.0124	99.012	77.1277	90.384	6.72798	0.614919	0.00324173	86.0216	68.9135	90.9371	81.9574	6.67452	1.02235	3.61478e-08	0.387339	0.0385727	122.746	80.3179	91.5791	98.2144	12.6893	0.516993	0.0229046	-0.121938	0.916324	87.1297	68.9313	71.0218	75.6943	5.74949	0.875164	2.19985e-06
Aspni5.fgenesh1_pg.C_scaffold_7000185	Aspni7_TID_41080	Aspni7_PID_41080	OG009408	An_(1)Tr_(0)Pc_(0)	1	0	0	N/A	N/A	N/A	#N/A	none predicted	0.849607	0.936096	0.617752	0.801152	0.0950382	0.394839	0.855499	0.603255	0.617864	0.133182	0.159814	0.845074	0.352086	0.615606	0.182349	0.383347	0.126043	1.05759	0.27949	0.642101	0.546353	0.797055	0.766577	0.630537	0.73139	0.0511881	-0.0658453	0.921627	-0.156365	0.947369	0.758128	0.302568	0.636367	0.565688	0.136174	0.294815	0.750141
Aspni5.fgenesh1_pg.C_scaffold_7000183	Aspni7_TID_41078	Aspni7_PID_41078	OG009409	An_(1)Tr_(0)Pc_(0)	1	0	0	N/A	N/A	N/A	#N/A	none predicted	0.188934	0.381639	0.188889	0.253154	0.0642425	0.579502	0.482927	0.737827	0.600085	0.0742995	-1.34845	0.170734	1.0048	0.752934	0.446054	0.734596	0.161556	-1.3672	0.214001	-0.0213633	0.98551	0.633659	0.83889	0.453644	0.642064	0.11129	-1.45025	0.100075	#N/A	#N/A	0	1.11019	1.24532	0.785171	0.394519	-1.67108	0.189578
estExt_fgenesh1_pg.C_chr_502_t10409	Aspni7_TID_1166443	Aspni7_PID_1166167	OG004299	An_(1)Tr_(1)Pc_(1)	1	1	1	N/A	N/A	N/A	#N/A	none predicted	43.5482	31.114	35.1573	36.6065	3.66186	13.7129	11.999	14.2812	13.331	0.685933	1.21735	2.97882e-07	18.4695	19.5763	20.533	19.5262	0.5962	0.933405	5.42094e-05	-0.291491	0.467186	16.5227	12.2389	19.6848	16.1488	2.15754	0.955854	0.000834317	-0.189715	0.890895	18.719	12.3144	13.9514	14.995	1.92107	1.07009	5.55603e-06
Aspni5.fgenesh1_pg.C_scaffold_7000155	Aspni7_TID_41050	Aspni7_PID_41050	OG009415	An_(1)Tr_(0)Pc_(0)	1	0	0	N/A	N/A	N/A	#N/A	none predicted	13.3817	15.3972	12.1931	13.6573	0.935133	13.5084	10.2469	11.2455	11.6669	0.964798	0.0152862	0.969791	11.4537	8.64056	14.7967	11.6303	1.77932	0.305644	0.402006	0.267218	0.572388	12.8043	11.5913	10.3712	11.5889	0.702355	0.0442808	0.889574	0.241034	0.845283	10.8072	8.7922	13.5375	11.0456	1.37503	0.0992846	0.795272
fgenesh1_kg.chr_502_#_248_#_7934_1_EXTC_EXTD	Aspni7_TID_1145985	Aspni7_PID_1145709	OG004319	An_(1)Tr_(1)Pc_(1)	1	1	1	N/A	N/A	N/A	#N/A	none predicted	76.1025	41.1789	48.6201	55.3005	10.6205	32.4521	34.8351	35.4157	34.2343	0.906716	0.445012	0.123302	38.6417	29.3343	43.2227	37.0662	4.08588	0.608672	0.0310052	0.148899	0.623082	38.4485	30.5948	37.6343	35.5592	2.4933	0.406713	0.170684	0.00263769	0.997463	26.7048	27.9768	21.6686	25.4501	1.92606	0.884061	0.00047135
Aspni5.estExt_fgenesh1_pg.C_70063	Aspni7_TID_53555	Aspni7_PID_53555	OG009426	An_(1)Tr_(0)Pc_(0)	1	0	0	N/A	N/A	N/A	#N/A	0.996	12.0682	28.0109	28.5015	22.8602	5.39787	10.5693	5.12177	14.3165	10.0025	2.66937	0.956843	0.125126	8.37303	16.9871	11.6117	12.324	2.51203	0.920015	0.129642	-0.0543014	0.959134	6.15644	8.08818	12.9465	9.06372	2.01991	1.11169	0.0530031	0.35881	0.832051	16.4274	11.2391	19.2859	15.6508	2.35514	0.372896	0.490259
Aspni5.fgenesh1_pg.C_scaffold_7000041	Aspni7_TID_40936	Aspni7_PID_40936	OG009435	An_(1)Tr_(0)Pc_(0)	1	0	0	N/A	N/A	N/A	#N/A	none predicted	0.555687	0.813789	1.22223	0.863901	0.194038	2.15893	2.43831	2.0887	2.22865	0.106773	-1.53759	0.000450016	3.2086	2.56883	2.82064	2.86602	0.186074	-1.63551	0.00049171	-0.109207	0.831235	2.55184	1.64004	1.6011	1.93099	0.310626	-1.30883	0.00344075	0.192949	0.897789	0.818161	2.99316	1.96871	1.92668	0.628221	-1.3135	0.043293
e_gw1.502.13.1	Aspni7_TID_1091187	Aspni7_PID_1090911	OG001435	An_(2)Tr_(0)Pc_(1)	2	0	1	N/A	N/A	N/A	#N/A	none predicted	0.0453162	0	0	0.0151054	0.0151054	5.79146	14.3244	3.7606	7.95883	3.23635	-7.94746	3.46934e-14	13.4273	6.50135	20.5415	13.4901	4.05318	-8.61987	5.97993e-16	-0.441101	0.584859	15.5726	10.5339	4.37407	10.1602	3.23813	-8.31247	8.21535e-16	-0.55866	0.697967	3.44724	10.74	7.46733	7.21821	2.10893	-8.07346	2.74913e-13
estExt_Genewise1Plus.C_chr_502_t30124	Aspni7_TID_1124802	Aspni7_PID_1124526	OG004374	An_(1)Tr_(1)Pc_(1)	1	1	1	N/A	N/A	N/A	#N/A	none predicted	1.61831	1.54136	1.62817	1.59594	0.0274411	9.86459	18.588	9.17976	12.5441	3.02842	-3.13122	2.72183e-22	14.116	7.36355	17.9668	13.1488	3.09886	-2.9248	1.34574e-18	0.184001	0.776519	19.4167	11.8617	9.51253	13.597	2.98784	-3.23988	4.79702e-28	-0.32993	0.799291	10.3552	10.4121	9.01274	9.92667	0.457261	-2.83384	1.07029e-55
estExt_Genemark1.C_chr_5030009	Aspni7_TID_1186432	Aspni7_PID_1186156	OG009457	An_(1)Tr_(0)Pc_(0)	1	0	0	N/A	N/A	N/A	#N/A	none predicted	13.3516	2.14329	3.68334	6.39273	3.5077	10.1853	12.4556	12.3734	11.6714	0.743436	-1.13414	0.0811659	10.5693	9.67851	8.69806	9.64864	0.540397	-0.634773	0.376761	0.493005	0.148101	11.634	8.42166	9.73775	9.93113	0.932341	-0.882808	0.194736	0.23267	0.841148	9.9809	11.1419	8.74215	9.95498	0.692862	-0.913833	0.156624
estExt_Genemark1.C_chr_5030010	Aspni7_TID_1186433	Aspni7_PID_1186157	OG000008	An_(10)Tr_(0)Pc_(15)	10	0	15	N/A	N/A	N/A	#N/A	none predicted	7.53184	2.18881	2.30875	4.0098	1.76136	3.59604	4.99459	2.56674	3.71912	0.703556	-0.146949	0.823621	6.10022	3.00157	9.8975	6.3331	1.99409	-0.610032	0.367918	-0.441254	0.482922	6.58101	3.86016	4.33346	4.92488	0.839262	-0.526201	0.374205	-0.53566	0.575323	5.0565	4.94073	5.79579	5.26434	0.267818	-0.659975	0.229847
Aspni5.gw1.18.476.1	Aspni7_TID_143462	Aspni7_PID_143462	OG000002	An_(27)Tr_(9)Pc_(6)	27	9	6	N/A	N/A	N/A	#N/A	none predicted	6.83548	2.34024	2.66405	3.94659	1.44747	0.355355	0.394846	0.904882	0.551694	0.176961	2.45398	0.000812636	5.10525	3.50896	2.18819	3.6008	0.843332	0.117422	0.882989	-1.91067	0.00345035	1.01625	0.78675	0.333814	0.71227	0.20049	2.17555	0.000745113	#N/A	#N/A	2.27438	0.907703	0.38182	1.18797	0.564021	1.47164	0.0784584
Aspni5.gw1.18.490.1	Aspni7_TID_144265	Aspni7_PID_144265	OG009465	An_(1)Tr_(0)Pc_(0)	1	0	0	N/A	N/A	N/A	#N/A	none predicted	2.94045	4.36735	4.4961	3.93463	0.49848	4.77477	6.92648	5.4038	5.70168	0.638753	-0.716969	0.142931	5.78214	6.89306	7.75883	6.81134	0.572082	-0.715948	0.187401	-0.01308	0.985132	4.64088	4.9694	9.9674	6.52589	1.72336	-0.922258	0.115976	-0.257897	0.894367	7.64001	8.80856	9.97572	8.8081	0.674263	-1.34412	0.00424389
MIX18900_8_57	Aspni7_TID_1219303	Aspni7_PID_1219027	OG000721	An_(2)Tr_(1)Pc_(2)	2	1	2	N/A	N/A	N/A	#N/A	none predicted	12.9713	8.55189	12.6981	11.4071	1.42978	8.74921	10.3227	6.59579	8.5559	1.0802	0.197505	0.544351	11.3606	10.4822	11.5903	11.1444	0.337674	0.0693636	0.839478	-0.142484	0.743962	10.783	7.15222	7.48347	8.47291	1.15902	0.228302	0.443582	-0.0558633	0.973648	9.28382	10.0569	9.79663	9.71244	0.227094	0.0112516	0.969079
Aspni5.fgenesh1_pg.C_scaffold_18000103	Aspni7_TID_45547	Aspni7_PID_45547	OG009474	An_(1)Tr_(0)Pc_(0)	1	0	0	N/A	N/A	N/A	#N/A	none predicted	8.68984	5.44003	6.53381	6.8879	0.9547	7.8566	5.32349	6.87128	6.68379	0.737231	-0.19577	0.626278	8.73008	6.86887	9.15585	8.2516	0.702206	-0.219071	0.520496	-0.0338525	0.959582	6.52187	5.40214	5.13865	5.68755	0.424035	0.0642229	0.837405	0.44748	0.653849	3.87709	4.50136	7.3372	5.23855	1.06469	0.145868	0.746707
estExt_fgenesh1_pg.C_chr_5030141	Aspni7_TID_1166698	Aspni7_PID_1166422	OG000434	An_(1)Tr_(2)Pc_(3)	1	2	3	N/A	N/A	N/A	#N/A	none predicted	1.50376	1.80354	2.38039	1.8959	0.257242	0.672636	1.49477	0.67289	0.946766	0.274003	0.805747	0.120827	1.52331	0.399516	2.66267	1.5285	0.653322	0.432245	0.566754	-0.3231	0.752896	2.0206	0.867339	1.06815	1.31869	0.355706	0.359897	0.47781	-0.713378	0.505423	1.53753	1.16589	1.18734	1.29692	0.120464	0.360496	0.451665
fgenesh1_kg.chr_503_#_127_#_326_1_EXTC_EXTD	Aspni7_TID_1146195	Aspni7_PID_1145919	OG007097	An_(1)Tr_(0)Pc_(1)	1	0	1	N/A	N/A	N/A	#N/A	0.999	2775.25	3459.02	3993.76	3409.34	352.628	1790.14	1955.97	2126.6	1957.57	97.1327	0.593756	0.0601853	452.28	745.78	612.347	603.469	84.8422	2.5077	7.67072e-11	1.80664	5.78534e-08	1651.39	1608.08	2011.36	1756.94	127.822	0.752115	0.0205433	0.215708	0.876976	716.105	1054.92	991.283	920.768	103.967	1.68815	2.75593e-08
estExt_Genemark1.C_chr_5030163	Aspni7_TID_1186571	Aspni7_PID_1186295	OG004467	An_(1)Tr_(1)Pc_(1)	1	1	1	N/A	N/A	N/A	#N/A	0.918	12.6244	7.19579	8.59135	9.47052	1.6276	5.87858	8.3867	6.7728	7.01269	0.733901	0.201692	0.526811	6.55256	5.32993	11.2507	7.71105	1.80466	0.347112	0.383706	0.129535	0.814133	9.62581	6.98635	8.41839	8.34352	0.762864	-0.0355073	0.912508	-0.29896	0.782976	7.66809	6.24306	6.28206	6.73107	0.468644	0.265065	0.347732
fgenesh1_kg.chr_503_#_142_#_2961_1_CATW_CATX_CATY_CATZ	Aspni7_TID_1146210	Aspni7_PID_1145934	OG004473	An_(1)Tr_(1)Pc_(1)	1	1	1	N/A	N/A	N/A	#N/A	0.994	54.0923	27.1584	30.0052	37.0853	8.5431	29.1286	26.3691	26.1004	27.1994	0.967714	0.194706	0.588012	19.4513	20.6546	27.55	22.552	2.52305	0.730984	0.0319658	0.514439	0.0634522	26.7425	23.9748	27.1754	25.9643	1.00253	0.275566	0.431513	0.177286	0.883299	19.5371	21.8628	14.6629	18.6876	2.12139	0.747695	0.018026
Aspni5.fgenesh1_pg.C_scaffold_18000020	Aspni7_TID_45464	Aspni7_PID_45464	OG009491	An_(1)Tr_(0)Pc_(0)	1	0	0	N/A	N/A	N/A	#N/A	0.988	0.106326	0.429551	0.425206	0.320361	0.107025	0.163063	0	0.31142	0.158161	0.0899327	0.709945	0.606918	0.969379	1.52542	0.251026	0.915277	0.36888	-1.38719	0.199815	-1.27645	0.176729	0.274311	0.166624	0.434006	0.291647	0.0776716	-0.0429659	0.968331	#N/A	#N/A	2.08731	1.14544	1.05125	1.428	0.330777	-2.21463	0.00454397
Aspni5.fgenesh1_pg.C_scaffold_19000212	Aspni7_TID_45843	Aspni7_PID_45843	OG009493	An_(1)Tr_(0)Pc_(0)	1	0	0	N/A	N/A	N/A	#N/A	none predicted	1.1821	1.1939	0.525254	0.967084	0.220941	0.402862	0.0559541	0	0.152939	0.126001	2.22348	0.0429789	0.399156	0.104686	1.47293	0.658925	0.415787	0.617692	0.570409	-0.804937	0.470432	0.542168	0.240135	0.157684	0.313329	0.116869	1.40611	0.0574404	#N/A	#N/A	0	0.514527	0.216433	0.243653	0.149153	1.60943	0.126096
estExt_Genemark1.C_chr_601_t10002	Aspni7_TID_1186604	Aspni7_PID_1186328	OG000005	An_(15)Tr_(3)Pc_(10)	15	3	10	N/A	N/A	N/A	#N/A	none predicted	29.4392	53.5856	53.6537	45.5595	8.0602	6.34959	8.65367	7.00012	7.33446	0.685816	2.43144	6.70034e-11	5.58342	5.1768	7.91149	6.2239	0.85192	2.93963	4.07664e-14	0.482907	0.0392735	10.2921	9.46993	11.5462	10.4361	0.603684	1.92293	5.39577e-07	-0.490625	0.531415	5.10109	6.88046	7.99509	6.65888	0.842741	2.57155	4.48616e-11
estExt_Genewise1Plus.C_chr_601_t10009	Aspni7_TID_1125178	Aspni7_PID_1124902	OG009494	An_(1)Tr_(0)Pc_(0)	1	0	0	N/A	N/A	N/A	#N/A	none predicted	287.996	138.658	163.059	196.571	46.252	16.4744	21.5075	19.2691	19.0837	1.45588	3.0955	1.13866e-25	23.0386	20.91	24.5649	22.8378	1.05982	3.09891	3.08325e-26	-0.0148932	0.967983	34.1758	32.0717	37.6298	34.6258	1.62019	2.24535	3.36661e-13	-0.746839	0.170853	13.8591	18.8336	18.8132	17.1686	1.6548	3.25029	4.93234e-28
estExt_Genemark1.C_chr_601_t10005	Aspni7_TID_1186607	Aspni7_PID_1186331	OG000062	An_(7)Tr_(1)Pc_(4)	7	1	4	N/A	N/A	N/A	#N/A	none predicted	0.648359	0.0385195	0.0762597	0.25438	0.197291	0	0.0649901	0.037235	0.0340751	0.0188274	2.10052	0.152394	0.057952	0.0607959	0	0.0395826	0.0198083	2.16369	0.183453	#N/A	#N/A	0.0983942	0	0	0.0327981	0.0327981	2.18442	0.168893	#N/A	#N/A	0.187178	0	0.0628462	0.0833412	0.0549966	1.12138	0.490106
e_gw1.601.291.1	Aspni7_TID_1093486	Aspni7_PID_1093210	OG001168	An_(2)Tr_(2)Pc_(0)	2	2	0	CE16	N/A	CE16	#N/A	none predicted	0	0	0.0364327	0.0121442	0.0121442	0	0	0	0	0	#N/A	#N/A	0	0	0	0	0	#N/A	#N/A	#N/A	#N/A	0	0	0	0	0	#N/A	#N/A	#N/A	#N/A	0	0	0	0	0	#N/A	#N/A
MIX19313_1_13	Aspni7_TID_1219716	Aspni7_PID_1219440	OG009496	An_(1)Tr_(0)Pc_(0)	1	0	0	N/A	N/A	N/A	#N/A	none predicted	30.2237	150.232	112.899	97.7848	35.458	0.874024	1.24527	1.42692	1.18207	0.162704	6.00888	9.7592e-23	0.335219	0.0879174	0.455737	0.292958	0.108262	8.20824	4.10271e-30	1.94964	0.00026179	1.84975	1.03716	1.56263	1.48318	0.237914	5.72066	8.11339e-21	-0.293466	0.863734	0.135339	0.864221	0.636176	0.545245	0.215266	7.04356	6.70773e-22
Aspni5.fgenesh1_pg.C_scaffold_19000202	Aspni7_TID_45833	Aspni7_PID_45833	OG009499	An_(1)Tr_(0)Pc_(0)	1	0	0	N/A	N/A	N/A	#N/A	none predicted	0	0	0	0	0	0	0	0	0	0	#N/A	#N/A	0	0	0.411256	0.137085	0.137085	#N/A	#N/A	#N/A	#N/A	0.0449403	0	0	0.0149801	0.0149801	#N/A	#N/A	#N/A	#N/A	0	0	0	0	0	#N/A	#N/A
fgenesh1_pm.chr_601_#_12	Aspni7_TID_1153513	Aspni7_PID_1153237	OG000103	An_(8)Tr_(1)Pc_(1)	8	1	1	N/A	N/A	N/A	#N/A	none predicted	3.69152	3.94985	3.43487	3.69208	0.148664	0.784742	0.653963	0.463887	0.634197	0.0931489	2.31082	1.35432e-09	2.61026	2.15572	4.22822	2.99807	0.628918	0.370664	0.368965	-1.81271	9.13211e-06	4.56385	3.85666	3.35238	3.9243	0.351354	-0.278452	0.323969	-1.90753	1.69994e-05	1.61441	1.28861	1.98751	1.63018	0.201908	0.957554	0.010906
estExt_fgenesh1_pg.C_chr_601_t10015	Aspni7_TID_1166750	Aspni7_PID_1166474	OG009501	An_(1)Tr_(0)Pc_(0)	1	0	0	N/A	N/A	N/A	#N/A	none predicted	14.372	9.29548	10.8041	11.4905	1.50512	1.18683	1.43646	0.782523	1.13527	0.190528	3.09302	2.70343e-25	4.95562	2.99592	14.0618	7.33776	3.40926	0.736694	0.218586	-2.05057	7.14854e-05	7.71514	6.29473	4.22063	6.07683	1.01464	0.711267	0.0185243	-1.90775	5.16742e-06	2.57724	3.5188	2.00391	2.69998	0.441596	1.86181	1.77407e-10
fgenesh1_kg.chr_601_#_15_#_1020_1_EXTC_EXTD	Aspni7_TID_1146263	Aspni7_PID_1145987	OG009506	An_(1)Tr_(0)Pc_(0)	1	0	0	N/A	N/A	N/A	#N/A	0.997	64.4139	64.9121	59.6692	62.9984	1.67079	43.7257	46.6986	32.89	41.1048	4.19608	0.411304	0.0969076	88.1475	70.0023	125.733	94.6275	16.411	-0.506072	0.0709179	-0.912123	0.000140347	60.0127	44.4809	38.2985	47.5974	6.4591	0.219297	0.388354	-0.147092	0.912064	78.5636	76.1871	72.1269	75.6258	1.87919	-0.463924	0.0078618
Aspni5.gw1.19.191.1	Aspni7_TID_127805	Aspni7_PID_127805	OG009515	An_(1)Tr_(0)Pc_(0)	1	0	0	N/A	N/A	N/A	#N/A	none predicted	0.69187	0.87347	1.72927	1.0982	0.319859	0	0.442116	0.168869	0.203662	0.128808	1.94912	0.112736	2.89107	2.75722	8.57555	4.74128	1.91752	-1.92705	0.0173907	-2.73847	8.61805e-05	2.40969	0.722821	1.32899	1.48717	0.493337	-0.567606	0.512577	#N/A	#N/A	1.69778	1.01637	1.14008	1.28474	0.209582	-0.376659	0.713874
Aspni5.fgenesh1_pg.C_scaffold_19000041	Aspni7_TID_45672	Aspni7_PID_45672	OG009551	An_(1)Tr_(0)Pc_(0)	1	0	0	N/A	N/A	N/A	#N/A	none predicted	0.0656721	0.0663277	0.0656568	0.0658855	0.000221116	0	0	0	0	0	#N/A	#N/A	0	0	0	0	0	#N/A	#N/A	#N/A	#N/A	0	0	0	0	0	#N/A	#N/A	#N/A	#N/A	0	0	0	0	0	#N/A	#N/A
estExt_fgenesh1_pg.C_chr_601_t10220	Aspni7_TID_1166892	Aspni7_PID_1166616	OG000004	An_(10)Tr_(17)Pc_(2)	10	17	2	N/A	N/A	N/A	#N/A	none predicted	3.92652	5.51405	6.55586	5.33214	0.764453	4.23698	6.91849	4.21973	5.12506	0.896727	-0.11646	0.793062	6.32705	4.96633	6.51479	5.93606	0.487883	-0.0729933	0.868522	0.0229548	0.963092	6.55263	5.2543	4.4266	5.41118	0.618724	-0.192289	0.628422	-0.165313	0.888711	4.99967	4.20382	4.56339	4.58896	0.230098	0.0337957	0.932002
Aspni5.e_gw1.479.10.1	Aspni7_TID_195725	Aspni7_PID_195725	OG009560	An_(1)Tr_(0)Pc_(0)	1	0	0	N/A	N/A	N/A	#N/A	none predicted	3.25077	2.73602	1.625	2.53726	0.479724	2.0311	0.461621	3.7027	2.06514	0.935773	0.0320241	0.97461	1.3721	3.16675	0.426376	1.65508	0.803632	0.564765	0.594211	0.321748	0.808551	1.58415	3614.12	2.25488	1205.99	1204.07	#N/A	#N/A	0.400156	0.831875	3.54536	0.353737	646.674	216.858	214.91	#N/A	#N/A
Aspni5.fgenesh1_pg.C_scaffold_14000001	Aspni7_TID_44365	Aspni7_PID_44365	OG009565	An_(1)Tr_(0)Pc_(0)	1	0	0	N/A	N/A	N/A	#N/A	none predicted	52.2498	45.3638	55.4207	51.0114	2.96846	43.7131	30.712	58.1722	44.1991	7.93078	-0.0319841	0.9449	34.643	79.0302	31.6781	48.4504	15.3138	0.0436238	0.946731	0.0463502	0.964501	23.7035	41.6087	39.9438	35.0853	5.71116	0.302432	0.477565	0.632577	0.544283	46.8776	48.1083	61.5526	52.1795	4.7	-0.244256	0.329212
Aspni5.fgenesh1_pg.C_scaffold_14000002	Aspni7_TID_44366	Aspni7_PID_44366	OG009570	An_(1)Tr_(0)Pc_(0)	1	0	0	N/A	N/A	N/A	#N/A	none predicted	6.34405	4.82023	7.27359	6.14596	0.715116	6.30769	6.49624	7.33019	6.71137	0.314158	-0.34787	0.302168	11.0548	9.46341	12.3669	10.9617	0.839459	-0.779086	0.0100761	-0.434967	0.182909	7.02731	6.68867	9.05569	7.59055	0.739061	-0.519757	0.130155	-0.0728982	0.968596	8.56936	12.7681	10.1662	10.5012	1.22359	-0.981097	0.00169215
Aspni5.e_gw1.14.252.1	Aspni7_TID_191100	Aspni7_PID_191100	OG009577	An_(1)Tr_(0)Pc_(0)	1	0	0	N/A	N/A	N/A	#N/A	none predicted	0.805291	0.203332	0.201276	0.4033	0.200997	0	0.171531	0	0.0571771	0.0571771	#N/A	#N/A	0	0.320923	0.475304	0.265409	0.139988	#N/A	#N/A	#N/A	#N/A	0.311635	0	0.290035	0.200557	0.100472	#N/A	#N/A	#N/A	#N/A	0	0	0.331745	0.110582	0.110582	#N/A	#N/A
CE30479_8	Aspni7_TID_1030479	Aspni7_PID_1030479	OG009594	An_(1)Tr_(0)Pc_(0)	1	0	0	N/A	N/A	N/A	#N/A	none predicted	38.2112	32.2443	34.4691	34.9749	1.74095	123.438	153.346	96.3023	124.362	16.4734	-2.02707	1.95281e-20	155.179	118.053	175.945	149.725	16.9329	-2.03285	3.09057e-29	-0.0187631	0.964041	143.601	127.109	120.916	130.542	6.76972	-2.10106	2.26505e-51	-0.0858723	0.948351	132.861	134.939	133.725	133.842	0.602592	-2.14485	3.46465e-62
Aspni5.fgenesh1_pg.C_scaffold_14000119	Aspni7_TID_44483	Aspni7_PID_44483	OG009595	An_(1)Tr_(0)Pc_(0)	1	0	0	N/A	N/A	N/A	#N/A	none predicted	4.69262	18.3528	17.9675	13.671	4.49056	11.2288	13.3557	9.65023	11.4116	1.07358	0.105578	0.884818	19.5708	14.6424	22.1577	18.7903	2.20429	-0.326439	0.653079	-0.453659	0.117414	15.3521	13.3516	13.0414	13.915	0.724083	-0.171334	0.809407	-0.235671	0.857651	22.0504	21.1207	16.7815	19.9842	1.6237	-0.675581	0.29129
gm1.7890_g	Aspni7_TID_1177437	Aspni7_PID_1177161	OG007162	An_(1)Tr_(0)Pc_(1)	1	0	1	N/A	N/A	N/A	#N/A	none predicted	0	0	0.0607813	0.0202604	0.0202604	7.21031	7.35547	6.46968	7.01182	0.274288	-7.58155	2.50403e-14	6.37415	4.16723	9.3296	6.62366	1.49546	-7.3292	1.95476e-11	0.340739	0.455827	9.03434	4.98595	5.28428	6.43486	1.30259	-7.43341	2.61527e-13	0.115943	0.944714	6.26581	8.93099	5.40975	6.86885	1.06027	-7.67587	9.14651e-13
Aspni5.gw1.14.247.1	Aspni7_TID_128109	Aspni7_PID_128109	OG009621	An_(1)Tr_(0)Pc_(0)	1	0	0	N/A	N/A	N/A	#N/A	none predicted	6.60087	8.68229	7.52016	7.60111	0.602216	7.06268	6.67042	8.24291	7.32534	0.472553	-0.151712	0.74052	9.56353	11.2564	9.4229	10.0809	0.589115	-0.351793	0.463985	-0.203448	0.761699	7.84153	5.13203	7.07685	6.68347	0.806516	-0.000154961	0.999742	0.171168	0.917363	9.41737	5.71286	8.6005	7.91024	1.12371	-0.245185	0.610657
estExt_Genemark1.C_chr_601_t20007	Aspni7_TID_1186960	Aspni7_PID_1186684	OG000236	An_(4)Tr_(1)Pc_(2)	4	1	2	N/A	N/A	N/A	#N/A	none predicted	1.30359	0.438869	0.961952	0.901472	0.25145	7.0131	10.5251	8.5756	8.70461	1.01588	-3.46308	2.05368e-19	10.4229	8.7079	10.9917	10.0408	0.686382	-3.41986	1.17938e-19	0.0388593	0.932705	12.6518	8.02555	9.19633	9.9579	1.38871	-3.63707	3.32345e-22	-0.26168	0.821201	8.07339	9.30148	7.87637	8.41708	0.445842	-3.42785	3.89975e-21
gm1.7965_g	Aspni7_TID_1177512	Aspni7_PID_1177236	OG009632	An_(1)Tr_(0)Pc_(0)	1	0	0	N/A	N/A	N/A	#N/A	none predicted	7.51505	4.99833	6.59704	6.37014	0.735317	7.96455	7.8866	4.47376	6.77497	1.15082	-0.302806	0.459119	10.8621	8.18113	7.35657	8.79994	1.05821	-0.427323	0.29135	-0.136602	0.847184	6.95133	7.22889	9.02211	7.73411	0.648965	-0.503154	0.139543	-0.169255	0.927539	7.64634	6.2828	6.34277	6.7573	0.444856	-0.29526	0.393121
Aspni5.fgenesh1_pg.C_scaffold_14000268	Aspni7_TID_44632	Aspni7_PID_44632	OG009633	An_(1)Tr_(0)Pc_(0)	1	0	0	N/A	N/A	N/A	#N/A	none predicted	5.43859	1.24033	1.69551	2.79148	1.33006	1.67412	2.04286	1.59862	1.77187	0.137236	0.367586	0.599073	2.39921	1.86441	3.03742	2.43368	0.339057	0.183758	0.813274	-0.190419	0.774247	1.50871	1.68013	1.09523	1.42802	0.1736	0.680638	0.313552	0.376403	0.816589	0.861017	1.71815	1.15637	1.24518	0.251387	0.847427	0.259051
Aspni5.fgenesh1_pg.C_scaffold_14000271	Aspni7_TID_44635	Aspni7_PID_44635	OG009634	An_(1)Tr_(0)Pc_(0)	1	0	0	N/A	N/A	N/A	#N/A	none predicted	4.68257	0.713857	2.29657	2.56433	1.15346	1.62594	2.5594	1.63888	1.9414	0.309018	0.12974	0.875368	3.22197	1.26753	3.33739	2.60896	0.671543	-0.00815506	0.993018	-0.141877	0.875171	2.41611	1.84605	0.848543	1.70357	0.458091	0.338988	0.687372	0.139335	0.953698	1.30082	1.55746	1.60145	1.48658	0.0937433	0.483083	0.567954
Aspni5.fgenesh1_pg.C_scaffold_14000272	Aspni7_TID_44636	Aspni7_PID_44636	OG009635	An_(1)Tr_(0)Pc_(0)	1	0	0	N/A	N/A	N/A	#N/A	none predicted	0.997806	2.71322	0.8441	1.51837	0.599067	0.235423	0.850152	0.974162	0.686579	0.228401	0.921686	0.304964	0.816399	0.856462	0.18121	0.618024	0.218713	1.29372	0.198742	0.247254	0.851415	0.990092	0.721692	0.921465	0.87775	0.0805045	0.609494	0.412157	-0.208791	0.919945	0.376695	1.05237	0.63239	0.687151	0.196963	0.920433	0.32492
gm1.8057_g	Aspni7_TID_1177604	Aspni7_PID_1177328	OG009644	An_(1)Tr_(0)Pc_(0)	1	0	0	N/A	N/A	N/A	#N/A	none predicted	0.0789755	0.0398819	0.27635	0.131736	0.0731823	0.403726	0.3028	0.732489	0.479671	0.129723	-1.94679	0.0435616	0.180005	0.251785	0	0.14393	0.0748888	-0.105851	0.951645	1.21998	0.188117	0.509372	0.123763	0.322365	0.3185	0.111333	-1.33309	0.194057	0.36722	0.850657	0.193798	0.0773445	0.455483	0.242209	0.111811	-1.00372	0.448871
MIX21076_1_3	Aspni7_TID_1221479	Aspni7_PID_1221203	OG009649	An_(1)Tr_(0)Pc_(0)	1	0	0	N/A	N/A	N/A	#N/A	none predicted	0.556407	0.36126	0.377473	0.431713	0.062522	3.4742	3.13225	2.13409	2.91351	0.40202	-2.94271	8.76932e-16	8.09228	6.33537	9.19536	7.87433	0.83277	-4.11266	1.70003e-41	-1.14163	1.52811e-05	4.66529	3.12448	3.30177	3.69718	0.486753	-3.27106	2.56532e-26	-0.272103	0.848299	5.26641	5.87731	6.68	5.94124	0.409318	-3.98176	3.83503e-38
estExt_fgenesh1_pg.C_chr_602_t10076	Aspni7_TID_1167181	Aspni7_PID_1166905	OG000441	An_(1)Tr_(3)Pc_(2)	1	3	2	EXPN	N/A	EXPN	#N/A	0.999	2559.2	2407.38	2674.89	2547.16	77.459	1614.7	1640.99	1629.58	1628.42	7.60929	0.429445	0.0335985	958.079	1164.68	991.46	1038.07	64.0343	1.31666	3.80354e-06	0.842121	0.00416937	1143.79	1143.66	1289.42	1192.29	48.5643	0.882121	4.26359e-05	0.509509	0.474885	933.451	1017.07	1002.82	984.448	25.8283	1.16544	2.2117e-13
Aspni5.fgenesh1_pg.C_scaffold_13000306	Aspni7_TID_44277	Aspni7_PID_44277	OG009651	An_(1)Tr_(0)Pc_(0)	1	0	0	N/A	N/A	N/A	#N/A	none predicted	0.318979	0	0.0531507	0.124043	0.0986681	0.271772	0	0	0.0905908	0.0905908	0.0678708	0.973745	0.161563	0.0847458	0.125513	0.123941	0.0221892	-0.0340534	0.986151	-0.0575841	0.967109	0.0548622	0.0277707	0.0255298	0.0360542	0.00942622	#N/A	#N/A	#N/A	#N/A	0	0	0.175208	0.0584025	0.0584025	#N/A	#N/A
estExt_Genemark1.C_chr_602_t10097	Aspni7_TID_1187076	Aspni7_PID_1186800	OG007186	An_(1)Tr_(0)Pc_(1)	1	0	1	N/A	N/A	N/A	#N/A	none predicted	98.8001	92.9845	88.6379	93.4742	2.94378	142.165	145.138	117.189	134.831	8.86224	-0.736726	0.000183543	144.348	112.153	199.775	152.092	25.5888	-0.62516	0.0153704	0.0955348	0.806522	182.903	140.427	166.496	163.275	12.3669	-1.00079	3.12183e-08	-0.239587	0.811294	211.338	186.691	179.517	192.515	9.63644	-1.24415	3.97509e-15
estExt_Genemark1.C_chr_602_t10104	Aspni7_TID_1187083	Aspni7_PID_1186807	OG004701	An_(1)Tr_(1)Pc_(1)	1	1	1	N/A	N/A	N/A	#N/A	none predicted	2.19157	6.81981	7.25418	5.42185	1.62	5.78337	3.4822	8.84769	6.03775	1.5541	-0.341962	0.640876	5.17515	4.53213	1.3984	3.70189	1.16661	0.585174	0.478489	0.767564	0.335524	2.44499	6.9926	5.87367	5.10375	1.36806	-0.111862	0.891083	0.6284	0.637292	2.61627	4.06059	2.04967	2.90884	0.598649	0.733206	0.251899
estExt_fgenesh1_pg.C_chr_602_t10102	Aspni7_TID_1167204	Aspni7_PID_1166928	OG004702	An_(1)Tr_(1)Pc_(1)	1	1	1	N/A	N/A	N/A	#N/A	none predicted	540.144	599.882	575.636	571.887	17.3465	363.276	300.583	331.795	331.884	18.098	0.56915	0.0355186	404.763	461.929	334.335	400.342	36.8995	0.540224	0.13566	-0.0467477	0.942458	320.719	336.466	357.859	338.348	10.7627	0.551058	0.0295212	0.169341	0.891149	465.25	434.468	449.901	449.873	8.88586	0.149811	0.491735
Aspni5.gw1.13.238.1	Aspni7_TID_125309	Aspni7_PID_125309	OG009656	An_(1)Tr_(0)Pc_(0)	1	0	0	N/A	N/A	N/A	#N/A	none predicted	3.72921	2.40273	1.92845	2.6868	0.53889	0.0657376	0.383476	0.502186	0.317133	0.130285	2.73364	3.58465e-05	0.195398	1.33242	1.06259	0.863469	0.342997	1.57477	0.036016	-0.779312	0.468706	0.431286	0.436626	0.463145	0.443686	0.00985099	2.33324	2.9239e-07	#N/A	#N/A	1.57778	0.881565	0.4238	0.961048	0.335487	1.27773	0.0459083
Aspni5.fgenesh1_pg.C_scaffold_13000234	Aspni7_TID_44205	Aspni7_PID_44205	OG009657	An_(1)Tr_(0)Pc_(0)	1	0	0	N/A	N/A	N/A	#N/A	none predicted	63.9089	31.1534	42.5412	45.8678	9.60088	16.9651	17.6723	20.5709	18.4028	1.10312	1.05751	0.000813783	25.8377	21.6714	18.7149	22.0747	2.06604	1.05141	0.00254433	-0.020798	0.970647	20.9807	16.3916	18.8558	18.7427	1.32596	1.05599	0.000304766	0.0809588	0.957417	20.1576	15.5266	15.4312	17.0384	1.55981	1.1872	3.33437e-05
estExt_Genemark1.C_chr_602_t10222	Aspni7_TID_1187193	Aspni7_PID_1186917	OG007204	An_(1)Tr_(1)Pc_(0)	1	1	0	N/A	N/A	N/A	#N/A	none predicted	75.5453	66.4668	80.8714	74.2945	4.20502	33.6179	39.0751	37.46	36.7177	1.61851	0.799685	9.58954e-05	46.8448	37.9607	58.4753	47.7603	5.93971	0.700305	0.00220219	-0.112871	0.726563	50.824	33.8285	44.3678	43.0068	4.95315	0.590949	0.0113741	-0.223713	0.831875	29.7452	31.501	34.8371	32.0278	1.49332	1.00135	2.76255e-07
Aspni5.fgenesh1_pg.C_scaffold_13000164	Aspni7_TID_44135	Aspni7_PID_44135	OG009669	An_(1)Tr_(0)Pc_(0)	1	0	0	N/A	N/A	N/A	#N/A	none predicted	0.758067	1.22501	2.0463	1.34313	0.376542	0.232516	0.452123	0.370052	0.351564	0.0640653	1.65999	0.0345335	1.0367	1.32925	2.50561	1.62385	0.448896	-0.181387	0.833435	-1.5422	0.0225322	0.977868	0.079198	0.364036	0.473701	0.265155	1.30418	0.163725	#N/A	#N/A	1.48818	0.296965	0.374749	0.719964	0.384762	0.738752	0.45139
estExt_fgenesh1_pg.C_chr_602_t10236	Aspni7_TID_1167322	Aspni7_PID_1167046	OG007206	An_(1)Tr_(0)Pc_(1)	1	0	1	N/A	N/A	N/A	#N/A	0.936	19.7183	15.0346	16.9901	17.2477	1.35818	18.038	22.7413	18.8394	19.8729	1.45274	-0.420953	0.0295352	24.4427	14.3203	30.5887	23.1172	4.7428	-0.345676	0.290221	0.0600051	0.906062	27.3767	15.5689	14.2191	19.0549	4.17911	-0.324291	0.31495	0.0353613	0.982692	14.325	13.0223	14.7498	14.0324	0.519724	0.0801027	0.68982
Aspni5.fgenesh1_pg.C_scaffold_13000146	Aspni7_TID_44117	Aspni7_PID_44117	OG009673	An_(1)Tr_(0)Pc_(0)	1	0	0	N/A	N/A	N/A	#N/A	none predicted	0.860126	0.289571	0.66883	0.606176	0.167658	16.6597	13.8426	6.34474	12.2824	3.07819	-4.46334	7.25249e-18	10.4557	11.1973	15.907	12.52	1.70696	-4.28008	3.91895e-24	0.198213	0.783554	9.04875	9.16078	4.24519	7.4849	1.62018	-3.7616	3.56064e-14	0.702994	0.535929	20.4031	13.8522	12.6773	15.6442	2.40349	-4.85337	9.6804e-32
Aspni5.fgenesh1_pg.C_scaffold_13000129	Aspni7_TID_44100	Aspni7_PID_44100	OG009680	An_(1)Tr_(0)Pc_(0)	1	0	0	N/A	N/A	N/A	#N/A	none predicted	21.1736	7.78412	9.73758	12.8984	4.17584	28.0559	46.2555	31.3386	35.2166	5.60018	-1.67166	5.48289e-05	34.1038	22.8165	28.5936	28.5046	3.25866	-1.12382	0.00854171	0.526643	0.105691	33.1251	23.9347	19.441	25.5003	4.02705	-1.19532	0.00526952	0.334641	0.766812	17.8735	20.0728	22.609	20.1851	1.36818	-0.898087	0.0295475
Aspni5.fgenesh1_pg.C_scaffold_13000043	Aspni7_TID_44014	Aspni7_PID_44014	OG009693	An_(1)Tr_(0)Pc_(0)	1	0	0	N/A	N/A	N/A	#N/A	none predicted	1.69733	1.31092	0.998196	1.33548	0.202196	1.0208	2.12671	0.68234	1.27662	0.436131	-0.135273	0.863878	1.51712	1.59157	5.42156	2.84341	1.28925	-0.983163	0.198849	-0.700792	0.436541	2.78192	2.03404	1.15071	1.98889	0.47143	-0.745546	0.192108	-0.531293	0.75767	0.490009	1.36893	0.822621	0.893855	0.256212	0.326741	0.698575
gm1.8339_g	Aspni7_TID_1177886	Aspni7_PID_1177610	OG004850	An_(1)Tr_(0)Pc_(2)	1	0	2	N/A	N/A	N/A	#N/A	none predicted	3.81125	1.94409	2.03989	2.59841	0.607051	9.32835	4.7889	7.6298	7.24901	1.32419	-1.71743	0.000106325	7.72161	18.4103	7.81644	11.3161	3.5472	-2.13631	0.000179929	-0.390042	0.656176	5.42285	12.3474	21.3156	13.0286	4.60047	-2.53392	2.28439e-05	-0.35513	0.853918	16.6265	16.9661	15.7324	16.4417	0.367925	-2.88034	6.32688e-25
fgenesh1_pg.chr_602_#_350	Aspni7_TID_1138488	Aspni7_PID_1138212	OG009694	An_(1)Tr_(0)Pc_(0)	1	0	0	N/A	N/A	N/A	#N/A	none predicted	0.920052	1.25245	1.35976	1.17742	0.13236	1.67684	2.86295	1.64028	2.06003	0.401602	-0.977383	0.0324688	3.16074	4.39988	3.30545	3.62203	0.391164	-1.55813	0.000941919	-0.56375	0.301912	4.23127	2.98811	2.53568	3.25169	0.506906	-1.62292	9.60704e-06	-0.665296	0.456608	5.1044	2.50727	2.57076	3.39414	0.855324	-1.67546	0.000590736
fgenesh1_pg.chr_602_#_351	Aspni7_TID_1138489	Aspni7_PID_1138213	OG000003	An_(17)Tr_(6)Pc_(8)	17	6	8	N/A	N/A	N/A	#N/A	none predicted	1.90984	1.70461	1.62076	1.74507	0.085866	5.01781	5.24117	4.29287	4.85062	0.286229	-1.68102	1.72138e-12	7.82866	5.91182	7.70714	7.14921	0.619686	-1.97185	6.44729e-16	-0.300907	0.271964	5.95845	5.2782	4.40437	5.21367	0.449784	-1.77149	3.06984e-15	0.0274356	0.984723	6.04891	5.61118	5.74525	5.80178	0.129485	-1.93651	2.32607e-18
Aspni5.CCH_e_gw1.13.771.1	Aspni7_TID_215046	Aspni7_PID_225618	OG000065	An_(5)Tr_(3)Pc_(4)	5	3	4	N/A	N/A	N/A	#N/A	none predicted	3.56381	3.08866	3.39445	3.34897	0.139036	6.20408	7.79627	4.37271	6.12435	0.9891	-1.066	0.000228677	7.90329	6.41027	10.5741	8.29589	1.21792	-1.23956	1.33123e-06	-0.18136	0.69418	8.13817	5.74838	5.56204	6.48286	0.829399	-1.14025	1.93962e-07	-0.161702	0.909509	9.63157	8.81985	6.22966	8.22703	1.02581	-1.49005	4.63374e-09
estExt_Genewise1.C_chr_602_t20184	Aspni7_TID_1111028	Aspni7_PID_1110752	OG004863	An_(1)Tr_(1)Pc_(1)	1	1	1	N/A	N/A	N/A	#N/A	none predicted	5.3829	2.66222	3.26129	3.7688	0.82537	10.4908	14.6109	6.86252	10.6547	2.23827	-1.70392	3.15777e-06	15.5147	8.62902	17.9779	14.0405	2.79763	-1.83188	1.10777e-07	-0.131025	0.831235	13.4705	8.83123	8.61327	10.305	1.58399	-1.65199	8.58357e-08	-0.135237	0.925827	10.9539	9.04008	9.21957	9.73785	0.610223	-1.59965	2.76254e-09
Aspni5.fgenesh1_pg.C_scaffold_17000084	Aspni7_TID_45332	Aspni7_PID_45332	OG009712	An_(1)Tr_(0)Pc_(0)	1	0	0	N/A	N/A	N/A	#N/A	none predicted	20.6744	6.77059	5.46306	10.9693	4.86717	57.3654	11.6633	63.6883	44.239	16.3898	-2.23696	0.00255569	22.7693	38.7934	11.7703	24.4443	7.84571	-1.2181	0.091836	0.823518	0.349712	10.6094	20.893	24.1035	18.5353	4.06987	-1.0254	0.114718	1.38832	0.0161263	47.9681	43.474	53.933	48.4584	3.02918	-2.38307	8.63695e-07
Aspni5.fgenesh1_pg.C_scaffold_17000054	Aspni7_TID_45302	Aspni7_PID_45302	OG009718	An_(1)Tr_(0)Pc_(0)	1	0	0	N/A	N/A	N/A	#N/A	none predicted	5.48537	13.6436	12.6871	10.6054	2.57484	5.35717	5.85951	5.27546	5.49738	0.182594	0.761386	0.149115	5.10055	3.39322	10.8243	6.43934	2.24717	0.843436	0.198742	0.0603123	0.942458	5.23825	3.20752	4.87517	4.44031	0.625243	1.07698	0.040806	0.202468	0.893739	3.21446	5.45227	5.39639	4.68771	0.7368	0.98578	0.0852021
Aspni5.fgenesh1_pg.C_scaffold_17000053	Aspni7_TID_45301	Aspni7_PID_45301	OG009719	An_(1)Tr_(0)Pc_(0)	1	0	0	N/A	N/A	N/A	#N/A	none predicted	1.14907	3.98936	3.8054	2.98128	0.917641	3.52446	3.95692	3.48238	3.65459	0.151655	-0.44343	0.484235	7.31144	8.16632	9.49496	8.32424	0.635253	-1.35041	0.023678	-0.920273	0.000151849	3.3474	4.83942	5.5525	4.57977	0.649662	-0.778651	0.232663	-0.169343	0.923172	5.99187	9.9405	11.203	9.04514	1.56954	-1.71947	0.00369661
Aspni5.gw1.20.211.1	Aspni7_TID_137436	Aspni7_PID_137436	OG009727	An_(1)Tr_(0)Pc_(0)	1	0	0	N/A	N/A	N/A	#N/A	none predicted	0	0	0	0	0	0	0	0	0	0	#N/A	#N/A	0	0	0	0	0	#N/A	#N/A	#N/A	#N/A	0	0	0	0	0	#N/A	#N/A	#N/A	#N/A	0	0	0	0	0	#N/A	#N/A
Aspni5.fgenesh1_pg.C_scaffold_20000093	Aspni7_TID_45936	Aspni7_PID_45936	OG009736	An_(1)Tr_(0)Pc_(0)	1	0	0	N/A	N/A	N/A	#N/A	none predicted	1.75438	3.30754	8.30214	4.45469	1.97528	0.717479	0.199303	0.114187	0.343656	0.188519	3.26817	0.000397701	0.355439	0.559322	0.276129	0.396963	0.0843461	3.36285	0.00031356	0.0103523	0.99373	0.422439	0.855339	0.61782	0.631866	0.125164	2.49852	0.000988352	#N/A	#N/A	0.574011	0.687261	0.578185	0.613152	0.037074	2.53834	0.005599
estExt_Genemark1.C_chr_6030077	Aspni7_TID_1187563	Aspni7_PID_1187287	OG005012	An_(1)Tr_(1)Pc_(1)	1	1	1	N/A	N/A	N/A	#N/A	none predicted	20.3726	8.365	10.0253	12.921	3.75652	8.0137	8.81414	6.84682	7.89155	0.57119	0.454488	0.25875	10.2223	9.66168	11.6873	10.5238	0.603865	0.297855	0.488449	-0.167406	0.613882	11.1013	8.18871	9.32608	9.5387	0.84749	0.200125	0.645786	-0.256709	0.811294	9.88945	6.77494	7.89588	8.18676	0.91077	0.40476	0.316113
Aspni5.fgenesh1_pm.C_scaffold_20000017	Aspni7_TID_51412	Aspni7_PID_51412	OG005018	An_(1)Tr_(1)Pc_(1)	1	1	1	N/A	N/A	N/A	#N/A	none predicted	16.6205	15.0145	12.924	14.853	1.07013	8.87408	12.9022	12.801	11.5258	1.32617	0.148955	0.665211	14.8723	14.2774	16.1317	15.0938	0.54663	0.0231525	0.944984	-0.137069	0.789804	11.0057	8.58554	8.95692	9.51604	0.752483	0.441005	0.065732	0.255229	0.86423	15.4077	16.8198	10.9551	14.3942	1.76721	-0.154295	0.628607
estExt_Genemark1.C_chr_6030086	Aspni7_TID_1187572	Aspni7_PID_1187296	OG007257	An_(1)Tr_(0)Pc_(1)	1	0	1	N/A	N/A	N/A	#N/A	none predicted	26.4002	13.564	16.25	18.7381	3.90874	11.3473	12.6176	8.39919	10.788	1.24945	0.557293	0.0886268	18.1117	17.0115	23.1018	19.4083	1.87385	-0.0259313	0.944262	-0.588597	0.0176455	12.7748	10.7375	13.0247	12.179	0.724363	0.386395	0.231331	-0.199422	0.88188	19.9024	20.774	15.3667	18.681	1.67615	-0.228046	0.45884
estExt_Genewise1Plus.C_chr_6030107	Aspni7_TID_1127102	Aspni7_PID_1126826	OG005020	An_(1)Tr_(1)Pc_(1)	1	1	1	N/A	N/A	N/A	#N/A	none predicted	63.2939	17.1843	34.7015	38.3932	13.4381	13.963	14.4194	16.4784	14.9536	0.77371	1.06593	0.0256606	21.4412	21.9871	19.1743	20.8676	0.861176	0.839958	0.0979965	-0.234914	0.61612	20.6017	10.5706	12.7898	14.654	3.04206	1.13924	0.0245383	0.0616119	0.968596	18.4822	17.1519	16.6727	17.4356	0.541274	0.864025	0.0550482
estExt_Genemark1.C_chr_6030099	Aspni7_TID_1187584	Aspni7_PID_1187308	OG000547	An_(3)Tr_(0)Pc_(2)	3	0	2	N/A	N/A	N/A	#N/A	none predicted	5.69311	5.64007	5.69178	5.67499	0.0174634	1.26053	1.82286	1.98255	1.68864	0.218964	1.52339	1.84523e-06	1.2673	0.751452	1.96905	1.32927	0.352853	2.14196	2.79944e-08	0.565946	0.346254	2.91882	1.34489	3.01254	2.42542	0.540942	1.02221	0.0114493	-0.542821	0.655544	1.0678	0.497182	1.25482	0.939933	0.227864	2.35154	1.52526e-08
Aspni5.e_gw1.20.149.1	Aspni7_TID_194837	Aspni7_PID_194837	OG007264	An_(1)Tr_(0)Pc_(1)	1	0	1	N/A	N/A	N/A	#N/A	none predicted	15.4223	9.58289	11.1674	12.0575	1.74344	3.56885	5.59671	4.83305	4.6662	0.591305	1.13434	6.28806e-05	4.87007	3.99619	7.64171	5.50265	1.09887	1.17472	0.000168539	0.0275124	0.964501	5.14131	3.49761	3.99254	4.21049	0.48685	1.30183	6.95277e-08	0.0585806	0.973672	2.02461	3.60501	3.60805	3.07923	0.527308	1.71328	9.59774e-08
Aspni5.gw1.22.40.1	Aspni7_TID_125440	Aspni7_PID_125440	OG009752	An_(1)Tr_(0)Pc_(0)	1	0	0	N/A	N/A	N/A	#N/A	none predicted	0.108679	0	0.651919	0.253533	0.201649	0	0.833369	0.31831	0.383893	0.242797	-0.598845	0.730393	0	0	0.25658	0.0855267	0.0855267	#N/A	#N/A	0.676905	0.524625	0.168228	0.0567703	0.574081	0.26636	0.157189	-0.257455	0.878334	#N/A	#N/A	0	0.851474	0.179084	0.343519	0.259185	-0.503494	0.791943
fgenesh1_kg.chr_701_#_2_#_487_1_EXTC_EXTD	Aspni7_TID_1147106	Aspni7_PID_1146830	OG009765	An_(1)Tr_(0)Pc_(0)	1	0	0	N/A	N/A	N/A	#N/A	none predicted	0.0225748	0.136801	0.045139	0.0681715	0.0349274	0	0.0192342	0	0.0064114	0.0064114	#N/A	#N/A	0	0	0	0	0	#N/A	#N/A	#N/A	#N/A	0	0	0	0	0	#N/A	#N/A	#N/A	#N/A	0	0.0442172	0	0.0147391	0.0147391	#N/A	#N/A
estExt_Genewise1.C_chr_701_t10002	Aspni7_TID_1111561	Aspni7_PID_1111285	OG004795	An_(2)Tr_(1)Pc_(0)	2	1	0	N/A	N/A	N/A	#N/A	none predicted	4.77951	5.19597	5.50843	5.1613	0.211132	1.34042	1.89473	1.49061	1.57525	0.165515	1.50288	3.15347e-08	1.86606	1.45499	2.39001	1.90369	0.27057	1.50302	3.20283e-07	-0.0168086	0.973785	2.30344	1.78581	1.28308	1.79077	0.294562	1.3396	4.02384e-06	-0.108429	0.953698	1.30316	1.26772	1.03917	1.20335	0.0827249	1.90145	2.9668e-11
estExt_fgenesh1_pm.C_chr_701_t10003	Aspni7_TID_1160160	Aspni7_PID_1159884	OG007276	An_(1)Tr_(0)Pc_(1)	1	0	1	N/A	N/A	N/A	#N/A	0.976	0.978108	0.658581	0.977879	0.871523	0.106471	0.0833355	0.162044	0.238733	0.161371	0.0448606	2.13904	0.000354361	0.247706	0.129931	1.21875	0.532131	0.344991	0.781199	0.391165	-0.914637	0.354248	0.588798	0.624473	0.300088	0.504453	0.1027	0.57742	0.245095	-0.578159	0.716822	0	0.159651	0.313397	0.157683	0.0904752	2.05049	0.0105905
e_gw1.701.1947.1	Aspni7_TID_1096246	Aspni7_PID_1095970	OG009766	An_(1)Tr_(0)Pc_(0)	1	0	0	N/A	N/A	N/A	#N/A	none predicted	0	0	0.0246542	0.00821808	0.00821808	0.0504252	0	0.0963027	0.0489093	0.0278105	#N/A	#N/A	0.074942	0.0786196	0.05822	0.0705938	0.00627737	#N/A	#N/A	-0.113891	0.939051	0.0763444	0.0772896	0	0.0512114	0.0256071	#N/A	#N/A	#N/A	#N/A	0	0	0.0406355	0.0135452	0.0135452	#N/A	#N/A
Aspni5.fgenesh1_pg.C_scaffold_4000007	Aspni7_TID_38686	Aspni7_PID_38686	OG009767	An_(1)Tr_(0)Pc_(0)	1	0	0	N/A	N/A	N/A	#N/A	none predicted	0	0	0	0	0	0	0	0.050166	0.016722	0.016722	#N/A	#N/A	0.234233	0	0.121312	0.118515	0.0676317	#N/A	#N/A	#N/A	#N/A	0	0	0.0493504	0.0164501	0.0164501	#N/A	#N/A	#N/A	#N/A	0	0	0	0	0	#N/A	#N/A
fgenesh1_kg.chr_701_#_8_#_239_3_EXTC_EXTD	Aspni7_TID_1147112	Aspni7_PID_1146836	OG000038	An_(6)Tr_(4)Pc_(4)	6	4	4	N/A	N/A	N/A	#N/A	0.968	12.1494	16.5124	21.369	16.677	2.66273	1.53354	2.28438	1.44608	1.75467	0.266055	3.0332	5.34737e-17	0.797703	0.956398	1.90339	1.21916	0.345168	3.81096	1.15735e-17	0.719128	0.145198	1.58657	1.21445	1.55763	1.45288	0.119508	3.30411	4.19956e-22	0.0748104	0.964365	0.460085	0.587582	1.48298	0.843548	0.321826	4.00966	1.55946e-14
estExt_Genemark1.C_chr_701_t10009	Aspni7_TID_1187629	Aspni7_PID_1187353	OG007278	An_(1)Tr_(0)Pc_(1)	1	0	1	N/A	N/A	N/A	#N/A	none predicted	0.545001	3.11917	1.12607	1.59675	0.779473	0.520066	0.990619	0.673976	0.72822	0.138518	0.957559	0.2439	0.44167	0.28959	1.45825	0.729838	0.366845	1.2454	0.199555	0.226695	0.838212	0.749892	0.360609	0.785154	0.631885	0.136019	1.15365	0.157507	-0.127941	0.956674	0.178317	0.142332	0.538841	0.286497	0.126599	2.15832	0.0274428
Aspni5.estExt_fgenesh1_pg.C_40012	Aspni7_TID_52848	Aspni7_PID_52848	OG007279	An_(1)Tr_(0)Pc_(1)	1	0	1	N/A	N/A	N/A	#N/A	0.975	18.8974	8.66091	8.83791	12.1321	3.38306	4.49197	4.60029	4.49613	4.52947	0.0354334	1.15452	0.0025358	0.402167	1.18133	1.12475	0.902748	0.250823	3.66475	5.32794e-12	2.31049	7.20253e-08	4.69781	4.47947	4.19426	4.45718	0.145792	1.1928	0.00128908	0.162295	0.912254	0.779368	1.1405	2.44233	1.45407	0.50501	2.71539	3.96201e-07
Aspni5.e_gw1.4.1307.1	Aspni7_TID_178934	Aspni7_PID_178934	OG007280	An_(1)Tr_(0)Pc_(1)	1	0	1	N/A	N/A	N/A	#N/A	none predicted	0	0.0395009	0	0.013167	0.013167	0.0399869	0.033323	0	0.0244366	0.0123688	#N/A	#N/A	0	0.12469	0.277008	0.133899	0.0800979	#N/A	#N/A	#N/A	#N/A	0.161442	0	0.0187815	0.0600744	0.0509728	#N/A	#N/A	#N/A	#N/A	0	0.0766055	0.322237	0.132947	0.0971939	-2.48358	0.189703
MIX22928_30_44	Aspni7_TID_1223331	Aspni7_PID_1223055	OG000657	An_(3)Tr_(1)Pc_(1)	3	1	1	N/A	N/A	N/A	#N/A	none predicted	0.0795296	0.261051	0.0596332	0.133405	0.0640812	0	0.135522	0.0194113	0.0516443	0.0423114	1.07706	0.441004	0.0604227	0.285245	1.50209	0.615921	0.447814	-1.8494	0.123482	-1.59201	0.0723958	0.0512946	0.0623155	0.0286435	0.0474179	0.00991166	1.24113	0.225677	#N/A	#N/A	0.390315	0.233661	0.819069	0.481015	0.174972	-1.92353	0.0388053
e_gw1.701.472.1	Aspni7_TID_1096814	Aspni7_PID_1096538	OG005057	An_(1)Tr_(1)Pc_(1)	1	1	1	N/A	N/A	N/A	#N/A	none predicted	61.9827	77.3449	56.5243	65.284	6.23294	28.5469	31.1928	30.9922	30.244	0.850523	0.902119	0.00216581	32.744	48.202	27.3524	36.0994	6.24821	0.862369	0.0609055	-0.0539807	0.943885	24.5692	29.2913	40.5027	31.4544	4.72506	0.831885	0.0338853	0.000696508	0.999644	36.9587	56.2776	49.8275	47.688	5.67856	0.255562	0.455992
estExt_Genemark1.C_chr_701_t10133	Aspni7_TID_1187712	Aspni7_PID_1187436	OG009788	An_(1)Tr_(0)Pc_(0)	1	0	0	N/A	N/A	N/A	#N/A	none predicted	0.484764	0.816005	0.646201	0.64899	0.0956311	1.23907	2.3405	2.60302	2.06086	0.417828	-1.81113	0.00378677	1.59597	1.93187	5.72241	3.08342	1.32305	-2.06677	0.00540055	-0.239693	0.813606	3.25167	1.85699	1.35795	2.15553	0.566684	-1.84145	0.00150657	-0.0144634	0.99259	4.75825	4.58928	1.73075	3.69276	0.982216	-2.60129	5.97251e-05
gm1.8941_g	Aspni7_TID_1178488	Aspni7_PID_1178212	OG000062	An_(7)Tr_(1)Pc_(4)	7	1	4	N/A	N/A	N/A	#N/A	none predicted	4.30901	31.4216	22.2293	19.32	7.96077	10.1769	18.467	9.21313	12.619	2.93721	0.478401	0.556969	11.1309	8.58609	13.4795	11.0655	1.41297	0.917411	0.242646	0.407005	0.34886	20.1214	12.3574	11.8361	14.7717	2.67912	0.263369	0.756127	-0.453753	0.617757	11.8428	10.2969	11.5028	11.2141	0.469024	0.634146	0.402838
estExt_fgenesh1_pm.C_chr_701_t10132	Aspni7_TID_1160256	Aspni7_PID_1159980	OG005111	An_(1)Tr_(1)Pc_(1)	1	1	1	N/A	N/A	N/A	#N/A	none predicted	5.45896	20.5501	16.7747	14.2613	4.53409	18.8459	20.8194	14.4661	18.0438	1.8774	-0.476496	0.450953	81.0459	56.9206	116.355	84.774	17.2583	-2.37377	4.13421e-05	-1.89572	5.67455e-15	30.301	23.146	20.359	24.602	2.9609	-0.901607	0.135151	-0.371746	0.689359	110.239	70.7275	97.3531	92.7733	11.6337	-2.79106	3.68385e-07
Aspni5.e_gw1.4.1919.1	Aspni7_TID_179208	Aspni7_PID_179208	OG005116	An_(1)Tr_(1)Pc_(1)	1	1	1	N/A	N/A	N/A	#N/A	none predicted	47.9833	43.2836	40.1877	43.8182	2.26622	32.6841	33.224	27.0695	30.9925	1.96771	0.285472	0.196132	31.8384	25.5299	33.776	30.3814	2.48941	0.5823	0.00520478	0.277314	0.259845	37.3009	30.7856	32.9828	33.6898	1.91376	0.176747	0.360739	-0.0575508	0.965333	30.7569	32.9815	31.7108	31.8164	0.644332	0.251103	0.16664
fgenesh1_kg.chr_701_#_136_#_1871_1_CATW_CATX_CATY_CATZ	Aspni7_TID_1147240	Aspni7_PID_1146964	OG007302	An_(1)Tr_(0)Pc_(1)	1	0	1	N/A	N/A	N/A	#N/A	none predicted	23.8003	19.1814	20.4746	21.1521	1.37573	51.9566	55.8245	44.6151	50.7987	3.28724	-1.47685	2.76013e-18	88.0463	63.6367	84.6938	78.7922	7.63933	-1.84	2.57534e-24	-0.375163	0.0603344	57.1364	51.5914	42.6605	50.4627	4.21677	-1.4547	2.65087e-17	0.12657	0.909814	67.8263	66.5385	57.9732	64.1127	3.09216	-1.80787	6.18149e-39
fgenesh1_pg.chr_701_#_200	Aspni7_TID_1139089	Aspni7_PID_1138813	OG007304	An_(1)Tr_(0)Pc_(1)	1	0	1	N/A	N/A	N/A	#N/A	none predicted	139.603	38.318	37.5085	71.8099	33.8974	57.4291	55.5172	51.9553	54.9672	1.60391	0.0961626	0.880684	71.6283	51.5307	80.1557	67.7716	8.48535	0.0723047	0.915222	-0.0328411	0.929944	56.6373	53.1941	45.3551	51.7288	3.33829	0.202032	0.753607	0.260942	0.766287	41.2164	47.695	46.1753	45.0289	1.95609	0.38215	0.495851
Aspni5.fgenesh1_pg.C_scaffold_4000202	Aspni7_TID_38881	Aspni7_PID_38881	OG009799	An_(1)Tr_(0)Pc_(0)	1	0	0	N/A	N/A	N/A	#N/A	none predicted	4.34715	3.0002	4.20126	3.84954	0.42675	9.77803	10.7721	8.91269	9.82093	0.537185	-1.56427	4.02694e-11	13.3211	7.50713	13.7698	11.5327	2.01694	-1.50823	9.92656e-07	0.0380251	0.938512	9.17777	8.34523	8.75039	8.75779	0.240363	-1.39372	7.02157e-10	0.203876	0.868461	10.4897	8.51474	6.74549	8.5833	1.0814	-1.3563	1.67425e-06
Aspni5.fgenesh1_pg.C_scaffold_4000295	Aspni7_TID_38974	Aspni7_PID_38974	OG009818	An_(1)Tr_(0)Pc_(0)	1	0	0	N/A	N/A	N/A	#N/A	none predicted	6.75914	8.84575	7.13826	7.58105	0.641749	2.43331	3.40669	4.0895	3.30984	0.480549	0.978781	0.0208374	2.89311	2.12456	4.49512	3.17093	0.698279	1.31973	0.00339863	0.302259	0.683076	3.7823	3.23238	2.97155	3.32874	0.238953	0.99335	0.0025959	0.102613	0.962706	3.27053	1.30526	1.72559	2.10046	0.597484	1.66664	0.00103976
Aspni5.fgenesh1_pg.C_scaffold_4000308	Aspni7_TID_38987	Aspni7_PID_38987	OG009822	An_(1)Tr_(0)Pc_(0)	1	0	0	N/A	N/A	N/A	#N/A	none predicted	0.226223	0.685444	0.22617	0.379279	0.153082	0.165209	0.0550706	0.0946554	0.104978	0.0322104	1.56361	0.114439	0.14732	0.103033	0.0762988	0.108884	0.0207098	1.78342	0.0949783	0.125173	0.932931	0.200103	0.185699	0.26383	0.216544	0.024006	0.607238	0.468828	#N/A	#N/A	0	0.0633004	0.106508	0.0566027	0.030928	2.21352	0.0781116
e_gw1.701.298.1	Aspni7_TID_1096433	Aspni7_PID_1096157	OG000388	An_(5)Tr_(0)Pc_(1)	5	0	1	N/A	N/A	N/A	#N/A	none predicted	0.264813	0.033432	0.0330938	0.110446	0.0771833	0.30459	0.451252	0.355489	0.370444	0.0429929	-1.87538	0.0501996	0.25149	0.474896	0.547048	0.424478	0.0889665	-1.83899	0.0911678	0.0336298	0.974817	0.734429	0.224786	0.365606	0.441607	0.15195	-2.06701	0.0296681	-0.294744	0.884244	0.649824	0.064836	0.600003	0.438221	0.187246	-2.0633	0.0938824
gm1.9092_g	Aspni7_TID_1178639	Aspni7_PID_1178363	OG009825	An_(1)Tr_(0)Pc_(0)	1	0	0	N/A	N/A	N/A	#N/A	none predicted	0	0	0	0	0	0.0527558	0	0	0.0175853	0.0175853	#N/A	#N/A	0	0.164507	0.487286	0.217264	0.143119	#N/A	#N/A	-0.877658	0.370604	0.0266243	0.0269539	0	0.0178594	0.00893022	#N/A	#N/A	#N/A	#N/A	1.77268	0.505339	0	0.75934	0.527253	-5.32756	0.00293869
fgenesh1_pm.chr_701_#_230	Aspni7_TID_1154565	Aspni7_PID_1154289	OG009826	An_(1)Tr_(0)Pc_(0)	1	0	0	N/A	N/A	N/A	#N/A	none predicted	0	0.0600643	0	0.0200214	0.0200214	0.0304016	0.0253351	0.116123	0.0572865	0.0294545	#N/A	#N/A	0.632561	0.616202	0.210607	0.486457	0.138006	-4.00436	0.00146339	-1.8103	0.0233113	0.0306857	0.0155328	0.0999555	0.0487247	0.0259862	#N/A	#N/A	#N/A	#N/A	0.145935	0.524182	0.0979974	0.256038	0.134784	-3.19117	0.0305273
e_gw1.701.1903.1	Aspni7_TID_1095243	Aspni7_PID_1094967	OG009827	An_(1)Tr_(0)Pc_(0)	1	0	0	N/A	N/A	N/A	#N/A	none predicted	0	0	0.0361112	0.0120371	0.0120371	0.0369291	0	0.0352638	0.0240643	0.0120417	#N/A	#N/A	0.493956	0.115155	0.426376	0.345162	0.116647	-3.91505	0.00733923	-1.83316	0.0290108	0.0931851	0.150942	0.0173452	0.0871575	0.0386837	#N/A	#N/A	#N/A	#N/A	0.354536	0.28299	0.059519	0.232348	0.0888486	-3.53873	0.0235403
fgenesh1_pm.chr_701_#_233	Aspni7_TID_1154568	Aspni7_PID_1154292	OG009829	An_(1)Tr_(0)Pc_(0)	1	0	0	N/A	N/A	N/A	#N/A	none predicted	5.90912	1.01198	1.64389	2.855	1.53792	0.10507	0.24079	0.175581	0.173814	0.0391888	3.57529	8.89308e-07	0.195194	0.778137	0	0.324444	0.23374	2.69409	0.0210467	-0.424754	0.746062	0.304899	0.134206	0.25909	0.232731	0.0510068	3.21887	3.29891e-06	-0.389104	0.837347	0.756542	0.301935	0.508028	0.522168	0.131424	2.08686	0.00548321
fgenesh1_pm.chr_701_#_236	Aspni7_TID_1154571	Aspni7_PID_1154295	OG000992	An_(2)Tr_(1)Pc_(1)	2	1	1	N/A	N/A	N/A	#N/A	none predicted	0.0252689	0	0	0.00842297	0.00842297	0	0	0	0	0	#N/A	#N/A	0	0	0	0	0	#N/A	#N/A	#N/A	#N/A	0.0260765	0.0659983	0	0.0306916	0.0191913	#N/A	#N/A	#N/A	#N/A	0	0.0989882	0.124916	0.0746349	0.0380607	#N/A	#N/A
gm1.9112_g	Aspni7_TID_1178659	Aspni7_PID_1178383	OG009832	An_(1)Tr_(0)Pc_(0)	1	0	0	N/A	N/A	N/A	#N/A	0.967	0	0	0	0	0	0	0.0925965	0	0.0308655	0.0308655	#N/A	#N/A	0	0.173241	0	0.0577471	0.0577471	#N/A	#N/A	#N/A	#N/A	0	0	0	0	0	#N/A	#N/A	#N/A	#N/A	0	0	0	0	0	#N/A	#N/A
estExt_Genemark1.C_chr_701_t10409	Aspni7_TID_1187914	Aspni7_PID_1187638	OG005194	An_(1)Tr_(1)Pc_(1)	1	1	1	N/A	N/A	N/A	#N/A	none predicted	15.9242	12.3846	15.6986	14.6691	1.14412	5.78629	4.11288	5.092	4.99706	0.485401	1.31651	1.02757e-05	6.23892	8.04868	4.32283	6.20348	1.07571	1.23512	0.00352581	-0.0874807	0.918056	6.24116	6.34741	8.97929	7.18929	0.895527	0.798283	0.0124701	-0.277398	0.864612	4.08464	7.17277	5.66865	5.64202	0.891566	1.14906	0.00012887
Aspni5.fgenesh1_pg.C_scaffold_4000424	Aspni7_TID_39103	Aspni7_PID_39103	OG009849	An_(1)Tr_(0)Pc_(0)	1	0	0	N/A	N/A	N/A	#N/A	none predicted	13.9593	43.3668	43.0165	33.4476	9.74464	1.08396	0.451658	0.603797	0.713139	0.190542	5.19188	2.46042e-16	0.536994	1.12669	0.730053	0.797913	0.17358	5.30305	1.58669e-15	0.0533747	0.966919	1.18526	0.784573	0.509126	0.82632	0.196296	5.05513	3.98492e-18	0.101151	0.965107	1.30082	0.519154	2.76614	1.5287	0.658579	4.11477	7.72723e-09
Aspni5.fgenesh1_pg.C_scaffold_4000425	Aspni7_TID_39104	Aspni7_PID_39104	OG009850	An_(1)Tr_(0)Pc_(0)	1	0	0	N/A	N/A	N/A	#N/A	none predicted	11.6314	6.78616	9.73758	9.38503	1.40975	7.56239	10.271	7.497	8.44346	0.913956	-0.0711034	0.825533	19.9046	15.526	23.4281	19.6196	2.28559	-1.01513	8.88542e-05	-0.94656	5.83412e-07	11.7118	9.8069	9.54426	10.3543	0.682948	-0.356234	0.163467	-0.289318	0.765858	18.982	14.1007	15.7705	16.2844	1.43233	-1.01497	5.39359e-05
estExt_fgenesh1_pg.C_chr_701_t10432	Aspni7_TID_1168015	Aspni7_PID_1167739	OG009851	An_(1)Tr_(0)Pc_(0)	1	0	0	N/A	N/A	N/A	#N/A	none predicted	47.9742	35.0682	42.2922	41.7782	3.73448	33.2234	31.5709	27.6367	30.8103	1.65698	0.214623	0.343128	62.1839	65.489	68.9587	65.5439	1.95591	-0.616494	0.00835143	-0.831214	0.000336835	46.6902	38.0195	41.6465	42.1187	2.51412	-0.220798	0.239266	-0.335426	0.701924	71.675	87.7371	72.5019	77.3046	5.22167	-1.10171	2.14435e-10
estExt_Genemark1.C_chr_701_t10450	Aspni7_TID_1187949	Aspni7_PID_1187673	OG007329	An_(1)Tr_(0)Pc_(1)	1	0	1	N/A	N/A	N/A	#N/A	none predicted	12.8947	8.17488	9.31998	10.1299	1.4214	2.73946	5.65975	2.01645	3.47189	1.11367	1.32188	0.00250595	3.56247	3.29237	4.21724	3.69069	0.274576	1.48317	6.40927e-07	0.117177	0.887493	7.05665	3.81986	4.7179	5.19814	0.964741	0.758028	0.0160013	-0.913701	0.151559	0.821879	1.74939	2.02365	1.53164	0.363604	2.43065	8.87893e-10
[truncated: 10,984 more rows]
[truncated: 2 more columns]

## Sheet: Table_S2(C)_Tr.allSample.FPKM
gene model ID	Trire2_TID and PID	Othologous group (Orthofinder analysis)	make-up of Orthogroup	number of An proteins in Orthogroup	number of Tr proteins in Orthogroup	number of Pc proteins in Orthogroup	CAZy (from Table 1 Hakkinen et al 2012)	CAZy (from 'Trire2 (from Bernard HENRISSAT_email_28.08.2015).xlsx')	combined CAZy annotations (excluding GTs)	part of Venn Diagram comparing the CAZy genes induced on straw (Table_SX_CAZy_induced_vs_glu_lists_comb_gnms.xlsx)	hmm_signalpep_probability (TreeseiV2_signalp_FrozenGeneCatalog20081022)	C1, C2 or C3 from clustering of Tr CAZy	Genes responsible for enrichment of the GO term 'response to xenobiotic stimulus' in either '27.result_TrV2.5v10.Dq_UP' or '23.result_TrV2.5v7.Dq.txt_UP'	BP_4	BP_5	BP_6	Tr-Glu (mean)	Tr-Glu (st. err.)	BP_25	BP_26	BP_27	Tr-straw (mean)	Tr-straw (st. err.)	log2FoldChange (TreeseiV2.2v5.DESeq.txt)	padj (TreeseiV2.2v5.DESeq.txt)	BP_31	BP_32	BP_33	Tr+An-straw (mean)	Tr+An-straw (st. err.)	log2FoldChange (TreeseiV2.2v7.DESeq.txt)	padj (TreeseiV2.2v7.DESeq.txt)	log2FoldChange (TreeseiV2.5v7.DESeq.txt)	padj (TreeseiV2.5v7.DESeq.txt)	BP_34	BP_35	BP_36	Tr+Pc-straw (mean)	Tr+Pc-straw (st. err.)	log2FoldChange (TreeseiV2.2v8.DESeq.txt)	padj (TreeseiV2.2v8.DESeq.txt)	log2FoldChange (TreeseiV2.5v8.DESeq.txt)	padj (TreeseiV2.5v8.DESeq.txt)	BP_40	BP_41	BP_42	Tr+Pc+An-straw (mean)	Tr+Pc+An-straw (st. err.)	log2FoldChange (TreeseiV2.2v10.DESeq.txt)
[truncated: 9,143 more rows]
[truncated: 3 more columns]

[truncated: 1 more sheets: Table_S2(D)_Pc.allSample.FPKM]
