# Supplementary material for: Transcriptomic responses of mixed cultures of ascomycete fungi to lignocellulose using dual RNA-seq reveal inter-species antagonism and limited beneficial effects on CAZyme expression
Source: Fungal Genet Biol. 2017 May;102:4–21. doi: 10.1016/j.fgb.2016.04.005 (PMC5476202; doi:10.1016/j.fgb.2016.04.005)
Supplement: Supplementary Table S3 — Analysis of CAZy gene contents from A. niger, T. reesei and P. chrysogenum. (A) Overview of the species composition of the orthogroups from the Orthofinder analysis from the three species, (B). Venn diagram comparing the CAZy families present in each of the three species, (C) total number of proteins from each species in orthogroups that contain a particular CAZy family and (D) lists of the individual orthogroups from each CAZy family. The number of proteins from each species in the orthogroup is listed along with the names of the individual proteins that make up the orthogroup with their CAZy annotation (if so annotated) in parenthesis. For A. niger, the activity annotations were taken from Benoit et al. (2015) and for T. reesei, the activity annotations were taken from Hakkinen et al. (2012). [file mmc3.xlsx]

## Sheet: Table S3(A)_CAZy ortho_overview
total orthogroups (380)	380
An protein only orthogroups (43)	43
Tr protein only orthogroups (57)	57
Pc protein only orthogroups (47)	47
An+Tr proteins only orthogroups (13)	13
Tr+Pc proteins only orthogroups (21)	21
An+Pc proteins only orthogroups (77)	77
An+Tr+Pc proteins orthogroups (122)	122
An total CAZy proteins	365
Tr total CAZy proteins	282
Pc total CAZy proteins	284

## Sheet: Table S3(B) CAZy_Venn_diagram
						denotes where CAZy family was in the indicated section of Venn diagram but proteins were present in the orthogroup from other species that were not annotated with CAZy family (because either the non-CAZY annotated protein does not have this CAZy module or incorrect gene model prediction).
An_CAZy (for Venn Diagram)	Tr_CAZy (for Venn Diagram)	Pc_CAZy (for Venn Diagram)				Tr CAZy	Pc CAZy	An CAZy	Tr CAZy|Pc CAZy	Tr CAZy|An CAZy	Pc CAZy|An CAZy	Tr CAZy|Pc CAZy|An CAZy
AA1	AA1	AA1				AA12	AA13	GH131	AA5	AA2	AA4	AA1
AA11	AA11	AA11				CBM66	GH42	GH29	CBM32	AA7	CBM14	AA11
AA2	AA12	AA13				CE14	GH84	GH88	CE15	AA8	CBM63	AA3
AA3	AA2	CBM20				GH115	PL3		CE3	CBM13	CE12	AA6
AA4	AA3	AA3				GH24			GH25	EXPN	CE8	AA9
AA6	AA5	AA4				GH45			GH39	GH74	CEnc	CBM1
AA7	AA6	AA6				GH89			GH64		GH114	CBM18
AA8	AA7	AA9				PL20					GH26	CBM20
AA9	AA8	CBM1				PL7					GH32	CBM21
CBM1	AA9	GH5				PL8					GH33	CBM24
GH6	CBM1	CBM14									CBM35	CBM42
CBM14	CBM13	CBM18									GH51	CBM43
CE4	CBM18	GH18									GH53	CBM48
CBM18	CBM20	CE4									GH93	CBM50
GH16	CBM21	GH16									PL1	CE1
GH18	CBM24	CBM21									PL4	CE16
CBM21	CBM32	CBM32										CE4
CBM48	CBM42	AA5										CE5
GH13	CBM43	CBM48										CE9
CBM50	CBM48	GH13										GHnc
CE1	CBM50	CBM50										GH1
CE12	CBM66	CBM63										GH10
CE16	CE1	CE1										GH105
CE5	CE14	CE12										GH11
CE8	CE15	CE15										GH12
CE9	CE16	CE16										GH125
CEnc	CE3	CE3										GH128
EXPN	CE4	CE5										GH13
CBM63	CE5	CE8										GH132
GH1	CE9	CE9										GH133
GH10	EXPN	CEnc										GH15
GH105	GHnc	GH1										GH16
GH11	GH1	GH10										GH17
GH114	GH10	GH105										GH18
GH12	GH105	GH11										GH2
GH125	GH11	GH114										GH20
GH128	GH115	GH12										GH27
CBM20	GH12	GH125										GH28
GH133	GH125	GH128										GH3
GH131	GH128	GH133										GH30
GH132	GH13	GH132										GH31
GH15	GH132	GH15										GH35
GH17	GH133	GH17										GH36
GH2	GH15	GH2										GH37
GH20	GH16	GH20										GH38
GH26	GH17	GH25										GH43
GH27	GH18	GH26										GH47
CBM13	GH2	GH27										GH5
CBM35	GH20	GH28										GH54
GH28	GH24	GH3										GH55
GH29	GH25	GH30										GH6
GH3	GH27	GH31										GH62
GH30	GH28	GH32										GH63
GH31	GH3	GH33										GH65
GH32	GH30	GH35										GH67
GH33	GH31	GH36										GH7
GH35	GH35	GH37										GH71
GH36	GH36	GH38										GH72
GH37	GH37	GH39										GH75
GH38	GH38	GH42										GH76
GH43	GH39	GH43										GH78
GH47	GH43	CBM35										GH79
GH5	GH45	GH47										GH81
GH51	GH47	GH51										GH92
GH53	GH5	GH53										GH95
GH54	GH54	GH54
CBM42	GH55	CBM42
GH55	GH6	GH55
GH62	GH62	GH6
GH63	GH63	GH62
GH65	GH64	GH63
GH67	GH65	GH64
GH7	GH67	GH65
GH71	GH7	GH67
CBM24	GH71	GH7
GH72	GH72	GH71
CBM43	GH74	CBM24
GH74	GH75	GH72
GH75	GH76	CBM43
GH76	GH78	GH75
GH78	GH79	GH76
GH79	GH81	GH78
GH81	GH89	GH79
GH88	GH92	GH81
GH92	GH95	GH84
GH93	PL20	GH92
GH95	PL7	GH93
GHnc	PL8	GH95
PL1		GHnc
PL4		PL1
		PL3
		PL4

## Sheet: Table S3(C)_CAZy_ortho totals
original order for sorting sheet	CAZy family	number of A. niger proteins in orthogroups that contain this CAZy family	number of T. reesei proteins in orthogroups that contain this CAZy family	number of P. chrysogenum proteins in orthogroups that contain this CAZy family
1	total proteins from each species (AA1)	14	8	7
2	total proteins from each species (AA2)	3	2	3
3	total proteins from each species (AA3)	32	12	17
4	total proteins from each species (AA4)	1	0	1
5	total proteins from each species (AA5)	0	1	2
6	total proteins from each species (AA6)	1	1	1
7	total proteins from each species (AA7)	4	1	3
8	total proteins from each species (AA8)	5	3	2
9	total proteins from each species (AA9)	7	3	4
10	total proteins from each species (AA11)	2	3	9
11	total proteins from each species (AA12)	0	1	0
12	total proteins from each species (AA13)	0	0	2
13	total proteins from each species (CBM1)	19	23	13
14	total proteins from each species (CBM13)	1	2	0
15	total proteins from each species (CBM14)	1	0	1
16	total proteins from each species (CBM18)	11	10	11
17	total proteins from each species (CBM20)	5	1	6
18	total proteins from each species (CBM21)	1	1	1
19	total proteins from each species (CBM24)	6	2	5
20	total proteins from each species (CBM32)	1	2	3
21	total proteins from each species (CBM35)	3	2	1
22	total proteins from each species (CBM42)	1	2	1
23	total proteins from each species (CBM43)	5	2	3
24	total proteins from each species (CBM48)	3	3	2
25	total proteins from each species (CBM50)	18	24	15
26	total proteins from each species (CBM63)	1	0	1
27	total proteins from each species (CBM66)	0	1	0
28	total proteins from each species (CE1)	3	3	3
29	total proteins from each species (CE3)	2	5	5
30	total proteins from each species (CE4)	5	4	7
31	total proteins from each species (CE5)	5	4	4
32	total proteins from each species (CE8)	3	0	2
33	total proteins from each species (CE9)	1	1	1
34	total proteins from each species (CE12)	2	0	2
35	total proteins from each species (CE14)	2	2	1
36	total proteins from each species (CE15)	0	1	1
37	total proteins from each species (CE16)	4	2	2
38	total proteins from each species (CEnc)	2	0	2
39	total proteins from each species (EXPN)	3	7	4
40	total proteins from each species (GH1)	3	2	3
41	total proteins from each species (GH2)	6	8	7
42	total proteins from each species (GH3)	19	13	17
43	total proteins from each species (GH5)	10	8	13
44	total proteins from each species (GH6)	2	1	1
45	total proteins from each species (GH7)	2	2	2
46	total proteins from each species (GH10)	2	1	3
47	total proteins from each species (GH11)	3	3	1
48	total proteins from each species (GH12)	4	2	3
49	total proteins from each species (GH13)	16	5	16
50	total proteins from each species (GH15)	2	2	3
51	total proteins from each species (GH16)	13	16	16
52	total proteins from each species (GH17)	5	6	6
53	total proteins from each species (GH18)	17	22	10
54	total proteins from each species (GH20)	3	3	2
55	total proteins from each species (GH24)	0	2	1
56	total proteins from each species (GH25)	0	1	1
57	total proteins from each species (GH26)	1	0	1
58	total proteins from each species (GH27)	5	8	1
59	total proteins from each species (GH28)	21	5	6
60	total proteins from each species (GH29)	1	0	0
61	total proteins from each species (GH30)	1	5	1
62	total proteins from each species (GH31)	7	4	12
63	total proteins from each species (GH32)	5	1	9
64	total proteins from each species (GH33)	1	0	2
65	total proteins from each species (GH35)	5	1	3
66	total proteins from each species (GH36)	2	2	2
67	total proteins from each species (GH37)	1	2	1
68	total proteins from each species (GH38)	1	1	1
69	total proteins from each species (GH39)	0	1	2
70	total proteins from each species (GH42)	0	0	1
71	total proteins from each species (GH43)	11	2	14
72	total proteins from each species (GH45)	0	1	0
73	total proteins from each species (GH47)	6	8	6
74	total proteins from each species (GH51)	4	0	3
75	total proteins from each species (GH53)	1	0	1
76	total proteins from each species (GH54)	1	2	1
77	total proteins from each species (GH55)	3	6	3
78	total proteins from each species (GH62)	1	1	1
79	total proteins from each species (GH63)	2	2	2
80	total proteins from each species (GH64)	0	3	2
81	total proteins from each species (GH65)	1	2	1
82	total proteins from each species (GH67)	1	1	1
83	total proteins from each species (GH71)	7	4	6
84	total proteins from each species (GH72)	8	5	6
85	total proteins from each species (GH74)	1	1	0
86	total proteins from each species (GH75)	2	3	1
87	total proteins from each species (GH76)	11	8	8
88	total proteins from each species (GH78)	9	2	6
89	total proteins from each species (GH79)	3	4	2
90	total proteins from each species (GH81)	1	2	1
91	total proteins from each species (GH84)	0	0	1
92	total proteins from each species (GH88)	1	0	0
93	total proteins from each species (GH89)	0	2	1
94	total proteins from each species (GH92)	5	7	4
95	total proteins from each species (GH93)	1	0	2
96	total proteins from each species (GH95)	2	4	1
97	total proteins from each species (GH105)	2	2	2
98	total proteins from each species (GH114)	2	0	2
99	total proteins from each species (GH115)	0	1	0
100	total proteins from each species (GH125)	1	2	1
101	total proteins from each species (GH128)	2	4	1
102	total proteins from each species (GH131)	1	0	1
103	total proteins from each species (GH132)	2	2	2
104	total proteins from each species (GH133)	1	1	1
105	total proteins from each species (GHnc)	6	11	4
106	total proteins from each species (PL1)	7	0	5
107	total proteins from each species (PL3)	0	0	1
108	total proteins from each species (PL4)	2	0	3
109	total proteins from each species (PL7)	0	2	0
110	total proteins from each species (PL8)	0	1	0
111	total proteins from each species (PL20)	0	2	1

## Sheet: Table S3(D)_CAZy_ortho_proteins
original order for sorting	CAZy family	number of orthogroups for CAZy family	orthogroup	number of A. niger members of orthogroup	number of T. reesei members of orthogroup	number of P. chrysogenum members of orthogroup	Proteins that are members of orthogroup
1	AA1	8	OG000180	5	2	1	Aspni7_PID_1128510 (AA1_3) (no 'function' found via Aspni7_PID-Aspni5_PID VLOOKUP in Benoit et al 2015)	Aspni7_PID_1142844 (AA1_3) (no 'function' found via Aspni7_PID-Aspni5_PID VLOOKUP in Benoit et al 2015)	Aspni7_PID_1138907 (AA1_3) (no 'function' found via Aspni7_PID-Aspni5_PID VLOOKUP in Benoit et al 2015)	Aspni7_PID_1140659 (AA1_3) (no 'function' found via Aspni7_PID-Aspni5_PID VLOOKUP in Benoit et al 2015)	Aspni7_PID_1149507 (AA1_3) (no 'function' found via Aspni7_PID-Aspni5_PID VLOOKUP in Benoit et al 2015)	Trire2_122948 (AA1_3) (no annotation in Hakkinen et al., 2012)	Trire2_57860 (AA1) (no annotation in Hakkinen et al., 2012)	Pc22g08410 (AA1)
2	AA1		OG000573	2	2	1	Aspni7_PID_1142524 (AA1_2) (no 'function' found via Aspni7_PID-Aspni5_PID VLOOKUP in Benoit et al 2015)	Aspni7_PID_1134160 (AA1_2) (no 'function' found via Aspni7_PID-Aspni5_PID VLOOKUP in Benoit et al 2015)	Trire2_5119 (AA1_2) (no annotation in Hakkinen et al., 2012)	Trire2_102820 (AA1_2) (no annotation in Hakkinen et al., 2012)	Pc21g08020 (AA1)
3	AA1		OG000266	3	2	2	Aspni7_PID_1118013 (AA1) (no 'function' found via Aspni7_PID-Aspni5_PID VLOOKUP in Benoit et al 2015)	Aspni7_PID_1150102 (AA1) (no 'function' found via Aspni7_PID-Aspni5_PID VLOOKUP in Benoit et al 2015)	Aspni7_PID_1125363 (AA1) (no 'function' found via Aspni7_PID-Aspni5_PID VLOOKUP in Benoit et al 2015)	Trire2_124079 (AA1) (no annotation in Hakkinen et al., 2012)	Trire2_54239 (AA1) (no annotation in Hakkinen et al., 2012)	Pc21g06540 (no CAZY ann.)	Pc22g08420 (no CAZY ann.)
4	AA1		OG002326	1	1	1	Aspni7_PID_1182401 (AA1) (no 'function' found via Aspni7_PID-Aspni5_PID VLOOKUP in Benoit et al 2015)	Trire2_121098 (AA1) (no annotation in Hakkinen et al., 2012)	Pc16g14670 (no CAZY ann.)
5	AA1		OG007777	0	1	1	Trire2_55566 (AA1) (no annotation in Hakkinen et al., 2012)	Pc21g16980 (no CAZY ann.)
6	AA1		OG006333	1	0	1	Aspni7_PID_1156112 (AA1_2) (no 'function' found via Aspni7_PID-Aspni5_PID VLOOKUP in Benoit et al 2015)	Pc21g16380 (no CAZY ann.)
7	AA1		OG009335	1	0	0	Aspni7_PID_1091154 (AA1_3) (no 'function' found via Aspni7_PID-Aspni5_PID VLOOKUP in Benoit et al 2015)
8	AA1		OG008552	1	0	0	Aspni7_PID_1208764 (AA1_3) (no 'function' found via Aspni7_PID-Aspni5_PID VLOOKUP in Benoit et al 2015)
9	AA2	3	OG004845	1	1	1	Aspni7_PID_1126318 (AA2_cyt) (no 'function' found via Aspni7_PID-Aspni5_PID VLOOKUP in Benoit et al 2015)	Trire2_49205 (AA2_cyt) (no annotation in Hakkinen et al., 2012)	Pc18g03560 (no CAZY ann.)
10	AA2		OG004844	1	1	1	Aspni7_PID_1177595 (AA2) (no 'function' found via Aspni7_PID-Aspni5_PID VLOOKUP in Benoit et al 2015)	Trire2_58869 (no CAZY ann.) (no annotation in Hakkinen et al., 2012)	Pc18g03550 (no CAZY ann.)
11	AA2		OG007513	1	0	1	Aspni7_PID_1228351 (AA2_cyt) (no 'function' found via Aspni7_PID-Aspni5_PID VLOOKUP in Benoit et al 2015)	Pc22g00860 (no CAZY ann.)
12	AA3	19	OG003813	2	0	1	Aspni7_PID_1165686 (AA8/AA3_1) (no 'function' found via Aspni7_PID-Aspni5_PID VLOOKUP in Benoit et al 2015)	Aspni7_PID_1215233 (AA3_1) (no 'function' found via Aspni7_PID-Aspni5_PID VLOOKUP in Benoit et al 2015)	Pc20g04990 (AA3)
13	AA3		OG000639	2	2	1	Aspni7_PID_1153546 (AA3_2) (no 'function' found via Aspni7_PID-Aspni5_PID VLOOKUP in Benoit et al 2015)	Aspni7_PID_1210369 (AA3_2) (no 'function' found via Aspni7_PID-Aspni5_PID VLOOKUP in Benoit et al 2015)	Trire2_73016 (AA3_2) (no annotation in Hakkinen et al., 2012)	Trire2_80746 (AA3_2) (no annotation in Hakkinen et al., 2012)	Pc16g07070 (no CAZY ann.)
14	AA3		OG000725	4	1	0	Aspni7_PID_1225597 (AA3_2) (no 'function' found via Aspni7_PID-Aspni5_PID VLOOKUP in Benoit et al 2015)	Aspni7_PID_1111981 (AA3_2) (no 'function' found via Aspni7_PID-Aspni5_PID VLOOKUP in Benoit et al 2015)	Aspni7_PID_1145979 (AA3_2) (no 'function' found via Aspni7_PID-Aspni5_PID VLOOKUP in Benoit et al 2015)	Aspni7_PID_1187279 (AA3_2) (no 'function' found via Aspni7_PID-Aspni5_PID VLOOKUP in Benoit et al 2015)	Trire2_66795 (AA3_2) (no annotation in Hakkinen et al., 2012)
15	AA3		OG015560	0	1	0	Trire2_61066 (AA3_2) (no annotation in Hakkinen et al., 2012)
16	AA3		OG001200	1	2	1	Aspni7_PID_1166449 (AA3_2) (no 'function' found via Aspni7_PID-Aspni5_PID VLOOKUP in Benoit et al 2015)	Trire2_23367 (AA3_2) (no annotation in Hakkinen et al., 2012)	Trire2_60374 (AA3_2) (no annotation in Hakkinen et al., 2012)	Pc22g10020 (no CAZY ann.)
17	AA3		OG000081	7	2	2	Aspni7_PID_1093521 (AA3_2) (no 'function' found via Aspni7_PID-Aspni5_PID VLOOKUP in Benoit et al 2015)	Aspni7_PID_1084947 (AA3_2) (no 'function' found via Aspni7_PID-Aspni5_PID VLOOKUP in Benoit et al 2015)	Aspni7_PID_1156275 (AA3_2) (no 'function' found via Aspni7_PID-Aspni5_PID VLOOKUP in Benoit et al 2015)	Aspni7_PID_51489 (AA3_2) (no 'function' found via Aspni7_PID-Aspni5_PID VLOOKUP in Benoit et al 2015)	Aspni7_PID_1168988 (AA3_2) (no 'function' found via Aspni7_PID-Aspni5_PID VLOOKUP in Benoit et al 2015)	Aspni7_PID_1158003 (AA3_2) (no 'function' found via Aspni7_PID-Aspni5_PID VLOOKUP in Benoit et al 2015)	Aspni7_PID_1150573 (AA3_2) (no 'function' found via Aspni7_PID-Aspni5_PID VLOOKUP in Benoit et al 2015)	Trire2_120008 (AA3_2) (no annotation in Hakkinen et al., 2012)	Trire2_70910 (AA3_2) (no annotation in Hakkinen et al., 2012)	Pc16g02950 (no CAZY ann.)	Pc22g09400 (no CAZY ann.)
18	AA3		OG000656	2	1	2	Aspni7_PID_1094919 (AA3_2) (no 'function' found via Aspni7_PID-Aspni5_PID VLOOKUP in Benoit et al 2015)	Aspni7_PID_1173668 (AA3_2) (no 'function' found via Aspni7_PID-Aspni5_PID VLOOKUP in Benoit et al 2015)	Trire2_22915 (AA3_2) (no annotation in Hakkinen et al., 2012)	Pc21g10930 (no CAZY ann.)	Pc12g00010 (no CAZY ann.)
19	AA3		OG007625	0	1	1	Trire2_105851 (AA3_2) (no annotation in Hakkinen et al., 2012)	Pc13g08640 (no CAZY ann.)
20	AA3		OG000631	2	2	1	Aspni7_PID_1128838 (AA3_3) (no 'function' found via Aspni7_PID-Aspni5_PID VLOOKUP in Benoit et al 2015)	Aspni7_PID_1143523 (AA3_3) (no 'function' found via Aspni7_PID-Aspni5_PID VLOOKUP in Benoit et al 2015)	Trire2_123978 (AA3_3) (no annotation in Hakkinen et al., 2012)	Trire2_80659 (AA3_3) (no annotation in Hakkinen et al., 2012)	Pc12g09950 (no CAZY ann.)
21	AA3		OG006644	1	0	1	Aspni7_PID_1150849 (AA3) (no 'function' found via Aspni7_PID-Aspni5_PID VLOOKUP in Benoit et al 2015)	Pc22g07790 (no CAZY ann.)
22	AA3		OG004367	1	0	2	Aspni7_PID_1091471 (AA3) (no 'function' found via Aspni7_PID-Aspni5_PID VLOOKUP in Benoit et al 2015)	Pc13g13730 (no CAZY ann.)	Pc22g09460 (no CAZY ann.)
23	AA3		OG008757	1	0	0	Aspni7_PID_1086114 (AA3_2) (no 'function' found via Aspni7_PID-Aspni5_PID VLOOKUP in Benoit et al 2015)
24	AA3		OG006813	1	0	1	Aspni7_PID_1164437 (AA3_2) (no 'function' found via Aspni7_PID-Aspni5_PID VLOOKUP in Benoit et al 2015)	Pc06g01600 (no CAZY ann.)
25	AA3		OG001635	1	0	2	Aspni7_PID_1100008 (AA3_2) (no 'function' found via Aspni7_PID-Aspni5_PID VLOOKUP in Benoit et al 2015)	Pc12g13860 (no CAZY ann.)	Pc22g09610 (no CAZY ann.)
26	AA3		OG009976	1	0	0	Aspni7_PID_1139560 (AA3_2) (no 'function' found via Aspni7_PID-Aspni5_PID VLOOKUP in Benoit et al 2015)
27	AA3		OG002952	2	0	1	Aspni7_PID_1188056 (AA3_2) (no 'function' found via Aspni7_PID-Aspni5_PID VLOOKUP in Benoit et al 2015)	Aspni7_PID_1210246 (AA3_2) (no 'function' found via Aspni7_PID-Aspni5_PID VLOOKUP in Benoit et al 2015)	Pc22g14040 (no CAZY ann.)
28	AA3		OG009153	1	0	0	Aspni7_PID_1135983 (AA3_2) (no 'function' found via Aspni7_PID-Aspni5_PID VLOOKUP in Benoit et al 2015)
29	AA3		OG008396	1	0	0	Aspni7_PID_1084041 (AA3_2) (no 'function' found via Aspni7_PID-Aspni5_PID VLOOKUP in Benoit et al 2015)
30	AA3		OG002456	2	0	1	Aspni7_PID_1132679 (AA3_2) (no 'function' found via Aspni7_PID-Aspni5_PID VLOOKUP in Benoit et al 2015)	Aspni7_PID_1084145 (AA3_2) (no 'function' found via Aspni7_PID-Aspni5_PID VLOOKUP in Benoit et al 2015)	Pc20g09560 (no CAZY ann.)
31	AA4	1	OG006205	1	0	1	Aspni7_PID_1079445 (AA4) (no 'function' found via Aspni7_PID-Aspni5_PID VLOOKUP in Benoit et al 2015)	Pc21g22360 (AA4)
32	AA5	3	OG013491	0	0	1	Pc21g18600 (CBM32,AA5)
33	AA5		OG013648	0	0	1	Pc21g23150 (CBM32,AA5)
34	AA5		OG015037	0	1	0	Trire2_124282 (AA5_1) (no annotation in Hakkinen et al., 2012)
35	AA6	1	OG002095	1	1	1	Aspni7_PID_1101487 (AA6) (no 'function' found via Aspni7_PID-Aspni5_PID VLOOKUP in Benoit et al 2015)	Trire2_78357 (AA6) (no annotation in Hakkinen et al., 2012)	Pc22g25220 (AA6)
36	AA7	3	OG000372	2	1	3	Aspni7_PID_1186619 (AA7) (no 'function' found via Aspni7_PID-Aspni5_PID VLOOKUP in Benoit et al 2015)	Aspni7_PID_1118127 (AA7) (no 'function' found via Aspni7_PID-Aspni5_PID VLOOKUP in Benoit et al 2015)	Trire2_5345 (AA7) (no annotation in Hakkinen et al., 2012)	Pc13g08060 (no CAZY ann.)	Pc12g13000 (no CAZY ann.)	Pc22g14670 (no CAZY ann.)
37	AA7		OG008008	1	0	0	Aspni7_PID_41719 (AA7) (no 'function' found via Aspni7_PID-Aspni5_PID VLOOKUP in Benoit et al 2015)
38	AA7		OG009776	1	0	0	Aspni7_PID_1178075 (AA7) (no 'function' found via Aspni7_PID-Aspni5_PID VLOOKUP in Benoit et al 2015)
39	AA8	3	OG000326	3	2	1	Aspni7_PID_39013 (AA8) (no 'function' found via Aspni7_PID-Aspni5_PID VLOOKUP in Benoit et al 2015)	Aspni7_PID_1130911 (AA8) (no 'function' found via Aspni7_PID-Aspni5_PID VLOOKUP in Benoit et al 2015)	Aspni7_PID_1174898 (AA8) (no 'function' found via Aspni7_PID-Aspni5_PID VLOOKUP in Benoit et al 2015)	Trire2_109331 (no CAZY ann.) (no annotation in Hakkinen et al., 2012)	Trire2_79109 (AA8) (no annotation in Hakkinen et al., 2012)	Pc20g15200 (no CAZY ann.)
40	AA8		OG016608	0	1	0	Trire2_120257 (AA8) (no annotation in Hakkinen et al., 2012)
41	AA8		OG003813	2	0	1	Aspni7_PID_1165686 (AA8/AA3_1) (no 'function' found via Aspni7_PID-Aspni5_PID VLOOKUP in Benoit et al 2015)	Aspni7_PID_1215233 (AA3_1) (no 'function' found via Aspni7_PID-Aspni5_PID VLOOKUP in Benoit et al 2015)	Pc20g04990 (AA3)
42	AA9	5	OG006546	1	0	1	Aspni7_PID_1150313 (AA9) (no 'function' found via Aspni7_PID-Aspni5_PID VLOOKUP in Benoit et al 2015)	Pc20g11100 (AA9)
43	AA9		OG000171	4	2	2	Aspni7_PID_1183023 (AA9) (no 'function' found via Aspni7_PID-Aspni5_PID VLOOKUP in Benoit et al 2015)	Aspni7_PID_1187253 (AA9) (no 'function' found via Aspni7_PID-Aspni5_PID VLOOKUP in Benoit et al 2015)	Aspni7_PID_1141585 (AA9/CBM1) (no 'function' found via Aspni7_PID-Aspni5_PID VLOOKUP in Benoit et al 2015)	Aspni7_PID_1160728 (AA9) (no 'function' found via Aspni7_PID-Aspni5_PID VLOOKUP in Benoit et al 2015)	Trire2_120961 (AA9) (Cand. copper-dependent polysaccharide monooxygenase)	Trire2_73643 (AA9/CBM1) (Cand. copper-dependent polysaccharide monooxygenase/endo-β-1,4-glucanase)	Pc12g13610 (AA9,CBM1)	Pc13g07400 (AA9)
44	AA9		OG011388	0	0	1	Pc13g13110 (AA9)
45	AA9		OG006700	1	1	0	Aspni7_PID_182430 (AA9/CBM1) (no 'function' found via Aspni7_PID-Aspni5_PID VLOOKUP in Benoit et al 2015)	Trire2_27554 (AA9) (Cand. copper-dependent polysaccharide monooxygenase)
46	AA9		OG008751	1	0	0	Aspni7_PID_1183635 (AA9/CBM1) (no 'function' found via Aspni7_PID-Aspni5_PID VLOOKUP in Benoit et al 2015)
47	AA11	5	OG012881	0	0	1	Pc20g12880 (AA11)
48	AA11		OG012474	0	0	1	Pc19g00200 (AA11)
49	AA11		OG000233	1	1	5	Aspni7_PID_1001171 (AA11) (no 'function' found via Aspni7_PID-Aspni5_PID VLOOKUP in Benoit et al 2015)	Trire2_22129 (AA11) (Cand. copper-dependent polysaccharide monooxygenase)	Pc17g00010 (AA11)	Pc22g26710 (AA11)	Pc09g00200 (AA11)	Pc23g00050 (AA11)	Pc21g16530 (AA11)
50	AA11		OG014572	0	0	1	Pc24g00280 (AA11)
51	AA11		OG001051	1	2	1	Aspni7_PID_1183520 (AA11) (no 'function' found via Aspni7_PID-Aspni5_PID VLOOKUP in Benoit et al 2015)	Trire2_31447 (AA11) (Cand. copper-dependent polysaccharide monooxygenase)	Trire2_76065 (AA11) (Cand. copper-dependent polysaccharide monooxygenase)	Pc21g20790 (AA11)
52	AA12	1	OG015215	0	1	0	Trire2_65275 (AA12) (no annotation in Hakkinen et al., 2012)
53	AA13	2	OG012902	0	0	1	Pc20g13600 (AA13)
54	AA13		OG011353	0	0	1	Pc13g11940 (AA13,CBM20)
55	CBM1	17	OG000171	4	2	2	Aspni7_PID_1183023 (AA9) (no 'function' found via Aspni7_PID-Aspni5_PID VLOOKUP in Benoit et al 2015)	Aspni7_PID_1187253 (AA9) (no 'function' found via Aspni7_PID-Aspni5_PID VLOOKUP in Benoit et al 2015)	Aspni7_PID_1141585 (AA9/CBM1) (no 'function' found via Aspni7_PID-Aspni5_PID VLOOKUP in Benoit et al 2015)	Aspni7_PID_1160728 (AA9) (no 'function' found via Aspni7_PID-Aspni5_PID VLOOKUP in Benoit et al 2015)	Trire2_120961 (AA9) (Cand. copper-dependent polysaccharide monooxygenase)	Trire2_73643 (AA9/CBM1) (Cand. copper-dependent polysaccharide monooxygenase/endo-β-1,4-glucanase)	Pc12g13610 (AA9,CBM1)	Pc13g07400 (AA9)
56	CBM1		OG002487	1	1	1	Aspni7_PID_1142884 (GH5) endomannanase	Trire2_56996 (GH5/CBM1) (β-Mannanase)	Pc21g14050 (CBM1,GH5)
57	CBM1		OG013692	0	0	1	Pc22g00820 (GH10,CBM1)
58	CBM1		OG000367	3	0	3	Aspni7_PID_1108924 (GH5_5/CBM1) endoglucanase	Aspni7_PID_1164595 (GH5_5) endoglucanase	Aspni7_PID_1162736 (GH5_5/CBM1) endoglucanase	Pc20g01940 (GH5,CBM1)	Pc18g06080 (GH5)	Pc22g19230 (GH5,CBM1)
59	CBM1		OG000582	2	1	2	Aspni7_PID_1164625 (GH7) cellobiohydrolase	Aspni7_PID_1117716 (GH7/CBM1) cellobiohydrolase	Trire2_123989 (GH7/CBM1) (Cellobiohydrolase)	Pc20g01970 (GH7,CBM1)	Pc18g05490 (GH7)
60	CBM1		OG015915	0	1	0	Trire2_73638 (CBM1) (no annotation in Hakkinen et al., 2012)
61	CBM1		OG007622	0	1	1	Trire2_123940 (CE15/CBM1) (Glucuronoyl esterase)	Pc13g07350 (CE15)
62	CBM1		OG000303	2	3	1	Aspni7_PID_1161065 (CE5) (no 'function' found via Aspni7_PID-Aspni5_PID VLOOKUP in Benoit et al 2015)	Aspni7_PID_1200349 (CE5) (no 'function' found via Aspni7_PID-Aspni5_PID VLOOKUP in Benoit et al 2015)	Trire2_54219 (CE5) (Cand. acetyl xylan esterase)	Trire2_73632 (CE5/CBM1) (Acetyl xylan esterase)	Trire2_44214 (CE5) (Cand. acetyl xylan esterase)	Pc16g12390 (CE5)
63	CBM1		OG015630	0	1	0	Trire2_123992 (EXPN/CBM1) (no annotation in Hakkinen et al., 2012)
64	CBM1		OG000130	2	6	1	Aspni7_PID_1180887 (GH18) (no 'function' found via Aspni7_PID-Aspni5_PID VLOOKUP in Benoit et al 2015)	Aspni7_PID_1161341 (GH18) (no 'function' found via Aspni7_PID-Aspni5_PID VLOOKUP in Benoit et al 2015)	Trire2_124043 (GH18/CBM1) (Cand. chitinase)	Trire2_110317 (GH18/CBM1) (Cand. chitinase)	Trire2_66041 (GH18) (Cand. chitinase)	Trire2_68347 (GH18/CBM1) (Cand. chitinase)	Trire2_119859 (GH18) (Cand. chitinase)	Trire2_43873 (GH18) (Cand. chitinase)	Pc22g13690 (GH18)
65	CBM1		OG015412	0	1	0	Trire2_49976 (GH45/CBM1) (Endo-β-1,4-glucanase)
66	CBM1		OG007836	0	2	0	Trire2_120312 (GH5_5/CBM1) (Endo-β-1,4-glucanase)	Trire2_82616 (GH5_5) (Cand. membrane bound endoglucanase)
67	CBM1		OG000996	2	1	1	Aspni7_PID_1160649 (GH6) cellobiohydrolase	Aspni7_PID_1102814 (CBM1/GH6) cellobiohydrolase	Trire2_72567 (GH6/CBM1) (Cellobiohydrolase)	Pc16g05630 (GH6)
68	CBM1		OG016054	0	1	0	Trire2_122081 (GH7/CBM1) (Endo-β-1,4-glucanase)
69	CBM1		OG006405	1	1	0	Aspni7_PID_1116774 (GH74/CBM1) xyloglucan active endoglucanase	Trire2_49081 (GH74/CBM1) (Xyloglucanase)
70	CBM1		OG006700	1	1	0	Aspni7_PID_182430 (AA9/CBM1) (no 'function' found via Aspni7_PID-Aspni5_PID VLOOKUP in Benoit et al 2015)	Trire2_27554 (AA9) (Cand. copper-dependent polysaccharide monooxygenase)
71	CBM1		OG008751	1	0	0	Aspni7_PID_1183635 (AA9/CBM1) (no 'function' found via Aspni7_PID-Aspni5_PID VLOOKUP in Benoit et al 2015)
72	CBM13	3	OG015942	0	1	0	Trire2_72071 (CBM13) (no annotation in Hakkinen et al., 2012)
73	CBM13		OG016135	0	1	0	Trire2_105448 (CBM13) (no annotation in Hakkinen et al., 2012)
74	CBM13		OG010236	1	0	0	Aspni7_PID_1114396 (GH27/CBM13) alpha galactosidase
75	CBM14	1	OG006731	1	0	1	Aspni7_PID_1183803 (CBM14) (no 'function' found via Aspni7_PID-Aspni5_PID VLOOKUP in Benoit et al 2015)	Pc16g06660 (CBM14)
76	CBM18	14	OG014460	0	0	1	Pc22g26900 (CBM18)
77	CBM18		OG007334	1	0	1	Aspni7_PID_1160118 (CBM18/GH18) (no 'function' found via Aspni7_PID-Aspni5_PID VLOOKUP in Benoit et al 2015)	Pc14g01550 (CBM18,CBM18,GH18)
78	CBM18		OG000755	1	2	2	Aspni7_PID_1096039 (CBM18/CE4) (no 'function' found via Aspni7_PID-Aspni5_PID VLOOKUP in Benoit et al 2015)	Trire2_67678 (CE4/CBM18) (Cand. chitin deacetylase)	Trire2_69490 (CE4/CBM18) (Cand. chitin deacetylase)	Pc21g19690 (CBM18,CE4,CBM18)	Pc21g19700 (no CAZY ann.)
79	CBM18		OG001076	2	1	1	Aspni7_PID_1134881 (CBM18/GH16) (no 'function' found via Aspni7_PID-Aspni5_PID VLOOKUP in Benoit et al 2015)	Aspni7_PID_1164138 (CBM18/GH16) (no 'function' found via Aspni7_PID-Aspni5_PID VLOOKUP in Benoit et al 2015)	Trire2_76266 (GH16/CBM18) (Cand. cell wall glucanosyltransferase)	Pc18g04260 (CBM18,GH16)
80	CBM18		OG013711	0	0	1	Pc22g01500 (CBM50,CBM18)
81	CBM18		OG011922	0	0	1	Pc16g07370 (CBM50,CBM18)
82	CBM18		OG011561	0	0	1	Pc15g01070 (CBM50,CBM18)
83	CBM18		OG010595	0	0	1	Pc12g03430 (CBM50,CBM18)
84	CBM18		OG000210	2	5	1	Aspni7_PID_1158625 (CBM50/GH18) (no 'function' found via Aspni7_PID-Aspni5_PID VLOOKUP in Benoit et al 2015)	Aspni7_PID_1154391 (GH18) (no 'function' found via Aspni7_PID-Aspni5_PID VLOOKUP in Benoit et al 2015)	Trire2_56894 (GH18/CBM18/CBM50) (Cand. chitinase)	Trire2_108346 (GH18/CBM18/CBM50) (Cand. chitinase)	Trire2_71245 (no CAZY ann.) (no annotation in Hakkinen et al., 2012)	Trire2_120953 (no CAZY ann.) (no annotation in Hakkinen et al., 2012)	Trire2_72339 (GH18/CBM18/CBM50) (Cand. chitinase)	Pc16g15030 (CBM50,CBM50,CBM18,GH18)
85	CBM18		OG001157	1	2	1	Aspni7_PID_1152313 (GH18/CBM18) (no 'function' found via Aspni7_PID-Aspni5_PID VLOOKUP in Benoit et al 2015)	Trire2_56448 (GH18) (Cand. chitinase)	Trire2_62645 (GH18) (Cand. chitinase)	Pc20g02250 (GH18,GH18,CBM18)
86	CBM18		OG008820	1	0	0	Aspni7_PID_1086727 (CBM18/GH18) (no 'function' found via Aspni7_PID-Aspni5_PID VLOOKUP in Benoit et al 2015)
87	CBM18		OG008539	1	0	0	Aspni7_PID_42341 (CBM18/GH18) (no 'function' found via Aspni7_PID-Aspni5_PID VLOOKUP in Benoit et al 2015)
88	CBM18		OG009207	1	0	0	Aspni7_PID_1165650 (CBM18/GH18) (no 'function' found via Aspni7_PID-Aspni5_PID VLOOKUP in Benoit et al 2015)
89	CBM18		OG008696	1	0	0	Aspni7_PID_1133825 (CBM18/GH18) (no 'function' found via Aspni7_PID-Aspni5_PID VLOOKUP in Benoit et al 2015)
90	CBM20	3	OG011353	0	0	1	Pc13g11940 (AA13,CBM20)
91	CBM20		OG000231	4	0	3	Aspni7_PID_1099157 (GH13_1) 4 alpha glucanotransferase	Aspni7_PID_1163055 (GH13) 4 alpha glucanotransferase	Aspni7_PID_1147022 (GH13_1/CBM20) alpha amylase	Aspni7_PID_1094259 (GH13_1) alpha amylase	Pc16g00630 (GH13,CBM20)	Pc22g12340 (GH13)	Pc16g06140 (GH13)
92	CBM20		OG001220	1	1	2	Aspni7_PID_1166799 (GH15/CBM20) glucoamylase	Trire2_1885 (GH15/CBM20) (Glucoamylase)	Pc16g00620 (GH15,CBM20)	Pc22g01850 (GH15)
93	CBM21	1	OG003625	1	1	1	Aspni7_PID_1121806 (CBM21) (no 'function' found via Aspni7_PID-Aspni5_PID VLOOKUP in Benoit et al 2015)	Trire2_123502 (CBM21) (no annotation in Hakkinen et al., 2012)	Pc12g12430 (CBM21)
94	CBM24	2	OG000407	1	2	3	Aspni7_PID_1105316 (GH71) (no 'function' found via Aspni7_PID-Aspni5_PID VLOOKUP in Benoit et al 2015)	Trire2_120873 (GH71/CBM24) (Cand. α-1,3-glucanase)	Trire2_108672 (GH71/CBM24) (Cand. α-1,3-glucanase)	Pc12g13330 (GH71,CBM24,CBM24)	Pc13g01130 (GH71,CBM24,CBM24)	Pc18g06380 (GH71)
95	CBM24		OG000235	5	0	2	Aspni7_PID_1180912 (GH71) (no 'function' found via Aspni7_PID-Aspni5_PID VLOOKUP in Benoit et al 2015)	Aspni7_PID_1148284 (GH71) (no 'function' found via Aspni7_PID-Aspni5_PID VLOOKUP in Benoit et al 2015)	Aspni7_PID_1098350 (GH71/CBM24) (no 'function' found via Aspni7_PID-Aspni5_PID VLOOKUP in Benoit et al 2015)	Aspni7_PID_1150363 (GH71/CBM24) (no 'function' found via Aspni7_PID-Aspni5_PID VLOOKUP in Benoit et al 2015)	Aspni7_PID_1134107 (GH71) (no 'function' found via Aspni7_PID-Aspni5_PID VLOOKUP in Benoit et al 2015)	Pc13g12810 (GH71)	Pc15g01400 (GH71,CBM24,CBM24,CBM24,CBM24)
96	CBM32	4	OG013491	0	0	1	Pc21g18600 (CBM32,AA5)
97	CBM32		OG013648	0	0	1	Pc21g23150 (CBM32,AA5)
98	CBM32		OG001934	1	1	1	Aspni7_PID_1131689 (GH65) (no 'function' found via Aspni7_PID-Aspni5_PID VLOOKUP in Benoit et al 2015)	Trire2_123456 (GH65/CBM32) (Cand. α,α-trehalase)	Pc16g11870 (GH65)
99	CBM32		OG015118	0	1	0	Trire2_25224 (GH65/CBM32) (Cand. α,α-trehalase)
100	CBM35	2	OG007553	1	0	1	Aspni7_PID_1160996 (GH43/CBM35) beta xylosidase	Pc22g09450 (GH43,CBM35)
101	CBM35		OG000855	2	2	0	Aspni7_PID_1181768 (GH27) alpha galactosidase	Aspni7_PID_1099887 (GH27/CBM35) alpha galactosidase	Trire2_55999 (GH27) (Cand. α-galactosidase)	Trire2_65986 (GH27) (Cand. α-galactosidase)
102	CBM42	1	OG001049	1	2	1	Aspni7_PID_1183516 (GH54/CBM42) alpha arabinofuranosidase	Trire2_123283 (GH54/CBM42) (α-L-arabinofuranosidase I)	Trire2_55319 (GH54/CBM42) (Cand. α-L-arabinofuranosidase)	Pc22g19620 (GH54,CBM42)
103	CBM43	1	OG000091	5	2	3	Aspni7_PID_1159104 (GH72/CBM43) (no 'function' found via Aspni7_PID-Aspni5_PID VLOOKUP in Benoit et al 2015)	Aspni7_PID_1141113 (GH72/CBM43) (no 'function' found via Aspni7_PID-Aspni5_PID VLOOKUP in Benoit et al 2015)	Aspni7_PID_1088187 (GH72/CBM43) (no 'function' found via Aspni7_PID-Aspni5_PID VLOOKUP in Benoit et al 2015)	Aspni7_PID_1147190 (GH72/CBM43) (no 'function' found via Aspni7_PID-Aspni5_PID VLOOKUP in Benoit et al 2015)	Aspni7_PID_1220663 (GH72/CBM43) (no 'function' found via Aspni7_PID-Aspni5_PID VLOOKUP in Benoit et al 2015)	Trire2_22914 (GH72/CBM43) (Cand. β-1,3-glucanosyltransferase)	Trire2_82633 (GH72/CBM43) (Cand. β-1,3-glucanosyltransferase)	Pc22g18680 (GH72,CBM43)	Pc16g00270 (GH72,CBM43)	Pc22g09380 (GH72,CBM43)
104	CBM48	3	OG004271	1	1	1	Aspni7_PID_134028 (CBM48) (no 'function' found via Aspni7_PID-Aspni5_PID VLOOKUP in Benoit et al 2015)	Trire2_23070 (CBM48) (no annotation in Hakkinen et al., 2012)	Pc13g10760 (CBM48)
105	CBM48		OG001687	1	1	1	Aspni7_PID_1161667 (CBM48/GH13_8) glycogen debranching enzyme	Trire2_123368 (GH13_8/CBM48) (Cand. 1,4-α-glucan branching enzyme)	Pc21g10060 (CBM48,GH13)
106	CBM48		OG006656	1	1	0	Aspni7_PID_53401 (CBM48) (no 'function' found via Aspni7_PID-Aspni5_PID VLOOKUP in Benoit et al 2015)	Trire2_52126 (CBM48) (no annotation in Hakkinen et al., 2012)
107	CBM50	14	OG013711	0	0	1	Pc22g01500 (CBM50,CBM18)
108	CBM50		OG011922	0	0	1	Pc16g07370 (CBM50,CBM18)
109	CBM50		OG011561	0	0	1	Pc15g01070 (CBM50,CBM18)
110	CBM50		OG010595	0	0	1	Pc12g03430 (CBM50,CBM18)
111	CBM50		OG000210	2	5	1	Aspni7_PID_1158625 (CBM50/GH18) (no 'function' found via Aspni7_PID-Aspni5_PID VLOOKUP in Benoit et al 2015)	Aspni7_PID_1154391 (GH18) (no 'function' found via Aspni7_PID-Aspni5_PID VLOOKUP in Benoit et al 2015)	Trire2_56894 (GH18/CBM18/CBM50) (Cand. chitinase)	Trire2_108346 (GH18/CBM18/CBM50) (Cand. chitinase)	Trire2_71245 (no CAZY ann.) (no annotation in Hakkinen et al., 2012)	Trire2_120953 (no CAZY ann.) (no annotation in Hakkinen et al., 2012)	Trire2_72339 (GH18/CBM18/CBM50) (Cand. chitinase)	Pc16g15030 (CBM50,CBM50,CBM18,GH18)
112	CBM50		OG011885	0	0	1	Pc16g06730 (CBM50,CBM50,CBM50)
113	CBM50		OG000297	1	5	1	Aspni7_PID_1160360 (GHnc) (no 'function' found via Aspni7_PID-Aspni5_PID VLOOKUP in Benoit et al 2015)	Trire2_110848 (no CAZY ann.) (no annotation in Hakkinen et al., 2012)	Trire2_104067 (no CAZY ann.) (no annotation in Hakkinen et al., 2012)	Trire2_112124 (no CAZY ann.) (no annotation in Hakkinen et al., 2012)	Trire2_105246 (no CAZY ann.) (no annotation in Hakkinen et al., 2012)	Trire2_111729 (no CAZY ann.) (no annotation in Hakkinen et al., 2012)	Pc20g06830 (GHnc,CBM50)
114	CBM50		OG000164	4	1	3	Aspni7_PID_1104721 (CBM50) (no 'function' found via Aspni7_PID-Aspni5_PID VLOOKUP in Benoit et al 2015)	Aspni7_PID_1141168 (CBM50) (no 'function' found via Aspni7_PID-Aspni5_PID VLOOKUP in Benoit et al 2015)	Aspni7_PID_181794 (CBM50) (no 'function' found via Aspni7_PID-Aspni5_PID VLOOKUP in Benoit et al 2015)	Aspni7_PID_1095320 (CBM50) (no 'function' found via Aspni7_PID-Aspni5_PID VLOOKUP in Benoit et al 2015)	Trire2_54723 (CBM50) (no annotation in Hakkinen et al., 2012)	Pc14g01570 (no CAZY ann.)	Pc16g15050 (no CAZY ann.)	Pc16g06700 (no CAZY ann.)
115	CBM50		OG007681	0	1	1	Trire2_105336 (CBM50) (no annotation in Hakkinen et al., 2012)	Pc16g14890 (no CAZY ann.)
116	CBM50		OG014952	0	1	0	Trire2_123663 (CBM50) (no annotation in Hakkinen et al., 2012)
117	CBM50		OG001592	1	1	1	Aspni7_PID_1081161 (CBM50) (no 'function' found via Aspni7_PID-Aspni5_PID VLOOKUP in Benoit et al 2015)	Trire2_82562 (CBM50) (no annotation in Hakkinen et al., 2012)	Pc13g06090 (no CAZY ann.)
118	CBM50		OG000268	5	2	0	Aspni7_PID_1134432 (no CAZY ann.) (no 'function' found via Aspni7_PID-Aspni5_PID VLOOKUP in Benoit et al 2015)	Aspni7_PID_1178330 (CBM50) (no 'function' found via Aspni7_PID-Aspni5_PID VLOOKUP in Benoit et al 2015)	Aspni7_PID_1132664 (no CAZY ann.) (no 'function' found via Aspni7_PID-Aspni5_PID VLOOKUP in Benoit et al 2015)	Aspni7_PID_46084 (no CAZY ann.) (no 'function' found via Aspni7_PID-Aspni5_PID VLOOKUP in Benoit et al 2015)	Aspni7_PID_1153383 (no CAZY ann.) (no 'function' found via Aspni7_PID-Aspni5_PID VLOOKUP in Benoit et al 2015)	Trire2_121579 (CBM50) (no annotation in Hakkinen et al., 2012)	Trire2_41035 (no CAZY ann.) (no annotation in Hakkinen et al., 2012)
119	CBM50		OG000415	3	2	1	Aspni7_PID_1088919 (GH18) (no 'function' found via Aspni7_PID-Aspni5_PID VLOOKUP in Benoit et al 2015)	Aspni7_PID_1177639 (CBM50/GH18) (no 'function' found via Aspni7_PID-Aspni5_PID VLOOKUP in Benoit et al 2015)	Aspni7_PID_1129677 (GH18) (no 'function' found via Aspni7_PID-Aspni5_PID VLOOKUP in Benoit et al 2015)	Trire2_80833 (GH18) (Chitinase)	Trire2_81598 (GH18) (Cand. chitinase)	Pc13g09520 (GH18)
120	CBM50		OG000121	2	6	2	Aspni7_PID_1107461 (GH55/CBM50) (no 'function' found via Aspni7_PID-Aspni5_PID VLOOKUP in Benoit et al 2015)	Aspni7_PID_1122775 (GH55) (no 'function' found via Aspni7_PID-Aspni5_PID VLOOKUP in Benoit et al 2015)	Trire2_54242 (GH55) (Cand. β-1,3-glucanase)	Trire2_121746 (GH55) (Cand. exo-1,3-β-glucanase)	Trire2_70845 (GH55) (Cand. β-1,3-glucanase)	Trire2_108776 (GH55) (Cand. β-1,3-glucanase)	Trire2_56418 (GH55) (Cand. β-1,3-glucanase)	Trire2_73248 (GH55) (Cand. exo-1,3-β-glucanase)	Pc22g01380 (GH55)	Pc12g14550 (GH55)
121	CBM63	1	OG007141	1	0	1	Aspni7_PID_1146142 (EXPN/CBM63) (no 'function' found via Aspni7_PID-Aspni5_PID VLOOKUP in Benoit et al 2015)	Pc22g15890 (CBM63)
122	CBM66	1	OG016362	0	1	0	Trire2_108348 (GH/CBM66) (no annotation in Hakkinen et al., 2012)
123	CE1	4	OG006545	1	0	1	Aspni7_PID_1182746 (CE1) feruloyl esterase	Pc20g11110 (CE1)
124	CE1		OG006170	0	2	1	Trire2_107850 (CE1) (Cand. esterase)	Trire2_72072 (CE1) (Cand. esterase)	Pc21g07050 (no CAZY ann.)
125	CE1		OG003132	1	1	1	Aspni7_PID_1173865 (no CAZY ann.) (no 'function' found via Aspni7_PID-Aspni5_PID VLOOKUP in Benoit et al 2015)	Trire2_107268 (CE1) (Cand. S-formylglutathione hydrolase)	Pc12g05820 (no CAZY ann.)
126	CE1		OG008529	1	0	0	Aspni7_PID_1163354 (CE1) acetyl xylan esterase
127	CE3	6	OG007450	1	0	1	Aspni7_PID_38570 (CEnc) (no 'function' found via Aspni7_PID-Aspni5_PID VLOOKUP in Benoit et al 2015)	Pc20g12750 (CE3)
128	CE3		OG001316	0	2	2	Trire2_107488 (CE3) (Cand. esterase)	Trire2_41248 (CE3) (Cand. acetyl xylan esterase)	Pc12g02110 (CE3)	Pc20g10090 (CE3)
129	CE3		OG012121	0	0	1	Pc16g14900 (CE3)
130	CE3		OG015419	0	1	0	Trire2_70021 (CE3) (Cand. acetyl xylan esterase)
131	CE3		OG002860	1	1	1	Aspni7_PID_1150910 (no CAZY ann.) (no 'function' found via Aspni7_PID-Aspni5_PID VLOOKUP in Benoit et al 2015)	Trire2_31227 (CE3) (Cand. esterase/suberinase)	Pc15g01390 (no CAZY ann.)
132	CE3		OG016691	0	1	0	Trire2_44366 (CE3) (Cand. esterase)
133	CE4	6	OG000755	1	2	2	Aspni7_PID_1096039 (CBM18/CE4) (no 'function' found via Aspni7_PID-Aspni5_PID VLOOKUP in Benoit et al 2015)	Trire2_67678 (CE4/CBM18) (Cand. chitin deacetylase)	Trire2_69490 (CE4/CBM18) (Cand. chitin deacetylase)	Pc21g19690 (CBM18,CE4,CBM18)	Pc21g19700 (no CAZY ann.)
134	CE4		OG010965	0	0	1	Pc12g14510 (CE4)
135	CE4		OG006966	1	0	1	Aspni7_PID_1089031 (CE4) (no 'function' found via Aspni7_PID-Aspni5_PID VLOOKUP in Benoit et al 2015)	Pc20g02200 (CE4)
136	CE4		OG007234	1	0	1	Aspni7_PID_45285 (CE4) (no 'function' found via Aspni7_PID-Aspni5_PID VLOOKUP in Benoit et al 2015)	Pc22g12060 (CE4)
137	CE4		OG005522	1	1	1	Aspni7_PID_1188295 (CE4) (no 'function' found via Aspni7_PID-Aspni5_PID VLOOKUP in Benoit et al 2015)	Trire2_105072 (CE4) (Cand. polysaccharide deacetylase)	Pc21g23600 (CE4)
138	CE4		OG002825	1	1	1	Aspni7_PID_1183357 (no CAZY ann.) (no 'function' found via Aspni7_PID-Aspni5_PID VLOOKUP in Benoit et al 2015)	Trire2_65215 (CE4) (Cand. imidase)	Pc21g17080 (no CAZY ann.)
139	CE5	4	OG000303	2	3	1	Aspni7_PID_1161065 (CE5) (no 'function' found via Aspni7_PID-Aspni5_PID VLOOKUP in Benoit et al 2015)	Aspni7_PID_1200349 (CE5) (no 'function' found via Aspni7_PID-Aspni5_PID VLOOKUP in Benoit et al 2015)	Trire2_54219 (CE5) (Cand. acetyl xylan esterase)	Trire2_73632 (CE5/CBM1) (Acetyl xylan esterase)	Trire2_44214 (CE5) (Cand. acetyl xylan esterase)	Pc16g12390 (CE5)
140	CE5		OG011205	0	0	1	Pc13g05110 (CE5)
141	CE5		OG001619	2	0	1	Aspni7_PID_1161533 (CE5) (no 'function' found via Aspni7_PID-Aspni5_PID VLOOKUP in Benoit et al 2015)	Aspni7_PID_1223071 (CE5) (no 'function' found via Aspni7_PID-Aspni5_PID VLOOKUP in Benoit et al 2015)	Pc21g21220 (CE5)
142	CE5		OG003439	1	1	1	Aspni7_PID_1144378 (CE5) (no 'function' found via Aspni7_PID-Aspni5_PID VLOOKUP in Benoit et al 2015)	Trire2_60489 (CE5) (Cand. cutinase)	Pc13g08100 (CE5)
143	CE8	3	OG006954	1	0	1	Aspni7_PID_1215756 (CE8) pectin methyl esterase	Pc15g01810 (CE8)
144	CE8		OG007270	1	0	1	Aspni7_PID_1111223 (CE8) pectin methyl esterase	Pc20g13370 (CE8)
145	CE8		OG009625	1	0	0	Aspni7_PID_1137796 (CE8) pectin methyl esterase
146	CE9	1	OG004476	1	1	1	Aspni7_PID_1091958 (CE9) (no 'function' found via Aspni7_PID-Aspni5_PID VLOOKUP in Benoit et al 2015)	Trire2_79671 (CE9) (Cand. N-acetyl-glucosamine-6-phosphate deacetylase)	Pc22g10010 (CE9)
147	CE12	2	OG007261	1	0	1	Aspni7_PID_1187315 (CE12) rhamnogalacturonan acetyl esterase	Pc20g15610 (CE12)
148	CE12		OG006210	1	0	1	Aspni7_PID_1161094 (CE12) rhamnogalacturonan acetyl esterase	Pc13g15830 (CE12)
149	CE14	2	OG001778	1	1	1	Aspni7_PID_1004070 (no CAZY ann.) (no 'function' found via Aspni7_PID-Aspni5_PID VLOOKUP in Benoit et al 2015)	Trire2_3101 (CE14) (Cand. N-acetylglucosaminylphosphatidylinositol de-N-acetylase)	Pc21g04290 (no CAZY ann.)
150	CE14		OG006527	1	1	0	Aspni7_PID_1084241 (no CAZY ann.) (no 'function' found via Aspni7_PID-Aspni5_PID VLOOKUP in Benoit et al 2015)	Trire2_58550 (CE14) (Cand. N-acetylglucosaminylphosphatidylinositol de-N-acetylase)
151	CE15	1	OG007622	0	1	1	Trire2_123940 (CE15/CBM1) (Glucuronoyl esterase)	Pc13g07350 (CE15)
152	CE16	3	OG006827	1	0	1	Aspni7_PID_1184369 (CE16) (no 'function' found via Aspni7_PID-Aspni5_PID VLOOKUP in Benoit et al 2015)	Pc18g06090 (CE16)
153	CE16		OG001168	2	2	0	Aspni7_PID_1158698 (CE16) (no 'function' found via Aspni7_PID-Aspni5_PID VLOOKUP in Benoit et al 2015)	Aspni7_PID_1093210 (CE16) (no 'function' found via Aspni7_PID-Aspni5_PID VLOOKUP in Benoit et al 2015)	Trire2_121418 (CE16) (Acetyl esterase)	Trire2_103825 (CE16) (Cand. acetyl esterase)
154	CE16		OG006865	1	0	1	Aspni7_PID_1121491 (CE16) (no 'function' found via Aspni7_PID-Aspni5_PID VLOOKUP in Benoit et al 2015)	Pc22g21040 (no CAZY ann.)
155	CEnc	2	OG006289	1	0	1	Aspni7_PID_1181125 (CEnc) (no 'function' found via Aspni7_PID-Aspni5_PID VLOOKUP in Benoit et al 2015)	Pc13g04220 (CEnc)
156	CEnc		OG007450	1	0	1	Aspni7_PID_38570 (CEnc) (no 'function' found via Aspni7_PID-Aspni5_PID VLOOKUP in Benoit et al 2015)	Pc20g12750 (CE3)
157	EXPN	5	OG000441	1	3	2	Aspni7_PID_1166905 (EXPN) (no 'function' found via Aspni7_PID-Aspni5_PID VLOOKUP in Benoit et al 2015)	Trire2_104079 (EXPN) (no annotation in Hakkinen et al., 2012)	Trire2_71390 (EXPN) (no annotation in Hakkinen et al., 2012)	Trire2_23115 (EXPN) (no annotation in Hakkinen et al., 2012)	Pc21g09700 (no CAZY ann.)	Pc22g17690 (no CAZY ann.)
158	EXPN		OG001119	1	2	1	Aspni7_PID_1144413 (no CAZY ann.) (no 'function' found via Aspni7_PID-Aspni5_PID VLOOKUP in Benoit et al 2015)	Trire2_82662 (EXPN) (no annotation in Hakkinen et al., 2012)	Trire2_123955 (EXPN) (no annotation in Hakkinen et al., 2012)	Pc20g15140 (no CAZY ann.)
159	EXPN		OG015064	0	1	0	Trire2_111449 (EXPN) (no annotation in Hakkinen et al., 2012)
160	EXPN		OG015630	0	1	0	Trire2_123992 (EXPN/CBM1) (no annotation in Hakkinen et al., 2012)
161	EXPN		OG007141	1	0	1	Aspni7_PID_1146142 (EXPN/CBM63) (no 'function' found via Aspni7_PID-Aspni5_PID VLOOKUP in Benoit et al 2015)	Pc22g15890 (CBM63)
162	GH1	3	OG001214	1	2	1	Aspni7_PID_1030027 (GH1) beta glucosidase	Trire2_120749 (GH1) (β-glucosidase)	Trire2_22197 (GH1) (Cand. β-glucosidase)	Pc16g13830 (GH1)
163	GH1		OG011293	0	0	1	Pc13g09130 (GH1)
164	GH1		OG004805	2	0	1	Aspni7_PID_1126209 (GH1) beta glucosidase	Aspni7_PID_1154180 (GH1) beta glucosidase	Pc12g13450 (GH1)
165	GH2	7	OG000600	1	2	2	Aspni7_PID_1102867 (GH2) beta mannosidase	Trire2_62166 (GH2) (Cand. β-mannosidase)	Trire2_57857 (GH2) (Cand. β-mannosidase)	Pc16g06840 (GH2)	Pc21g13810 (GH2)
166	GH2		OG000594	2	1	2	Aspni7_PID_1158009 (GH2) beta glucuronidase	Aspni7_PID_1150175 (GH2) beta glucuronidase	Trire2_76852 (GH2) (Cand. β-galactosidase/β-glucuronidase)	Pc12g11750 (GH2)	Pc18g02640 (no CAZY ann.)
167	GH2		OG006397	1	0	1	Aspni7_PID_46827 (GH2) beta glucuronidase	Pc16g06900 (GH2)
168	GH2		OG002139	1	1	1	Aspni7_PID_1083364 (GH2) beta mannosidase	Trire2_77299 (GH2) (Exo-β-D-glucosaminidase)	Pc12g13420 (GH2)
169	GH2		OG014111	0	0	1	Pc22g14540 (GH2)
170	GH2		OG016627	0	1	0	Trire2_102909 (GH2) (Cand. GH2 protein)
171	GH2		OG001266	1	3	0	Aspni7_PID_1160135 (GH2) beta mannosidase	Trire2_69245 (GH2) (Cand. β-mannosidase)	Trire2_5836 (GH2) (Cand. β-mannosidase)	Trire2_59689 (GH2) (Cand. β-mannosidase)
172	GH3	14	OG000424	2	2	2	Aspni7_PID_1158719 (GH3) beta glucosidase	Aspni7_PID_1159464 (GH3) beta glucosidase	Trire2_46816 (GH3) (Cand. β-glucosidase)	Trire2_82227 (GH3) (Cand. β-glucosidase)	Pc16g03090 (GH3)	Pc21g18230 (GH3)
173	GH3		OG000949	1	2	1	Aspni7_PID_1156695 (GH3) beta xylosidase	Trire2_58450 (GH3) (Cand. β-xylosidase)	Trire2_121127 (GH3) (β-xylosidase)	Pc21g23540 (GH3)
174	GH3		OG000052	6	3	4	Aspni7_PID_1157877 (GH3) beta glucosidase	Aspni7_PID_1173382 (GH3) beta glucosidase	Aspni7_PID_1099883 (GH3) beta glucosidase	Aspni7_PID_1126962 (GH3) beta glucosidase	Aspni7_PID_1105418 (GH3) beta glucosidase	Aspni7_PID_1180118 (GH3) beta glucosidase	Trire2_76672 (GH3) (β-glucosidase)	Trire2_76227 (GH3) (Cand. β-glucosidase)	Trire2_104797 (GH3) (Cand. β-glucosidase)	Pc21g13320 (GH3)	Pc22g15340 (GH3)	Pc12g03630 (GH3)	Pc20g10170 (GH3)
175	GH3		OG013890	0	0	1	Pc22g08430 (GH3)
176	GH3		OG007008	1	0	1	Aspni7_PID_1158713 (GH3) beta xylosidase/alpha arabinofuranosidase	Pc22g14710 (GH3)
177	GH3		OG007557	1	0	1	Aspni7_PID_1189264 (GH3) beta glucosidase	Pc22g24240 (GH3)
178	GH3		OG011946	0	0	1	Pc16g08130 (GH3)
179	GH3		OG000151	3	3	3	Aspni7_PID_1187703 (GH3) beta glucosidase	Aspni7_PID_1104174 (GH3) beta glucosidase	Aspni7_PID_1147525 (GH3) beta glucosidase	Trire2_66832 (GH3) (Cand. β-glucosidase)	Trire2_121735 (GH3) (Cand. β-glucosidase)	Trire2_47268 (GH3) (Cand. β-glucosidase)	Pc12g11110 (GH3)	Pc18g01940 (GH3)	Pc20g13530 (GH3)
180	GH3		OG007563	1	0	1	Aspni7_PID_37673 (GH3) (no 'function' found via Aspni7_PID-Aspni5_PID VLOOKUP in Benoit et al 2015)	Pc12g02050 (GH3)
181	GH3		OG003740	1	1	1	Aspni7_PID_1106462 (GH3) (no 'function' found via Aspni7_PID-Aspni5_PID VLOOKUP in Benoit et al 2015)	Trire2_69557 (GH3) (Cand. β-N-acetylglucosaminidase)	Pc18g01310 (GH3)
182	GH3		OG004479	1	1	1	Aspni7_PID_1159216 (GH3) (no 'function' found via Aspni7_PID-Aspni5_PID VLOOKUP in Benoit et al 2015)	Trire2_79669 (GH3) (Cand. β-N-acetylglucosaminidase)	Pc22g10060 (GH3)
183	GH3		OG015055	0	1	0	Trire2_108671 (GH3) (Cand. β-glucosidase/glucan 1,4-β-glucosidase)
184	GH3		OG009281	1	0	0	Aspni7_PID_1123700 (GH3) (no 'function' found via Aspni7_PID-Aspni5_PID VLOOKUP in Benoit et al 2015)
185	GH3		OG008146	1	0	0	Aspni7_PID_1181663 (GH3) (no 'function' found via Aspni7_PID-Aspni5_PID VLOOKUP in Benoit et al 2015)
186	GH5	14	OG002487	1	1	1	Aspni7_PID_1142884 (GH5) endomannanase	Trire2_56996 (GH5/CBM1) (β-Mannanase)	Pc21g14050 (CBM1,GH5)
187	GH5		OG013376	0	0	1	Pc21g14410 (GH5)
188	GH5		OG007426	1	0	1	Aspni7_PID_1179270 (GH5_9) exo 1,3 galactanase	Pc18g02600 (GH5)
189	GH5		OG013125	0	0	1	Pc21g05470 (GH5)
190	GH5		OG005712	2	0	1	Aspni7_PID_1180495 (GH5_23) exo 1,3 galactanase	Aspni7_PID_1188538 (GH5_23) exo 1,3 galactanase	Pc13g14840 (GH5)
191	GH5		OG010772	0	0	1	Pc12g07900 (GH5)
192	GH5		OG001180	1	1	2	Aspni7_PID_1217761 (GH5_12) endoglucanase	Trire2_77506 (GH5_12) (Cand. β-glycosidase)	Pc16g10690 (GH5)	Pc20g03840 (GH5)
193	GH5		OG010735	0	0	1	Pc12g06760 (GH5)
194	GH5		OG000367	3	0	3	Aspni7_PID_1108924 (GH5_5/CBM1) endoglucanase	Aspni7_PID_1164595 (GH5_5) endoglucanase	Aspni7_PID_1162736 (GH5_5/CBM1) endoglucanase	Pc20g01940 (GH5,CBM1)	Pc18g06080 (GH5)	Pc22g19230 (GH5,CBM1)
195	GH5		OG005249	1	1	1	Aspni7_PID_1127838 (GH5_9) exo 1,3 galactanase	Trire2_64375 (GH5_9) (Cand. glucan β-1,3-glucosidase)	Pc12g07940 (GH5)
196	GH5		OG016366	0	1	0	Trire2_71554 (GH5) (Cand. β-1,3-mannanase/endo-β-1,4-mannosidase)
197	GH5		OG015002	0	1	0	Trire2_64906 (GH5_15) (Cand. endo-β-1,6-glucanase)
198	GH5		OG007113	1	1	0	Aspni7_PID_1125014 (GH5_16) exo 1,6 galactanase	Trire2_53731 (GH5_24) (Cand. endo-β-1,4-glucanase)
199	GH5		OG007836	0	2	0	Trire2_120312 (GH5_5/CBM1) (Endo-β-1,4-glucanase)	Trire2_82616 (GH5_5) (Cand. membrane bound endoglucanase)
200	GH6	1	OG000996	2	1	1	Aspni7_PID_1160649 (GH6) cellobiohydrolase	Aspni7_PID_1102814 (CBM1/GH6) cellobiohydrolase	Trire2_72567 (GH6/CBM1) (Cellobiohydrolase)	Pc16g05630 (GH6)
201	GH7	2	OG000582	2	1	2	Aspni7_PID_1164625 (GH7) cellobiohydrolase	Aspni7_PID_1117716 (GH7/CBM1) cellobiohydrolase	Trire2_123989 (GH7/CBM1) (Cellobiohydrolase)	Pc20g01970 (GH7,CBM1)	Pc18g05490 (GH7)
202	GH7		OG016054	0	1	0	Trire2_122081 (GH7/CBM1) (Endo-β-1,4-glucanase)
203	GH10	3	OG004500	1	1	1	Aspni7_PID_1176802 (GH10) endoxylanase	Trire2_120229 (GH10) (Endo-β-1,4-xylanase)	Pc20g07020 (GH10)
204	GH10		OG007004	1	0	1	Aspni7_PID_1090635 (GH10) (no 'function' found via Aspni7_PID-Aspni5_PID VLOOKUP in Benoit et al 2015)	Pc16g11710 (GH10)
205	GH10		OG013692	0	0	1	Pc22g00820 (GH10,CBM1)
206	GH11	4	OG000912	2	1	1	Aspni7_PID_1142818 (GH11) endoxylanase	Aspni7_PID_1101058 (GH11) endoxylanase	Trire2_123818 (GH11) (Endo-β-1,4-xylanase)	Pc12g01520 (GH11)
207	GH11		OG015175	0	1	0	Trire2_112392 (GH11) (Cand. endo-β-1,4-xylanase)
208	GH11		OG016664	0	1	0	Trire2_74223 (GH11) (Endo-β-1,4-xylanase)
209	GH11		OG008750	1	0	0	Aspni7_PID_1143617 (GH11) endoxylanase
210	GH12	4	OG001631	1	1	1	Aspni7_PID_1161570 (GH12) endoglucanase	Trire2_123232 (GH12) (Endo-β-1,4-glucanase)	Pc16g06060 (GH12)
211	GH12		OG001992	2	0	1	Aspni7_PID_1109949 (GH12) xyloglucan active endoglucanase	Aspni7_PID_1142168 (GH12) xyloglucan active endoglucanase	Pc16g08690 (GH12)
212	GH12		OG007718	0	1	1	Trire2_77284 (GH12) (Cand. endo-β-1,4-glucanase)	Pc20g07340 (GH12)
213	GH12		OG009600	1	0	0	Aspni7_PID_1186628 (GH12) (no 'function' found via Aspni7_PID-Aspni5_PID VLOOKUP in Benoit et al 2015)
214	GH13	8	OG001687	1	1	1	Aspni7_PID_1161667 (CBM48/GH13_8) glycogen debranching enzyme	Trire2_123368 (GH13_8/CBM48) (Cand. 1,4-α-glucan branching enzyme)	Pc21g10060 (CBM48,GH13)
215	GH13		OG000824	2	0	2	Aspni7_PID_1114763 (GH13_5) alpha amylase	Aspni7_PID_1118002 (GH13_5) alpha amylase	Pc06g01090 (GH13)	Pc16g06150 (GH13)
216	GH13		OG000245	2	2	3	Aspni7_PID_1185323 (GH13_40) alpha glucosidase	Aspni7_PID_1081535 (GH13_40) alpha glucosidase	Trire2_59578 (GH13_40) (Cand. α-glucosidase)	Trire2_108477 (GH13_40) (Cand. α-glucosidase/oligo α-glucosidase)	Pc20g12650 (GH13)	Pc15g01900 (GH13)	Pc22g07880 (GH13)
217	GH13		OG006736	1	0	1	Aspni7_PID_1157659 (GH13) (no 'function' found via Aspni7_PID-Aspni5_PID VLOOKUP in Benoit et al 2015)	Pc21g10550 (GH13)
218	GH13		OG007588	0	1	1	Trire2_105956 (GH13_1) (Cand. α-amylase)	Pc12g06430 (GH13)
219	GH13		OG000231	4	0	3	Aspni7_PID_1099157 (GH13_1) 4 alpha glucanotransferase	Aspni7_PID_1163055 (GH13) 4 alpha glucanotransferase	Aspni7_PID_1147022 (GH13_1/CBM20) alpha amylase	Aspni7_PID_1094259 (GH13_1) alpha amylase	Pc16g00630 (GH13,CBM20)	Pc22g12340 (GH13)	Pc16g06140 (GH13)
220	GH13		OG002124	1	1	1	Aspni7_PID_1156564 (GH13_25/GH133) alpha amylase	Trire2_57128 (GH13_25/GH133) (Cand. glycogen debranching enzyme)	Pc22g22120 (GH13,GH133)
221	GH13		OG000126	5	0	4	Aspni7_PID_1118408 (GH13_22/GT5) alpha glucan synthase	Aspni7_PID_1187342 (GH13_22/GT5) alpha glucan synthase	Aspni7_PID_1180715 (GH13_22/GT5) alpha glucan synthase	Aspni7_PID_1120335 (GH13_22/GT5) alpha glucan synthase	Aspni7_PID_1135361 (GH13_22/GT5) (no 'function' found via Aspni7_PID-Aspni5_PID VLOOKUP in Benoit et al 2015)	Pc15g00500 (GH13,GT5)	Pc21g10560 (GH13,GT5)	Pc22g15390 (GH13,GT5)	Pc16g06130 (GH13,GT5)
222	GH15	2	OG002495	1	1	1	Aspni7_PID_1118363 (GH15) glucoamylase	Trire2_65333 (GH15) (Cand. α-glycosidase (Glucoamylase and related glycosyl hydrolases))	Pc22g09770 (GH15)
223	GH15		OG001220	1	1	2	Aspni7_PID_1166799 (GH15/CBM20) glucoamylase	Trire2_1885 (GH15/CBM20) (Glucoamylase)	Pc16g00620 (GH15,CBM20)	Pc22g01850 (GH15)
224	GH16	16	OG001076	2	1	1	Aspni7_PID_1134881 (CBM18/GH16) (no 'function' found via Aspni7_PID-Aspni5_PID VLOOKUP in Benoit et al 2015)	Aspni7_PID_1164138 (CBM18/GH16) (no 'function' found via Aspni7_PID-Aspni5_PID VLOOKUP in Benoit et al 2015)	Trire2_76266 (GH16/CBM18) (Cand. cell wall glucanosyltransferase)	Pc18g04260 (CBM18,GH16)
225	GH16		OG000583	2	1	2	Aspni7_PID_1182449 (GH16) (no 'function' found via Aspni7_PID-Aspni5_PID VLOOKUP in Benoit et al 2015)	Aspni7_PID_1122497 (GH16) (no 'function' found via Aspni7_PID-Aspni5_PID VLOOKUP in Benoit et al 2015)	Trire2_121294 (GH16) (Cand. glucan endo-1,3(4)-β-D-glucosidase)	Pc21g15010 (GH16)	Pc20g14040 (GH16)
226	GH16		OG000045	5	3	6	Aspni7_PID_1178171 (GH16) (no 'function' found via Aspni7_PID-Aspni5_PID VLOOKUP in Benoit et al 2015)	Aspni7_PID_1166076 (GH16) (no 'function' found via Aspni7_PID-Aspni5_PID VLOOKUP in Benoit et al 2015)	Aspni7_PID_40692 (GH16) (no 'function' found via Aspni7_PID-Aspni5_PID VLOOKUP in Benoit et al 2015)	Aspni7_PID_1142635 (GH16) (no 'function' found via Aspni7_PID-Aspni5_PID VLOOKUP in Benoit et al 2015)	Aspni7_PID_1141960 (GH16) (no 'function' found via Aspni7_PID-Aspni5_PID VLOOKUP in Benoit et al 2015)	Trire2_66843 (GH16) (Cand. cell wall glucanosyltransferase)	Trire2_65406 (GH16) (Cand. cell wall glucanosyltransferase)	Trire2_58239 (GH16) (Cand. cell wall glucanosyltransferase)	Pc20g12380 (GH16)	Pc13g13650 (GH16)	Pc12g11490 (GH16)	Pc12g01090 (GH16)	Pc20g04320 (GH16)	Pc21g23210 (GH16)
227	GH16		OG006166	0	2	1	Trire2_55886 (GH16) (Cand. glucan endo-1,3(4)-β-D-glucosidase)	Trire2_38536 (GH16) (Cand. glucan endo-1,3(4)-β-D-glucosidase)	Pc20g04740 (GH16)
228	GH16		OG000931	2	0	2	Aspni7_PID_206445 (GH16) (no 'function' found via Aspni7_PID-Aspni5_PID VLOOKUP in Benoit et al 2015)	Aspni7_PID_1131906 (GH16) (no 'function' found via Aspni7_PID-Aspni5_PID VLOOKUP in Benoit et al 2015)	Pc13g03450 (GH16)	Pc12g13160 (GH16)
229	GH16		OG006879	1	0	1	Aspni7_PID_36856 (GH16) (no 'function' found via Aspni7_PID-Aspni5_PID VLOOKUP in Benoit et al 2015)	Pc20g14200 (GH16)
230	GH16		OG001732	1	1	1	Aspni7_PID_1080567 (GH16) (no 'function' found via Aspni7_PID-Aspni5_PID VLOOKUP in Benoit et al 2015)	Trire2_39755 (GH16) (Cand. glucan endo-1,3(4)-β-D-glucosidase)	Pc21g03070 (GH16)
231	GH16		OG010499	0	0	1	Pc12g01080 (GH16)
232	GH16		OG007729	0	1	1	Trire2_71399 (GH16) (Cand. endo-1,3-β-glucanase)	Pc20g11270 (GH16)
233	GH16		OG015254	0	1	0	Trire2_122511 (GH16) (Cand. glucan endo-1,3(4)-β-D-glucosidase)
234	GH16		OG015044	0	1	0	Trire2_70542 (GH16) (Cand. b-glycosidase (endo-beta-1,3(4)-β-D-glucanase))
235	GH16		OG015783	0	1	0	Trire2_50215 (GH16) (Cand. endo-1,3-β-D-glucosidase/1,3-glucan binding protein)
236	GH16		OG015967	0	1	0	Trire2_49274 (GH16) (Cand. glucan endo-1,3(4)-β-D-glucosidase)
237	GH16		OG016219	0	1	0	Trire2_41768 (GH16) (Cand. cell wall glucanosyltransferase)
238	GH16		OG015671	0	1	0	Trire2_123726 (GH16) (Cand. glucan endo-1,3(4)-β-D-glucosidase)
239	GH16		OG015016	0	1	0	Trire2_73101 (GH16) (Cand. glucan endo-1,3-1,4-β-D-glucosidase)
240	GH17	6	OG007538	1	0	1	Aspni7_PID_1189155 (GH17) (no 'function' found via Aspni7_PID-Aspni5_PID VLOOKUP in Benoit et al 2015)	Pc22g04080 (GH17)
241	GH17		OG003193	1	1	1	Aspni7_PID_1151422 (GH17) (no 'function' found via Aspni7_PID-Aspni5_PID VLOOKUP in Benoit et al 2015)	Trire2_76700 (GH17) (Cand. glucan 1,3 β-glucosidase/ glucan endo-1,3-β-glucosidase)	Pc21g00800 (GH17)
242	GH17		OG001300	1	1	2	Aspni7_PID_1179759 (GH17) (no 'function' found via Aspni7_PID-Aspni5_PID VLOOKUP in Benoit et al 2015)	Trire2_34611 (no CAZY ann.) (no annotation in Hakkinen et al., 2012)	Pc13g08720 (no CAZY ann.)	Pc13g08730 (GH17)
243	GH17		OG001216	1	2	1	Aspni7_PID_1146214 (GH17) (no 'function' found via Aspni7_PID-Aspni5_PID VLOOKUP in Benoit et al 2015)	Trire2_66792 (GH17) (Cand. glucan endo-1,3-β-glucosidase)	Trire2_39942 (GH17) (Cand. glucan endo-1,3-β-glucosidase)	Pc15g00210 (GH17)
244	GH17		OG004384	1	1	1	Aspni7_PID_1166315 (GH17) (no 'function' found via Aspni7_PID-Aspni5_PID VLOOKUP in Benoit et al 2015)	Trire2_49193 (GH17) (Cand. glucan 1,3-β-glucosidase)	Pc12g03160 (GH17)
245	GH17		OG015890	0	1	0	Trire2_110281 (GH17) (no annotation in Hakkinen et al., 2012)
246	GH18	18	OG007334	1	0	1	Aspni7_PID_1160118 (CBM18/GH18) (no 'function' found via Aspni7_PID-Aspni5_PID VLOOKUP in Benoit et al 2015)	Pc14g01550 (CBM18,CBM18,GH18)
247	GH18		OG000210	2	5	1	Aspni7_PID_1158625 (CBM50/GH18) (no 'function' found via Aspni7_PID-Aspni5_PID VLOOKUP in Benoit et al 2015)	Aspni7_PID_1154391 (GH18) (no 'function' found via Aspni7_PID-Aspni5_PID VLOOKUP in Benoit et al 2015)	Trire2_56894 (GH18/CBM18/CBM50) (Cand. chitinase)	Trire2_108346 (GH18/CBM18/CBM50) (Cand. chitinase)	Trire2_71245 (no CAZY ann.) (no annotation in Hakkinen et al., 2012)	Trire2_120953 (no CAZY ann.) (no annotation in Hakkinen et al., 2012)	Trire2_72339 (GH18/CBM18/CBM50) (Cand. chitinase)	Pc16g15030 (CBM50,CBM50,CBM18,GH18)
248	GH18		OG011025	0	0	1	Pc13g00130 (GH18)
249	GH18		OG013701	0	0	1	Pc22g01100 (GH18)
250	GH18		OG006183	0	2	1	Trire2_121355 (GH18) (Cand. Endo-N-acetyl-β-D-glucosaminidase)	Trire2_65162 (GH18) (Endo-N-acetyl-β-D-glucosaminidase)	Pc22g13860 (GH18)
251	GH18		OG000933	1	2	1	Aspni7_PID_1182017 (GH18) (no 'function' found via Aspni7_PID-Aspni5_PID VLOOKUP in Benoit et al 2015)	Trire2_62704 (GH18) (Cand. chitinase)	Trire2_59082 (GH18) (Cand. chitinase)	Pc22g25160 (GH18)
252	GH18		OG000130	2	6	1	Aspni7_PID_1180887 (GH18) (no 'function' found via Aspni7_PID-Aspni5_PID VLOOKUP in Benoit et al 2015)	Aspni7_PID_1161341 (GH18) (no 'function' found via Aspni7_PID-Aspni5_PID VLOOKUP in Benoit et al 2015)	Trire2_124043 (GH18/CBM1) (Cand. chitinase)	Trire2_110317 (GH18/CBM1) (Cand. chitinase)	Trire2_66041 (GH18) (Cand. chitinase)	Trire2_68347 (GH18/CBM1) (Cand. chitinase)	Trire2_119859 (GH18) (Cand. chitinase)	Trire2_43873 (GH18) (Cand. chitinase)	Pc22g13690 (GH18)
253	GH18		OG000415	3	2	1	Aspni7_PID_1088919 (GH18) (no 'function' found via Aspni7_PID-Aspni5_PID VLOOKUP in Benoit et al 2015)	Aspni7_PID_1177639 (CBM50/GH18) (no 'function' found via Aspni7_PID-Aspni5_PID VLOOKUP in Benoit et al 2015)	Aspni7_PID_1129677 (GH18) (no 'function' found via Aspni7_PID-Aspni5_PID VLOOKUP in Benoit et al 2015)	Trire2_80833 (GH18) (Chitinase)	Trire2_81598 (GH18) (Cand. chitinase)	Pc13g09520 (GH18)
254	GH18		OG001157	1	2	1	Aspni7_PID_1152313 (GH18/CBM18) (no 'function' found via Aspni7_PID-Aspni5_PID VLOOKUP in Benoit et al 2015)	Trire2_56448 (GH18) (Cand. chitinase)	Trire2_62645 (GH18) (Cand. chitinase)	Pc20g02250 (GH18,GH18,CBM18)
255	GH18		OG016499	0	1	0	Trire2_59791 (GH18) (Cand. chitinase)
256	GH18		OG016596	0	1	0	Trire2_2735 (GH18) (Cand. chitinase)
257	GH18		OG008820	1	0	0	Aspni7_PID_1086727 (CBM18/GH18) (no 'function' found via Aspni7_PID-Aspni5_PID VLOOKUP in Benoit et al 2015)
258	GH18		OG008539	1	0	0	Aspni7_PID_42341 (CBM18/GH18) (no 'function' found via Aspni7_PID-Aspni5_PID VLOOKUP in Benoit et al 2015)
259	GH18		OG009207	1	0	0	Aspni7_PID_1165650 (CBM18/GH18) (no 'function' found via Aspni7_PID-Aspni5_PID VLOOKUP in Benoit et al 2015)
260	GH18		OG008696	1	0	0	Aspni7_PID_1133825 (CBM18/GH18) (no 'function' found via Aspni7_PID-Aspni5_PID VLOOKUP in Benoit et al 2015)
261	GH18		OG009375	1	0	0	Aspni7_PID_1152903 (GH18) (no 'function' found via Aspni7_PID-Aspni5_PID VLOOKUP in Benoit et al 2015)
262	GH18		OG009783	1	0	0	Aspni7_PID_127214 (GH18) (no 'function' found via Aspni7_PID-Aspni5_PID VLOOKUP in Benoit et al 2015)
263	GH18		OG001499	1	1	1	Aspni7_PID_1099494 (GH18) (no 'function' found via Aspni7_PID-Aspni5_PID VLOOKUP in Benoit et al 2015)	Trire2_76954 (no CAZY ann.) (no annotation in Hakkinen et al., 2012)	Pc22g13870 (no CAZY ann.)
264	GH20	2	OG001937	1	1	1	Aspni7_PID_1170930 (GH20) (no 'function' found via Aspni7_PID-Aspni5_PID VLOOKUP in Benoit et al 2015)	Trire2_105931 (GH20) (Cand. N-acetyl-β-hexosaminidase)	Pc22g24800 (GH20)
265	GH20		OG000466	2	2	1	Aspni7_PID_1159353 (GH20) (no 'function' found via Aspni7_PID-Aspni5_PID VLOOKUP in Benoit et al 2015)	Aspni7_PID_1130315 (GH20) (no 'function' found via Aspni7_PID-Aspni5_PID VLOOKUP in Benoit et al 2015)	Trire2_21725 (GH20) (Cand. exochitinase)	Trire2_23346 (GH20) (Cand. exochitinase)	Pc20g10360 (GH20)
266	GH24	1	OG006144	0	2	1	Trire2_108585 (no CAZY ann.) (no annotation in Hakkinen et al., 2012)	Trire2_109278 (GH24) (Cand. lysozyme)	Pc12g06060 (no CAZY ann.)
267	GH25	1	OG007738	0	1	1	Trire2_103458 (GH25) (Cand. N,O-diacetylmuramidase)	Pc20g15500 (GH25)
268	GH26	1	OG006734	1	0	1	Aspni7_PID_1086428 (GH26) endomannanase	Pc22g06750 (GH26)
269	GH27	8	OG001149	2	1	1	Aspni7_PID_1145000 (GH27) alpha galactosidase	Aspni7_PID_1095176 (GH27) alpha galactosidase	Trire2_72632 (GH27) (α-galactosidase)	Pc21g14820 (GH27)
270	GH27		OG015049	0	1	0	Trire2_72704 (GH27) (α-galactosidase)
271	GH27		OG015423	0	1	0	Trire2_27219 (GH27) (Cand. α-galactosidase)
272	GH27		OG000855	2	2	0	Aspni7_PID_1181768 (GH27) alpha galactosidase	Aspni7_PID_1099887 (GH27/CBM35) alpha galactosidase	Trire2_55999 (GH27) (Cand. α-galactosidase)	Trire2_65986 (GH27) (Cand. α-galactosidase)
273	GH27		OG015279	0	1	0	Trire2_59391 (GH27) (Cand. α-galactosidase)
274	GH27		OG016593	0	1	0	Trire2_75015 (GH27) (Cand. α-galactosidase)
275	GH27		OG015203	0	1	0	Trire2_27259 (GH27) (Cand. α-galactosidase)
276	GH27		OG010236	1	0	0	Aspni7_PID_1114396 (GH27/CBM13) alpha galactosidase
277	GH28	14	OG000972	2	1	1	Aspni7_PID_1171920 (GH28) exorhamnogalacturonase	Aspni7_PID_1153352 (GH28) exorhamnogalacturonase	Trire2_122780 (GH28) (Cand. exo-rhamnogalacturonase)	Pc18g05470 (GH28)
278	GH28		OG005031	1	1	1	Aspni7_PID_1126871 (GH28) xylogalacturonase	Trire2_70186 (GH28) (Cand. polygalacturonase/xylogalacturonan hydrolase)	Pc20g13360 (GH28)
279	GH28		OG001028	2	1	1	Aspni7_PID_1178374 (GH28) exopolygalacturonase	Aspni7_PID_1183154 (GH28) exopolygalacturonase	Trire2_112140 (GH28) (Cand. exo-polygalacturonase)	Pc22g22930 (GH28)
280	GH28		OG001223	1	1	2	Aspni7_PID_1186687 (GH28) exopolygalacturonase	Trire2_61227 (no CAZY ann.) (no annotation in Hakkinen et al., 2012)	Pc21g23000 (no CAZY ann.)	Pc16g00740 (GH28)
281	GH28		OG000190	6	1	1	Aspni7_PID_1145813 (GH28) endopolygalacturonase	Aspni7_PID_1143631 (GH28) endopolygalacturonase	Aspni7_PID_1149968 (GH28) endopolygalacturonase	Aspni7_PID_1165009 (GH28) endopolygalacturonase	Aspni7_PID_1142822 (GH28) endopolygalacturonase	Aspni7_PID_1084547 (GH28) endopolygalacturonase	Trire2_103049 (GH28) (Cand. endo-polygalacturonase)	Pc22g20290 (GH28)
282	GH28		OG008842	1	0	0	Aspni7_PID_1134428 (GH28) endorhamnogalacturonase
283	GH28		OG009159	1	0	0	Aspni7_PID_1107081 (GH28) endopolygalacturonase
284	GH28		OG007910	1	0	0	Aspni7_PID_1180726 (GH28) endopolygalacturonase
285	GH28		OG010037	1	0	0	Aspni7_PID_1226482 (GH28) exorhamnogalacturonase
286	GH28		OG009874	1	0	0	Aspni7_PID_1178550 (GH28) endorhamnogalacturonase
287	GH28		OG010250	1	0	0	Aspni7_PID_1229200 (GH28) endorhamnogalacturonase
288	GH28		OG008023	1	0	0	Aspni7_PID_1141671 (GH28) endorhamnogalacturonase
289	GH28		OG008486	1	0	0	Aspni7_PID_1118594 (GH28) endorhamnogalacturonase
290	GH28		OG009933	1	0	0	Aspni7_PID_1160216 (GH28) endorhamnogalacturonase
291	GH29	1	OG008109	1	0	0	Aspni7_PID_1116419 (GH29) alpha fucosidase
292	GH30	5	OG004496	1	1	1	Aspni7_PID_1159253 (GH30_3) (no 'function' found via Aspni7_PID-Aspni5_PID VLOOKUP in Benoit et al 2015)	Trire2_3094 (GH30_3) (Cand. glucan endo 1,6-β-glucanase)	Pc22g13580 (GH30)
293	GH30		OG015224	0	1	0	Trire2_69736 (GH30_3) (Cand. glucan endo 1,6-β-glucanase)
294	GH30		OG015143	0	1	0	Trire2_110894 (GH30_5) (Cand. endo-β-1,6-galactanase)
295	GH30		OG015690	0	1	0	Trire2_69276 (GH30_7) (Cand. endo-β-1,4-xylanase)
296	GH30		OG015640	0	1	0	Trire2_111849 (GH30_7) (Endo-β-1,4-xylanase)
297	GH31	8	OG001244	1	0	3	Aspni7_PID_1146704 (GH31) alpha glucosidase	Pc20g09580 (GH31)	Pc12g07810 (GH31)	Pc22g12350 (GH31)
298	GH31		OG002069	1	0	2	Aspni7_PID_1101452 (GH31) alpha glucosidase	Pc16g05220 (GH31)	Pc22g25710 (GH31)
299	GH31		OG000955	1	1	2	Aspni7_PID_1117636 (GH31) alpha glucosidase	Trire2_82235 (GH31) (Cand. α-glucosidase)	Pc21g23200 (GH31)	Pc21g13670 (GH31)
300	GH31		OG007805	0	1	1	Trire2_69944 (GH31) (Cand. α-xylosidase/α-glucosidase)	Pc22g09210 (GH31)
301	GH31		OG005567	1	1	1	Aspni7_PID_1128856 (GH31) alpha glucosidase	Trire2_60085 (GH31) (Cand. α-glucosidase)	Pc21g22730 (GH31)
302	GH31		OG006744	1	0	1	Aspni7_PID_40261 (GH31) alpha xylosidase	Pc12g00950 (GH31)
303	GH31		OG001474	1	1	1	Aspni7_PID_1180885 (GH31) alpha glucosidase	Trire2_121351 (GH31) (Glucosidase II alpha subunit)	Pc21g15870 (GH31)
304	GH31		OG006226	1	0	1	Aspni7_PID_1114782 (GH31) alpha xylosidase	Pc12g01350 (no CAZY ann.)
305	GH32	8	OG007562	1	0	1	Aspni7_PID_1097766 (GH32) invertase/beta fructofuranosidase	Pc16g05710 (GH32)
306	GH32		OG006131	1	0	2	Aspni7_PID_1130053 (GH32) invertase/beta fructofuranosidase	Pc16g10900 (GH32)	Pc14g00310 (GH32)
307	GH32		OG010655	0	0	1	Pc12g04400 (GH32)
308	GH32		OG013379	0	0	1	Pc21g14720 (GH32)
309	GH32		OG012845	0	0	1	Pc20g11430 (GH32)
310	GH32		OG002051	1	1	1	Aspni7_PID_1149677 (no CAZY ann.) (no 'function' found via Aspni7_PID-Aspni5_PID VLOOKUP in Benoit et al 2015)	Trire2_58696 (no CAZY ann.) (no annotation in Hakkinen et al., 2012)	Pc16g10410 (GH32)
311	GH32		OG009809	1	0	0	Aspni7_PID_1095959 (GH32) endo inulinase
312	GH32		OG002758	1	0	2	Aspni7_PID_1183203 (GH32) exo inulinase	Pc13g01930 (no CAZY ann.)	Pc21g00630 (no CAZY ann.)
313	GH33	2	OG013675	0	0	1	Pc22g00140 (GH33)
314	GH33		OG006692	1	0	1	Aspni7_PID_1173330 (GH33) (no 'function' found via Aspni7_PID-Aspni5_PID VLOOKUP in Benoit et al 2015)	Pc21g12200 (GH33)
315	GH35	3	OG003188	2	0	1	Aspni7_PID_1211965 (GH35) beta galactosidase	Aspni7_PID_1130037 (GH35) beta galactosidase	Pc14g01510 (GH35)
316	GH35		OG006472	1	0	1	Aspni7_PID_1206174 (GH35) beta galactosidase	Pc06g00600 (GH35)
317	GH35		OG000875	2	1	1	Aspni7_PID_1162768 (GH35) beta galactosidase	Aspni7_PID_1131121 (GH35) beta galactosidase	Trire2_80240 (GH35) (β-galactosidase)	Pc16g12750 (no CAZY ann.)
318	GH36	2	OG001331	1	1	1	Aspni7_PID_1098926 (GH36) alpha galactosidase	Trire2_124016 (GH36) (α-galactosidase)	Pc21g20400 (GH36)
319	GH36		OG004791	1	1	1	Aspni7_PID_1167039 (GH36) alpha galactosidase	Trire2_64827 (GH36) (Cand. raffinose synthase domain protein)	Pc13g07970 (GH36)
320	GH37	2	OG002261	1	1	1	Aspni7_PID_1149855 (GH37) (no 'function' found via Aspni7_PID-Aspni5_PID VLOOKUP in Benoit et al 2015)	Trire2_120676 (GH37) (Cand. α,α-trehalase)	Pc22g03670 (GH37)
321	GH37		OG015468	0	1	0	Trire2_123226 (GH37) (Cand. α,α-trehalase)
322	GH38	1	OG003887	1	1	1	Aspni7_PID_1165424 (GH38) (no 'function' found via Aspni7_PID-Aspni5_PID VLOOKUP in Benoit et al 2015)	Trire2_3196 (GH38) (Cand. α-mannosidase)	Pc20g06780 (GH38)
323	GH39	2	OG007664	0	1	1	Trire2_73102 (GH39) (Cand. β-xylosidase)	Pc16g05200 (GH39)
324	GH39		OG014571	0	0	1	Pc24g00260 (GH39)
325	GH42	1	OG011508	0	0	1	Pc14g01800 (GH42)
326	GH43	12	OG010547	0	0	1	Pc12g02040 (GH43)
327	GH43		OG010871	0	0	1	Pc12g10800 (GH43)
328	GH43		OG005148	1	1	1	Aspni7_PID_1178295 (GH43) beta xylosidase	Trire2_68064 (GH43) (Cand. β-xylosidase/α-L-arabinofuranosidase)	Pc20g09380 (GH43)
329	GH43		OG012317	0	0	1	Pc18g02260 (GH43)
330	GH43		OG000410	2	1	3	Aspni7_PID_1087972 (GH43) beta xylosidase	Aspni7_PID_1129152 (GH43) beta xylosidase	Trire2_3739 (GH43) (Cand. β-xylosidase/α-L-arabinofuranosidase)	Pc21g10200 (GH43)	Pc20g01820 (GH43)	Pc16g08140 (GH43)
331	GH43		OG010351	0	0	1	Pc06g00650 (GH43)
332	GH43		OG006683	1	0	1	Aspni7_PID_182100 (GH43) endoarabinanase	Pc12g01330 (GH43)
333	GH43		OG001118	2	0	2	Aspni7_PID_1184560 (GH43) endoarabinanase	Aspni7_PID_1145607 (GH43) endoarabinanase	Pc12g12910 (GH43)	Pc20g04270 (GH43)
334	GH43		OG000808	2	0	2	Aspni7_PID_1114612 (GH43) endoarabinanase	Aspni7_PID_1144977 (GH43) endoarabinanase	Pc13g15920 (GH43)	Pc20g15730 (GH43)
335	GH43		OG007553	1	0	1	Aspni7_PID_1160996 (GH43/CBM35) beta xylosidase	Pc22g09450 (GH43,CBM35)
336	GH43		OG009282	1	0	0	Aspni7_PID_1152682 (GH43) (no 'function' found via Aspni7_PID-Aspni5_PID VLOOKUP in Benoit et al 2015)
337	GH43		OG008897	1	0	0	Aspni7_PID_1164356 (GH43) endoarabinanase
338	GH45	1	OG015412	0	1	0	Trire2_49976 (GH45/CBM1) (Endo-β-1,4-glucanase)
339	GH47	5	OG002364	1	1	1	Aspni7_PID_1156809 (GH47) (no 'function' found via Aspni7_PID-Aspni5_PID VLOOKUP in Benoit et al 2015)	Trire2_45717 (GH47) (α-1,2-mannosidase)	Pc16g14170 (GH47)
340	GH47		OG000442	1	4	1	Aspni7_PID_1177807 (GH47) (no 'function' found via Aspni7_PID-Aspni5_PID VLOOKUP in Benoit et al 2015)	Trire2_65380 (GH47) (Cand. α-1,2-mannosidase)	Trire2_111953 (GH47) (Cand. α-1,2-mannosidase)	Trire2_79960 (GH47) (Cand. α-1,2-mannosidase)	Trire2_79044 (GH47) (Cand. α-1,2-mannosidase)	Pc22g12200 (GH47)
341	GH47		OG001078	2	1	1	Aspni7_PID_1120443 (GH47) (no 'function' found via Aspni7_PID-Aspni5_PID VLOOKUP in Benoit et al 2015)	Aspni7_PID_1226708 (GH47) (no 'function' found via Aspni7_PID-Aspni5_PID VLOOKUP in Benoit et al 2015)	Trire2_2662 (GH47) (Cand. α-1,2-mannosidase)	Pc14g01760 (GH47)
342	GH47		OG001004	1	1	2	Aspni7_PID_1118700 (GH47) (no 'function' found via Aspni7_PID-Aspni5_PID VLOOKUP in Benoit et al 2015)	Trire2_64285 (GH47) (Cand. α-mannosidase)	Pc21g11800 (GH47)	Pc21g11790 (GH47)
343	GH47		OG006102	1	1	1	Aspni7_PID_55683 (GH47) (no 'function' found via Aspni7_PID-Aspni5_PID VLOOKUP in Benoit et al 2015)	Trire2_22252 (GH47) (Cand. α-1,2-mannosidase)	Pc22g04020 (GH47)
344	GH51	3	OG000803	3	0	1	Aspni7_PID_1107655 (GH51) (no 'function' found via Aspni7_PID-Aspni5_PID VLOOKUP in Benoit et al 2015)	Aspni7_PID_1116622 (GH51) alpha arabinofuranosidase	Aspni7_PID_1148559 (GH51) alpha arabinofuranosidase	Pc13g07110 (GH51)
345	GH51		OG007453	1	0	1	Aspni7_PID_38549 (GH51) alpha arabinofuranosidase	Pc16g05680 (GH51)
346	GH51		OG010491	0	0	1	Pc12g00470 (GH51)
347	GH53	1	OG007438	1	0	1	Aspni7_PID_1147681 (GH53) endogalactanase	Pc13g03130 (GH53)
348	GH54	1	OG001049	1	2	1	Aspni7_PID_1183516 (GH54/CBM42) alpha arabinofuranosidase	Trire2_123283 (GH54/CBM42) (α-L-arabinofuranosidase I)	Trire2_55319 (GH54/CBM42) (Cand. α-L-arabinofuranosidase)	Pc22g19620 (GH54,CBM42)
349	GH55	2	OG000121	2	6	2	Aspni7_PID_1107461 (GH55/CBM50) (no 'function' found via Aspni7_PID-Aspni5_PID VLOOKUP in Benoit et al 2015)	Aspni7_PID_1122775 (GH55) (no 'function' found via Aspni7_PID-Aspni5_PID VLOOKUP in Benoit et al 2015)	Trire2_54242 (GH55) (Cand. β-1,3-glucanase)	Trire2_121746 (GH55) (Cand. exo-1,3-β-glucanase)	Trire2_70845 (GH55) (Cand. β-1,3-glucanase)	Trire2_108776 (GH55) (Cand. β-1,3-glucanase)	Trire2_56418 (GH55) (Cand. β-1,3-glucanase)	Trire2_73248 (GH55) (Cand. exo-1,3-β-glucanase)	Pc22g01380 (GH55)	Pc12g14550 (GH55)
350	GH55		OG006493	1	0	1	Aspni7_PID_1082604 (GH55) (no 'function' found via Aspni7_PID-Aspni5_PID VLOOKUP in Benoit et al 2015)	Pc16g13100 (GH55)
351	GH62	1	OG004501	1	1	1	Aspni7_PID_1159267 (GH62) arabinoxylan arabinofuranohydrolase	Trire2_76210 (GH62) (Cand. α-L-arabinofuranosidase)	Pc20g07030 (GH62)
352	GH63	2	OG002896	1	1	1	Aspni7_PID_1104107 (GH63) (no 'function' found via Aspni7_PID-Aspni5_PID VLOOKUP in Benoit et al 2015)	Trire2_22072 (GH63) (Cand. processing α-glucosidase)	Pc20g12700 (GH63)
353	GH63		OG003604	1	1	1	Aspni7_PID_1121747 (GHnc) (no 'function' found via Aspni7_PID-Aspni5_PID VLOOKUP in Benoit et al 2015)	Trire2_75036 (GH63) (Cand. α-glucosidase)	Pc20g14710 (GHnc)
354	GH64	2	OG006141	0	2	1	Trire2_123639 (GH64) (Cand. endo-1,3-β-glucanase)	Trire2_65137 (GH64) (Cand. endo-1,3-β-glucanase)	Pc12g02400 (GH64)
355	GH64		OG007687	0	1	1	Trire2_124175 (GH64) (Cand. endo-1,3-β-glucanase)	Pc18g03120 (GH64)
356	GH65	2	OG001934	1	1	1	Aspni7_PID_1131689 (GH65) (no 'function' found via Aspni7_PID-Aspni5_PID VLOOKUP in Benoit et al 2015)	Trire2_123456 (GH65/CBM32) (Cand. α,α-trehalase)	Pc16g11870 (GH65)
357	GH65		OG015118	0	1	0	Trire2_25224 (GH65/CBM32) (Cand. α,α-trehalase)
358	GH67	1	OG001740	1	1	1	Aspni7_PID_1161751 (GH67) alpha glucuronidase	Trire2_72526 (GH67) (α-Glucuronidase)	Pc21g18190 (GH67)
359	GH71	4	OG000235	5	0	2	Aspni7_PID_1180912 (GH71) (no 'function' found via Aspni7_PID-Aspni5_PID VLOOKUP in Benoit et al 2015)	Aspni7_PID_1148284 (GH71) (no 'function' found via Aspni7_PID-Aspni5_PID VLOOKUP in Benoit et al 2015)	Aspni7_PID_1098350 (GH71/CBM24) (no 'function' found via Aspni7_PID-Aspni5_PID VLOOKUP in Benoit et al 2015)	Aspni7_PID_1150363 (GH71/CBM24) (no 'function' found via Aspni7_PID-Aspni5_PID VLOOKUP in Benoit et al 2015)	Aspni7_PID_1134107 (GH71) (no 'function' found via Aspni7_PID-Aspni5_PID VLOOKUP in Benoit et al 2015)	Pc13g12810 (GH71)	Pc15g01400 (GH71,CBM24,CBM24,CBM24,CBM24)
360	GH71		OG006130	1	1	1	Aspni7_PID_1097446 (GH71) (no 'function' found via Aspni7_PID-Aspni5_PID VLOOKUP in Benoit et al 2015)	Trire2_73179 (GH71) (Cand. α-1,3-glucanase)	Pc12g07500 (GH71)
361	GH71		OG000407	1	2	3	Aspni7_PID_1105316 (GH71) (no 'function' found via Aspni7_PID-Aspni5_PID VLOOKUP in Benoit et al 2015)	Trire2_120873 (GH71/CBM24) (Cand. α-1,3-glucanase)	Trire2_108672 (GH71/CBM24) (Cand. α-1,3-glucanase)	Pc12g13330 (GH71,CBM24,CBM24)	Pc13g01130 (GH71,CBM24,CBM24)	Pc18g06380 (GH71)
362	GH71		OG016060	0	1	0	Trire2_71532 (GH71) (Cand. α-1,3-glucanase)
363	GH72	4	OG003800	1	1	1	Aspni7_PID_207134 (GH72) (no 'function' found via Aspni7_PID-Aspni5_PID VLOOKUP in Benoit et al 2015)	Trire2_78713 (GH72) (Cand. β-1,3-glucanosyltransferase)	Pc13g14170 (GH72)
364	GH72		OG005989	1	1	1	Aspni7_PID_1180054 (GH72) (no 'function' found via Aspni7_PID-Aspni5_PID VLOOKUP in Benoit et al 2015)	Trire2_77942 (GH72) (Cand. β-1,3-glucanosyltransferase)	Pc21g22000 (GH72)
365	GH72		OG004023	1	1	1	Aspni7_PID_1107559 (GH72) (no 'function' found via Aspni7_PID-Aspni5_PID VLOOKUP in Benoit et al 2015)	Trire2_123538 (GH72) (Cand. β-1,3-glucanosyltransferase)	Pc15g01030 (GH72)
366	GH72		OG000091	5	2	3	Aspni7_PID_1159104 (GH72/CBM43) (no 'function' found via Aspni7_PID-Aspni5_PID VLOOKUP in Benoit et al 2015)	Aspni7_PID_1141113 (GH72/CBM43) (no 'function' found via Aspni7_PID-Aspni5_PID VLOOKUP in Benoit et al 2015)	Aspni7_PID_1088187 (GH72/CBM43) (no 'function' found via Aspni7_PID-Aspni5_PID VLOOKUP in Benoit et al 2015)	Aspni7_PID_1147190 (GH72/CBM43) (no 'function' found via Aspni7_PID-Aspni5_PID VLOOKUP in Benoit et al 2015)	Aspni7_PID_1220663 (GH72/CBM43) (no 'function' found via Aspni7_PID-Aspni5_PID VLOOKUP in Benoit et al 2015)	Trire2_22914 (GH72/CBM43) (Cand. β-1,3-glucanosyltransferase)	Trire2_82633 (GH72/CBM43) (Cand. β-1,3-glucanosyltransferase)	Pc22g18680 (GH72,CBM43)	Pc16g00270 (GH72,CBM43)	Pc22g09380 (GH72,CBM43)
367	GH74	1	OG006405	1	1	0	Aspni7_PID_1116774 (GH74/CBM1) xyloglucan active endoglucanase	Trire2_49081 (GH74/CBM1) (Xyloglucanase)
368	GH75	2	OG007156	1	0	1	Aspni7_PID_1166746 (GH75) (no 'function' found via Aspni7_PID-Aspni5_PID VLOOKUP in Benoit et al 2015)	Pc12g07820 (GH75)
369	GH75		OG001235	1	3	0	Aspni7_PID_190824 (GH75) (no 'function' found via Aspni7_PID-Aspni5_PID VLOOKUP in Benoit et al 2015)	Trire2_66789 (GH75) (Cand. chitosanase)	Trire2_42152 (GH75) (Cand. chitosanase)	Trire2_70341 (GH75) (Cand. chitosanase)
370	GH76	7	OG005030	1	1	1	Aspni7_PID_1154021 (GH76) (no 'function' found via Aspni7_PID-Aspni5_PID VLOOKUP in Benoit et al 2015)	Trire2_74807 (GH76) (Cand. α-1,6-mannanase)	Pc21g09520 (GH76)
371	GH76		OG000078	7	0	4	Aspni7_PID_1159261 (GH76) (no 'function' found via Aspni7_PID-Aspni5_PID VLOOKUP in Benoit et al 2015)	Aspni7_PID_1179056 (GH76) (no 'function' found via Aspni7_PID-Aspni5_PID VLOOKUP in Benoit et al 2015)	Aspni7_PID_1184645 (GH76) (no 'function' found via Aspni7_PID-Aspni5_PID VLOOKUP in Benoit et al 2015)	Aspni7_PID_1160969 (GH76) (no 'function' found via Aspni7_PID-Aspni5_PID VLOOKUP in Benoit et al 2015)	Aspni7_PID_1141619 (GH76) (no 'function' found via Aspni7_PID-Aspni5_PID VLOOKUP in Benoit et al 2015)	Aspni7_PID_46606 (GH76) (no 'function' found via Aspni7_PID-Aspni5_PID VLOOKUP in Benoit et al 2015)	Aspni7_PID_1109081 (GH76) (no 'function' found via Aspni7_PID-Aspni5_PID VLOOKUP in Benoit et al 2015)	Pc12g13390 (GH76)	Pc16g02660 (GH76)	Pc16g09550 (GH76)	Pc22g22470 (GH76)
372	GH76		OG000300	0	6	1	Trire2_122495 (GH76) (Cand. α-1,6-mannanase)	Trire2_55802 (GH76) (Cand. α-1,6-mannanase)	Trire2_69123 (GH76) (Cand. α-1,6-mannanase)	Trire2_49409 (GH76) (Cand. α-1,6-mannanase)	Trire2_53542 (GH76) (Cand. α-1,6-mannanase)	Trire2_67844 (GH76) (Cand. α-1,6-mannanase)	Pc12g13430 (GH76)
373	GH76		OG003297	1	1	1	Aspni7_PID_1164521 (GH76) (no 'function' found via Aspni7_PID-Aspni5_PID VLOOKUP in Benoit et al 2015)	Trire2_27395 (GH76) (Cand. α-1,6-mannanase)	Pc18g03970 (GH76)
374	GH76		OG013306	0	0	1	Pc21g12390 (GH76)
375	GH76		OG008557	1	0	0	Aspni7_PID_1133379 (GH76) (no 'function' found via Aspni7_PID-Aspni5_PID VLOOKUP in Benoit et al 2015)
376	GH76		OG009785	1	0	0	Aspni7_PID_1223310 (GH76) (no 'function' found via Aspni7_PID-Aspni5_PID VLOOKUP in Benoit et al 2015)
377	GH78	8	OG000259	2	2	3	Aspni7_PID_1160525 (GH78) alpha rhamnosidase	Aspni7_PID_1132057 (GH78) alpha rhamnosidase	Trire2_58887 (GH78) (Cand. α-L-rhamnosidase)	Trire2_82087 (no CAZY ann.) (no annotation in Hakkinen et al., 2012)	Pc13g01670 (GH78)	Pc12g00500 (GH78)	Pc13g01690 (no CAZY ann.)
378	GH78		OG006992	1	0	1	Aspni7_PID_1165677 (GH78) alpha rhamnosidase	Pc13g08220 (GH78)
379	GH78		OG006741	1	0	1	Aspni7_PID_1134376 (GH78) alpha rhamnosidase	Pc15g02110 (GH78)
380	GH78		OG007258	1	0	1	Aspni7_PID_1126821 (GH78) alpha rhamnosidase	Pc15g02120 (GH78)
381	GH78		OG008749	1	0	0	Aspni7_PID_1151059 (GH78) (no 'function' found via Aspni7_PID-Aspni5_PID VLOOKUP in Benoit et al 2015)
382	GH78		OG007847	1	0	0	Aspni7_PID_1148514 (GH78) (no 'function' found via Aspni7_PID-Aspni5_PID VLOOKUP in Benoit et al 2015)
383	GH78		OG008548	1	0	0	Aspni7_PID_131668 (GH78) alpha rhamnosidase
384	GH78		OG010169	1	0	0	Aspni7_PID_1180185 (GH78) alpha rhamnosidase
385	GH79	2	OG006284	1	0	1	Aspni7_PID_1081417 (GH79) (no 'function' found via Aspni7_PID-Aspni5_PID VLOOKUP in Benoit et al 2015)	Pc13g08240 (GH79)
386	GH79		OG000237	2	4	1	Aspni7_PID_1107007 (GH79) (no 'function' found via Aspni7_PID-Aspni5_PID VLOOKUP in Benoit et al 2015)	Aspni7_PID_1115426 (GH79) (no 'function' found via Aspni7_PID-Aspni5_PID VLOOKUP in Benoit et al 2015)	Trire2_73005 (GH79) (Cand. β-glucuronidase)	Trire2_72568 (GH79) (Cand. β-glucuronidase)	Trire2_71394 (GH79) (Cand. β-glucuronidase)	Trire2_106575 (GH79) (Cand. β-glucuronidase)	Pc22g08520 (GH79)
387	GH81	2	OG001980	1	1	1	Aspni7_PID_1162209 (GH81) (no 'function' found via Aspni7_PID-Aspni5_PID VLOOKUP in Benoit et al 2015)	Trire2_79602 (GH81) (Cand. endo-1,3-β-glucanase)	Pc16g08980 (GH81)
388	GH81		OG016242	0	1	0	Trire2_73256 (GH81) (Cand. endo-1,3-β-glucanase)
389	GH84	1	OG010799	0	0	1	Pc12g08730 (GH84)
390	GH88	1	OG008199	1	0	0	Aspni7_PID_1162120 (GH88) unsaturated galacturonyl hydrolase
391	GH89	1	OG006157	0	2	1	Trire2_58117 (GH89) (Cand. α-N-acetylglucosaminidase)	Trire2_69700 (GH89) (Cand. α-N-acetylglucosaminidase)	Pc13g15870 (no CAZY ann.)
392	GH92	3	OG000096	3	4	3	Aspni7_PID_1168995 (GH92) (no 'function' found via Aspni7_PID-Aspni5_PID VLOOKUP in Benoit et al 2015)	Aspni7_PID_1227363 (GH92) (no 'function' found via Aspni7_PID-Aspni5_PID VLOOKUP in Benoit et al 2015)	Aspni7_PID_1203497 (GH92) (no 'function' found via Aspni7_PID-Aspni5_PID VLOOKUP in Benoit et al 2015)	Trire2_111733 (GH92) (Cand. α-1,2-mannosidase)	Trire2_60635 (GH92) (Cand. α-1,2-mannosidase)	Trire2_74198 (GH92) (Cand. α-1,2-mannosidase)	Trire2_79921 (GH92) (Cand. α-1,2-mannosidase)	Pc13g08210 (GH92)	Pc22g00660 (GH92)	Pc21g09170 (GH92)
393	GH92		OG007576	0	1	1	Trire2_57098 (GH92) (Cand. α-1,2-mannosidase)	Pc12g00970 (GH92)
394	GH92		OG000873	2	2	0	Aspni7_PID_1185919 (GH92) (no 'function' found via Aspni7_PID-Aspni5_PID VLOOKUP in Benoit et al 2015)	Aspni7_PID_1156074 (GH92) (no 'function' found via Aspni7_PID-Aspni5_PID VLOOKUP in Benoit et al 2015)	Trire2_69493 (GH92) (Cand. α-1,2-mannosidase)	Trire2_55733 (GH92) (Cand. α-1,2-mannosidase)
395	GH93	2	OG012311	0	0	1	Pc18g01880 (GH93)
396	GH93		OG006301	1	0	1	Aspni7_PID_1141589 (GH93) (no 'function' found via Aspni7_PID-Aspni5_PID VLOOKUP in Benoit et al 2015)	Pc16g00170 (GH93)
397	GH95	3	OG004167	1	1	1	Aspni7_PID_1165908 (GH95) alpha fucosidase	Trire2_58802 (GH95) (Cand. α-L-fucosidase)	Pc13g09120 (GH95)
398	GH95		OG004231	1	2	0	Aspni7_PID_1185913 (GH95) alpha fucosidase	Trire2_5807 (GH95) (Cand. α-L-fucosidase)	Trire2_111138 (GH95) (Cand. α-L-fucosidase)
399	GH95		OG015380	0	1	0	Trire2_72488 (GH95) (Cand. α-L-fucosidase)
400	GH105	3	OG006331	1	0	1	Aspni7_PID_1141724 (GH105) unsaturated rhamnogalacturonyl hydrolase	Pc22g01740 (GH105)
401	GH105		OG001634	1	1	1	Aspni7_PID_1141591 (GH105) unsaturated rhamnogalacturonyl hydrolase	Trire2_57179 (GH105) (Cand. rhamnogalacturonyl hydrolase)	Pc12g13640 (GH105)
402	GH105		OG015513	0	1	0	Trire2_4221 (GH105) (Cand. rhamnogalacturonyl hydrolase)
403	GH114	2	OG003875	2	0	1	Aspni7_PID_1188757 (GH114) (no 'function' found via Aspni7_PID-Aspni5_PID VLOOKUP in Benoit et al 2015)	Aspni7_PID_1135970 (GH114) (no 'function' found via Aspni7_PID-Aspni5_PID VLOOKUP in Benoit et al 2015)	Pc20g06110 (GH114)
404	GH114		OG010765	0	0	1	Pc12g07780 (GH114)
405	GH115	1	OG015947	0	1	0	Trire2_79606 (GH115) (Cand. xylan-α-1,2-glucuronidase or α-(4-O-methyl)-glucuronidase)
406	GH125	2	OG004995	1	1	1	Aspni7_PID_1187269 (GH125) (no 'function' found via Aspni7_PID-Aspni5_PID VLOOKUP in Benoit et al 2015)	Trire2_103995 (GH125) (no annotation in Hakkinen et al., 2012)	Pc21g19010 (GH125)
407	GH125		OG015222	0	1	0	Trire2_70373 (GH125) (no annotation in Hakkinen et al., 2012)
408	GH128	4	OG001194	2	1	1	Aspni7_PID_1146913 (GH128) (no 'function' found via Aspni7_PID-Aspni5_PID VLOOKUP in Benoit et al 2015)	Aspni7_PID_1176491 (GH128) (no 'function' found via Aspni7_PID-Aspni5_PID VLOOKUP in Benoit et al 2015)	Trire2_54198 (GH128) (no annotation in Hakkinen et al., 2012)	Pc22g07240 (GH128)
409	GH128		OG015430	0	1	0	Trire2_66303 (GH128) (no annotation in Hakkinen et al., 2012)
410	GH128		OG016493	0	1	0	Trire2_59628 (GH128) (no annotation in Hakkinen et al., 2012)
411	GH128		OG015600	0	1	0	Trire2_81541 (GH128) (no annotation in Hakkinen et al., 2012)
412	GH131	1	OG007484	1	0	1	Aspni7_PID_1168783 (GH131) (no 'function' found via Aspni7_PID-Aspni5_PID VLOOKUP in Benoit et al 2015)	Pc12g00840 (no CAZY ann.)
413	GH132	2	OG005979	1	1	1	Aspni7_PID_1042365 (GH132) (no 'function' found via Aspni7_PID-Aspni5_PID VLOOKUP in Benoit et al 2015)	Trire2_38441 (GH132) (no annotation in Hakkinen et al., 2012)	Pc16g12410 (GH132)
414	GH132		OG003110	1	1	1	Aspni7_PID_1016650 (GH132) (no 'function' found via Aspni7_PID-Aspni5_PID VLOOKUP in Benoit et al 2015)	Trire2_104664 (GH132) (no annotation in Hakkinen et al., 2012)	Pc12g06220 (GH132)
415	GH133	1	OG002124	1	1	1	Aspni7_PID_1156564 (GH13_25/GH133) alpha amylase	Trire2_57128 (GH13_25/GH133) (Cand. glycogen debranching enzyme)	Pc22g22120 (GH13,GH133)
416	GHnc	8	OG003604	1	1	1	Aspni7_PID_1121747 (GHnc) (no 'function' found via Aspni7_PID-Aspni5_PID VLOOKUP in Benoit et al 2015)	Trire2_75036 (GH63) (Cand. α-glucosidase)	Pc20g14710 (GHnc)
417	GHnc		OG004695	1	1	1	Aspni7_PID_1146364 (GHnc) (no 'function' found via Aspni7_PID-Aspni5_PID VLOOKUP in Benoit et al 2015)	Trire2_68067 (no CAZY ann.) (no annotation in Hakkinen et al., 2012)	Pc22g17870 (GHnc)
418	GHnc		OG000297	1	5	1	Aspni7_PID_1160360 (GHnc) (no 'function' found via Aspni7_PID-Aspni5_PID VLOOKUP in Benoit et al 2015)	Trire2_110848 (no CAZY ann.) (no annotation in Hakkinen et al., 2012)	Trire2_104067 (no CAZY ann.) (no annotation in Hakkinen et al., 2012)	Trire2_112124 (no CAZY ann.) (no annotation in Hakkinen et al., 2012)	Trire2_105246 (no CAZY ann.) (no annotation in Hakkinen et al., 2012)	Trire2_111729 (no CAZY ann.) (no annotation in Hakkinen et al., 2012)	Pc20g06830 (GHnc,CBM50)
419	GHnc		OG015340	0	1	0	Trire2_121136 (GH) (no annotation in Hakkinen et al., 2012)
420	GHnc		OG015386	0	1	0	Trire2_105288 (GH) (no annotation in Hakkinen et al., 2012)
421	GHnc		OG016362	0	1	0	Trire2_108348 (GH/CBM66) (no annotation in Hakkinen et al., 2012)
422	GHnc		OG001256	2	1	1	Aspni7_PID_38059 (GHnc) (no 'function' found via Aspni7_PID-Aspni5_PID VLOOKUP in Benoit et al 2015)	Aspni7_PID_1095196 (GHnc) (no 'function' found via Aspni7_PID-Aspni5_PID VLOOKUP in Benoit et al 2015)	Trire2_69928 (no CAZY ann.) (no annotation in Hakkinen et al., 2012)	Pc12g02440 (no CAZY ann.)
423	GHnc		OG010021	1	0	0	Aspni7_PID_1168243 (GHnc) exo 1,3 galactanase
424	PL1	3	OG007000	1	0	1	Aspni7_PID_1090563 (PL1_7) pectate lyase	Pc22g24890 (PL1)
425	PL1		OG000135	6	0	3	Aspni7_PID_1213151 (PL1_4) (no 'function' found via Aspni7_PID-Aspni5_PID VLOOKUP in Benoit et al 2015)	Aspni7_PID_1154296 (PL1_4) pectin lyase	Aspni7_PID_1164044 (PL1_4) (no 'function' found via Aspni7_PID-Aspni5_PID VLOOKUP in Benoit et al 2015)	Aspni7_PID_1136270 (PL1_4) pectin lyase	Aspni7_PID_1219484 (PL1_4) pectin lyase	Aspni7_PID_1161674 (PL1_4) pectin lyase	Pc12g10030 (PL1)	Pc20g00080 (PL1)	Pc21g09850 (PL1)
426	PL1		OG011245	0	0	1	Pc13g07340 (PL1)
427	PL3	1	OG013812	0	0	1	Pc22g05880 (PL3)
428	PL4	3	OG006280	1	0	1	Aspni7_PID_1115401 (PL4_1) rhamnogalacturonan lyase	Pc14g00370 (PL4)
429	PL4		OG007285	1	0	1	Aspni7_PID_1223112 (PL4_3) rhamnogalacturonan lyase	Pc21g23780 (PL4)
430	PL4		OG013312	0	0	1	Pc21g12480 (PL4)
431	PL7	2	OG015807	0	1	0	Trire2_110259 (PL7_4) (Cand. alginate lyase)
432	PL7		OG016659	0	1	0	Trire2_103033 (PL7_4) (Cand. alginate lyase)
433	PL8	1	OG015453	0	1	0	Trire2_111245 (PL8_4) (Cand. chondroitin lyase)
434	PL20	1	OG006169	0	2	1	Trire2_69189 (PL20) (Cand. endo-β-1,4-glucuronan lyase)	Trire2_53186 (PL20) (Glucuronan hydrolase)	Pc20g13130 (no CAZY ann.)
