# Supplementary material for: Transcriptomic responses of mixed cultures of ascomycete fungi to lignocellulose using dual RNA-seq reveal inter-species antagonism and limited beneficial effects on CAZyme expression
Source: Fungal Genet Biol. 2017 May;102:4–21. doi: 10.1016/j.fgb.2016.04.005 (PMC5476202; doi:10.1016/j.fgb.2016.04.005)
Supplement: Supplementary Table S4 — Summary of the reads that were aligned uniquely to each of the genomes from the mono and mixed species cultures. [file mmc4.xlsx]

## Sheet: Table_S4
		fungus(or fungi)+media and replicate	Trimmed Reads	Mapped Reads		Uniquely and Correctly Mapped Reads							Aspni7	fungus(or fungi)+media and replicate	Trimmed Reads	Mapped Reads		Uniquely and Correctly Mapped Reads
				Counts	Percentage	Counts	Percentage									Counts	Percentage	Counts	Percentage
	BP-1	A. niger-glucose media-A	34808912	33769183	0.97013	31373336	0.901302						BP-1	A. niger-glucose media-A	34808912	32431502	0.931701	31370779	0.901228
	BP-2	A. niger-glucose media-B	34234850	33228836	0.970614	31060436	0.907275						BP-2	A. niger-glucose media-B	34234850	31897083	0.931714	31058085	0.907207
	BP-3	A. niger-glucose media-C	34964620	33865450	0.968563	31503872	0.901021						BP-3	A. niger-glucose media-C	34964620	32486155	0.929115	31494102	0.900742
	BP-4	T. reesei-glucose media-A	33674588	32906476	0.97719	31557416	0.937128						BP-22	A. niger-straw media-A	34054424	31739656	0.932027	30627937	0.899382
	BP-5	T. reesei-glucose media-B	35703470	34847754	0.976033	33395816	0.935366						BP-23	A. niger-straw media-B	40280962	37268640	0.925217	36398395	0.903613
	BP-6	T. reesei-glucose media-C	35191034	34362704	0.976462	32903120	0.934986						BP-24	A. niger-straw media-C	35649676	33061904	0.927411	31904038	0.894932
	BP-7	P. chrysogenum-glucose media-A	35488998	34161059	0.962582	31312348	0.882311						BP-31	A. niger+T. reesei-straw media-A	108362496	21861526	0.201744	20909759	0.192961
	BP-8	P. chrysogenum-glucose media-B	36345502	34814330	0.957872	32006400	0.880615						BP-32	A. niger+T. reesei-straw media-B	111555670	20893200	0.187289	19885313	0.178255
	BP-9	P. chrysogenum-glucose media-C	36484206	35155996	0.963595	32397264	0.887981						BP-33	A. niger+T. reesei-straw media-C	146466896	27799920	0.189803	26733495	0.182522
	BP-22	A. niger-straw media-A	34054424	32990020	0.968744	30647140	0.899946						BP-37	A. niger+P. chrysogenum-straw media-A	107133546	61488236	0.57394	59858142	0.558725
	BP-23	A. niger-straw media-B	40280962	38854687	0.964592	36414118	0.904003						BP-38	A. niger+P. chrysogenum-straw media-B	106719244	64920099	0.608326	60923093	0.570873
	BP-24	A. niger-straw media-C	35649676	34541875	0.968925	32018106	0.898132						BP-39	A. niger+P. chrysogenum-straw media-C	110817378	66008695	0.595653	64476303	0.581825
	BP-25	T. reesei-straw media-A	33373124	32578974	0.976204	31313842	0.938295						BP-40	A. niger+T. reesei+P. chrysogenum-straw media-A	75524800	13812087	0.182881	13050933	0.172803
	BP-26	T. reesei-straw media-B	36190222	35307994	0.975622	33827762	0.934721						BP-41	A. niger+T. reesei+P. chrysogenum-straw media-B	107542758	16816857	0.156374	16186495	0.150512
	BP-27	T. reesei-straw media-C	35063494	34187341	0.975012	32697240	0.932515						BP-42	A. niger+T. reesei+P. chrysogenum-straw media-C	114434392	19922735	0.174097	19137289	0.167234
	BP-28	P. chrysogenum-straw media-A	37469832	36049782	0.962102	32630422	0.870845
	BP-29	P. chrysogenum-straw media-B	34198344	32417665	0.947931	30291592	0.885762
	BP-30	P. chrysogenum-straw media-C	33764622	32704006	0.968588	30472294	0.902492
	BP-31	A. niger+T. reesei-straw media-A	108362496	105446714	0.973092	100354556	0.9261						PenchWisc1_1	fungus(or fungi)+media and replicate	Trimmed Reads	Mapped Reads		Uniquely and Correctly Mapped Reads
	BP-32	A. niger+T. reesei-straw media-B	111555670	108708617	0.974479	103638106	0.929026									Counts	Percentage	Counts	Percentage
	BP-33	A. niger+T. reesei-straw media-C	146466896	142813317	0.975055	136227192	0.930089						BP-7	P. chrysogenum-glucose media-A	35488998	31777804	0.895427	31171562	0.878344
	BP-34	T. reesei+P. chrysogenum-straw media-A	113117540	110246618	0.97462	105450476	0.93222						BP-8	P. chrysogenum-glucose media-B	36345502	32427191	0.892193	31789412	0.874645
	BP-35	T. reesei+P. chrysogenum-straw media-B	110152306	107153128	0.972772	102109264	0.926983						BP-9	P. chrysogenum-glucose media-C	36484206	32823421	0.899661	32187240	0.882224
	BP-36	T. reesei+P. chrysogenum-straw media-C	109467458	106729177	0.974985	101916710	0.931023						BP-28	P. chrysogenum-straw media-A	37469832	32997332	0.880637	32197580	0.859293
	BP-37	A. niger+P. chrysogenum-straw media-A	107133546	103740880	0.968332	97649346	0.911473						BP-29	P. chrysogenum-straw media-B	34198344	30869956	0.902674	30221948	0.883725
	BP-38	A. niger+P. chrysogenum-straw media-B	106719244	101310676	0.94932	92209976	0.864043						BP-30	P. chrysogenum-straw media-C	33764622	31058329	0.919848	30373891	0.899577
	BP-39	A. niger+P. chrysogenum-straw media-C	110817378	107346587	0.96868	100970696	0.911145						BP-34	T. reesei+P. chrysogenum-straw media-A	113117540	16127589	0.142574	15778235	0.139485
	BP-40	A. niger+T. reesei+P. chrysogenum-straw media-A	75524800	73654748	0.975239	70017304	0.927077						BP-35	T. reesei+P. chrysogenum-straw media-B	110152306	14959093	0.135804	14642188	0.132927
	BP-41	A. niger+T. reesei+P. chrysogenum-straw media-B	107542758	104719039	0.973743	100285462	0.932517						BP-36	T. reesei+P. chrysogenum-straw media-C	109467458	15528271	0.141853	15200466	0.138858
	BP-42	A. niger+T. reesei+P. chrysogenum-straw media-C	114434392	111528670	0.974608	106287116	0.928804						BP-37	A. niger+P. chrysogenum-straw media-A	107133546	38651741	0.360781	37782741	0.35267
													BP-38	A. niger+P. chrysogenum-straw media-B	106719244	32287236	0.302544	31265099	0.292966
													BP-39	A. niger+P. chrysogenum-straw media-C	110817378	37275080	0.336365	36468942	0.32909
													BP-40	A. niger+T. reesei+P. chrysogenum-straw media-A	75524800	7244243	0.0959187	7070319	0.0936159
													BP-41	A. niger+T. reesei+P. chrysogenum-straw media-B	107542758	11051878	0.102767	10819602	0.100607
													BP-42	A. niger+T. reesei+P. chrysogenum-straw media-C	114434392	9886399	0.0863936	9677056	0.0845642
													TreeseiV2	fungus(or fungi)+media and replicate	Trimmed Reads	Mapped Reads		Uniquely and Correctly Mapped Reads
																Counts	Percentage	Counts	Percentage
													BP-4	T. reesei-glucose media-A	33674588	31716609	0.941856	31556466	0.9371
													BP-5	T. reesei-glucose media-B	35703470	33567914	0.940186	33394958	0.935342
													BP-6	T. reesei-glucose media-C	35191034	33070027	0.939729	32902312	0.934963
													BP-25	T. reesei-straw media-A	33373124	31441326	0.942115	31298645	0.93784
													BP-26	T. reesei-straw media-B	36190222	34002481	0.939549	33811655	0.934276
													BP-27	T. reesei-straw media-C	35063494	32863258	0.93725	32696731	0.932501
													BP-31	A. niger+T. reesei-straw media-A	108362496	79849603	0.736875	79443148	0.733124
													BP-32	A. niger+T. reesei-straw media-B	111555670	84168050	0.754494	83750777	0.750753
													BP-33	A. niger+T. reesei-straw media-C	146466896	110045548	0.751334	109492013	0.747555
													BP-34	T. reesei+P. chrysogenum-straw media-A	113117540	90153069	0.796986	89630778	0.792369
													BP-35	T. reesei+P. chrysogenum-straw media-B	110152306	87886438	0.797863	87426298	0.793686
													BP-36	T. reesei+P. chrysogenum-straw media-C	109467458	87118318	0.795838	86664922	0.791696
													BP-40	A. niger+T. reesei+P. chrysogenum-straw media-A	75524800	50124638	0.663684	49896052	0.660658
													BP-41	A. niger+T. reesei+P. chrysogenum-straw media-B	107542758	73642753	0.684776	73279365	0.681397
													BP-42	A. niger+T. reesei+P. chrysogenum-straw media-C	114434392	77851514	0.680316	77472771	0.677006
