# Supplementary material for: Transcriptomic responses of mixed cultures of ascomycete fungi to lignocellulose using dual RNA-seq reveal inter-species antagonism and limited beneficial effects on CAZyme expression
Source: Fungal Genet Biol. 2017 May;102:4–21. doi: 10.1016/j.fgb.2016.04.005 (PMC5476202; doi:10.1016/j.fgb.2016.04.005)
Supplement: Supplementary Table S5 — Full lists of enriched GO terms from the DE genes from the straw monocultures compared with either the respective glucose control or any mixed species cultures that also contain that species. The genes responsible for the enrichment of a particular GO term from a list of DE genes are indicated. The file includes a summary sheet of the enrichment pattern of any enriched GO terms. [file mmc5.xlsx]

## Sheet: comparisons_legend
sample number	fungus(or fungi)+media	replicate	condition number (used in sheets within this workbook)
BP-1	A. niger-glucose media	A	condition-1
BP-2	A. niger-glucose media	B	condition-1
BP-3	A. niger-glucose media	C	condition-1
BP-4	T. reesei-glucose media	A	condition-2
BP-5	T. reesei-glucose media	B	condition-2
BP-6	T. reesei-glucose media	C	condition-2
BP-7	P. chrysogenum-glucose media	A	condition-3
BP-8	P. chrysogenum-glucose media	B	condition-3
BP-9	P. chrysogenum-glucose media	C	condition-3
BP-22	A. niger-straw media	A	condition-4
BP-23	A. niger-straw media	B	condition-4
BP-24	A. niger-straw media	C	condition-4
BP-25	T. reesei-straw media	A	condition-5
BP-26	T. reesei-straw media	B	condition-5
BP-27	T. reesei-straw media	C	condition-5
BP-28	P. chrysogenum-straw media	A	condition-6
BP-29	P. chrysogenum-straw media	B	condition-6
BP-30	P. chrysogenum-straw media	C	condition-6
BP-31	A. niger+T. reesei-straw media	A	condition-7
BP-32	A. niger+T. reesei-straw media	B	condition-7
BP-33	A. niger+T. reesei-straw media	C	condition-7
BP-34	T. reesei+P. chrysogenum-straw media	A	condition-8
BP-35	T. reesei+P. chrysogenum-straw media	B	condition-8
BP-36	T. reesei+P. chrysogenum-straw media	C	condition-8
BP-37	A. niger+P. chrysogenum-straw media	A	condition-9
BP-38	A. niger+P. chrysogenum-straw media	B	condition-9
BP-39	A. niger+P. chrysogenum-straw media	C	condition-9
BP-40	A. niger+T. reesei+P. chrysogenum-straw media	A	condition-10
BP-41	A. niger+T. reesei+P. chrysogenum-straw media	B	condition-10
BP-42	A. niger+T. reesei+P. chrysogenum-straw media	C	condition-10

## Sheet: 1.result_Aspni7.1v4.Dq.txt_UP
GOID	Ontology	Term	Level	q	m	t	k	probes	annotations	log_odds_ratio	p
GO:0005975	biological_process	carbohydrate metabolic process	3	126	312	6834	1422	Aspni7_PID_1142168 // Aspni7_PID_1126962 // Aspni7_PID_1117716 // Aspni7_PID_1147525 // Aspni7_PID_1162768 // Aspni7_PID_1144977 // Aspni7_PID_1160649 // Aspni7_PID_1156695 // Aspni7_PID_1161570 // Aspni7_PID_1115401 // Aspni7_PID_1161751 // Aspni7_PID_1183516 // Aspni7_PID_1162736 // Aspni7_PID_1164625 // Aspni7_PID_1149968 // Aspni7_PID_1158719 // Aspni7_PID_1101058 // Aspni7_PID_1101452 // Asp…	// // // // // // // // // // // // // // // // // // // // // // // // // // // // // // // // // // // // // // // // // // // // // // // // // // // // // // // // // // // // // // // // // // // // // // // // // // // // // // // // // // // // // // // // // // // // // // // // // // // // // // // // // // // // // // // // // // // // // // // // // // // // //	0.956686	2.63951e-12
GO:0003674	molecular_function	molecular_function	0	1365	6399	6834	1422	Aspni7_PID_1142168 // Aspni7_PID_1182370 // Aspni7_PID_1122132 // Aspni7_PID_1126962 // Aspni7_PID_1145520 // Aspni7_PID_1117716 // Aspni7_PID_1147525 // Aspni7_PID_1162768 // Aspni7_PID_1144977 // Aspni7_PID_1131906 // Aspni7_PID_1105523 // Aspni7_PID_1160649 // Aspni7_PID_1128838 // Aspni7_PID_1156695 // Aspni7_PID_1161570 // Aspni7_PID_1115401 // Aspni7_PID_1161751 // Aspni7_PID_1156486 // Asp…	// // // // // // // // // // // // // // // // // // // // // // // // // // // // // // // // // // // // // // // // // // // // // // // // // // // // // // // // // // // // // // // // // // // // // // // // // // // // // // // // // // // // // // // // // // // // // // // // // // // // // // // // // // // // // // // // // // // // // // // // // // // // // // // // // // // // // …	0.0358633	0.00779216
GO:0003824	molecular_function	catalytic activity	1	1042	4433	6834	1422	Aspni7_PID_1142168 // Aspni7_PID_1182370 // Aspni7_PID_1122132 // Aspni7_PID_1126962 // Aspni7_PID_1145520 // Aspni7_PID_1117716 // Aspni7_PID_1147525 // Aspni7_PID_1162768 // Aspni7_PID_1144977 // Aspni7_PID_1131906 // Aspni7_PID_1105523 // Aspni7_PID_1160649 // Aspni7_PID_1128838 // Aspni7_PID_1156695 // Aspni7_PID_1161570 // Aspni7_PID_1115401 // Aspni7_PID_1161751 // Aspni7_PID_1156486 // Asp…	// // // // // // // // // // // // // // // // // // // // // // // // // // // // // // // // // // // // // // // // // // // // // // // // // // // // // // // // // // // // // // // // // // // // // // // // // // // // // // // // // // // // // // // // // // // // // // // // // // // // // // // // // // // // // // // // // // // // // // // // // // // // // // // // // // // // // …	0.175881	7.15434e-11
GO:0004553	molecular_function	hydrolase activity, hydrolyzing O-glycosyl compounds	4	114	264	6834	1422	Aspni7_PID_1142168 // Aspni7_PID_1126962 // Aspni7_PID_1117716 // Aspni7_PID_1147525 // Aspni7_PID_1162768 // Aspni7_PID_1144977 // Aspni7_PID_1160649 // Aspni7_PID_1156695 // Aspni7_PID_1161570 // Aspni7_PID_1161751 // Aspni7_PID_1183516 // Aspni7_PID_1162736 // Aspni7_PID_1164625 // Aspni7_PID_1149968 // Aspni7_PID_1158719 // Aspni7_PID_1101058 // Aspni7_PID_1101452 // Aspni7_PID_1176802 // Asp…	// // // // // // // // // // // // // // // // // // // // // // // // // // // // // // // // // // // // // // // // // // // // // // // // // // // // // // // // // // // // // // // // // // // // // // // // // // // // // // // // // // // // // // // // // // // // // // // // // // // // // // // // // // // // // // // // //	1.0533	6.15949e-13
GO:0016787	molecular_function	hydrolase activity	2	353	1422	6834	1422	Aspni7_PID_1142168 // Aspni7_PID_1126962 // Aspni7_PID_1145520 // Aspni7_PID_1117716 // Aspni7_PID_1147525 // Aspni7_PID_1162768 // Aspni7_PID_1144977 // Aspni7_PID_1105523 // Aspni7_PID_1160649 // Aspni7_PID_1156695 // Aspni7_PID_1161570 // Aspni7_PID_1161751 // Aspni7_PID_1183516 // Aspni7_PID_1162736 // Aspni7_PID_1164625 // Aspni7_PID_1149968 // Aspni7_PID_1158402 // Aspni7_PID_1161094 // Asp…	// // // // // // // // // // // // // // // // // // // // // // // // // // // // // // // // // // // // // // // // // // // // // // // // // // // // // // // // // // // // // // // // // // // // // // // // // // // // // // // // // // // // // // // // // // // // // // // // // // // // // // // // // // // // // // // // // // // // // // // // // // // // // // // // // // // // // …	0.254627	0.0131122
GO:0016798	molecular_function	hydrolase activity, acting on glycosyl bonds	3	114	268	6834	1422	Aspni7_PID_1142168 // Aspni7_PID_1126962 // Aspni7_PID_1117716 // Aspni7_PID_1147525 // Aspni7_PID_1162768 // Aspni7_PID_1144977 // Aspni7_PID_1160649 // Aspni7_PID_1156695 // Aspni7_PID_1161570 // Aspni7_PID_1161751 // Aspni7_PID_1183516 // Aspni7_PID_1162736 // Aspni7_PID_1164625 // Aspni7_PID_1149968 // Aspni7_PID_1158719 // Aspni7_PID_1101058 // Aspni7_PID_1101452 // Aspni7_PID_1176802 // Asp…	// // // // // // // // // // // // // // // // // // // // // // // // // // // // // // // // // // // // // // // // // // // // // // // // // // // // // // // // // // // // // // // // // // // // // // // // // // // // // // // // // // // // // // // // // // // // // // // // // // // // // // // // // // // // // // // // //	1.03161	1.19714e-12
GO:0005506	molecular_function	iron ion binding	6	74	230	6834	1422	Aspni7_PID_1182370 // Aspni7_PID_1085285 // Aspni7_PID_1183013 // Aspni7_PID_1159290 // Aspni7_PID_1123184 // Aspni7_PID_1102911 // Aspni7_PID_1111484 // Aspni7_PID_1211197 // Aspni7_PID_1186686 // Aspni7_PID_1173741 // Aspni7_PID_1185001 // Aspni7_PID_1157681 // Aspni7_PID_130535 // Aspni7_PID_1184216 // Aspni7_PID_1158978 // Aspni7_PID_1172593 // Aspni7_PID_1122909 // Aspni7_PID_1158250 // Aspn…	// // // // // // // // // // // // // // // // // // // // // // // // // // // // // // // // // // // // // // // // // // // // // // // // // // // // // // // // // // // // // // // // // // // // // // // // //	0.628772	0.0148453
GO:0016491	molecular_function	oxidoreductase activity	2	367	1351	6834	1422	Aspni7_PID_1182370 // Aspni7_PID_1128838 // Aspni7_PID_1156486 // Aspni7_PID_1111318 // Aspni7_PID_1183611 // Aspni7_PID_1181587 // Aspni7_PID_1126157 // Aspni7_PID_1169204 // Aspni7_PID_1121222 // Aspni7_PID_1117792 // Aspni7_PID_1183279 // Aspni7_PID_1142861 // Aspni7_PID_1085285 // Aspni7_PID_1183013 // Aspni7_PID_1099994 // Aspni7_PID_1167408 // Aspni7_PID_1203497 // Aspni7_PID_1158698 // Asp…	// // // // // // // // // // // // // // // // // // // // // // // // // // // // // // // // // // // // // // // // // // // // // // // // // // // // // // // // // // // // // // // // // // // // // // // // // // // // // // // // // // // // // // // // // // // // // // // // // // // // // // // // // // // // // // // // // // // // // // // // // // // // // // // // // // // // // …	0.384633	5.00923e-07
GO:0008422	molecular_function	beta-glucosidase activity	6	14	25	6834	1422	Aspni7_PID_1126962 // Aspni7_PID_1147525 // Aspni7_PID_1156695 // Aspni7_PID_1158719 // Aspni7_PID_1187703 // Aspni7_PID_1126209 // Aspni7_PID_1179270 // Aspni7_PID_1154180 // Aspni7_PID_1158713 // Aspni7_PID_1030027 // Aspni7_PID_1157877 // Aspni7_PID_1099883 // Aspni7_PID_1189155 // Aspni7_PID_1173382	// // // // // // // // // // // // //	1.42831	0.0466857
GO:0001871	molecular_function	pattern binding	2	7	8	6834	1422	Aspni7_PID_1117716 // Aspni7_PID_1162736 // Aspni7_PID_1116774 // Aspni7_PID_1141585 // Aspni7_PID_1183635 // Aspni7_PID_1102814 // Aspni7_PID_182430	// // // // // //	2.07216	0.0452289
GO:0030246	molecular_function	carbohydrate binding	2	14	24	6834	1422	Aspni7_PID_1117716 // Aspni7_PID_1115401 // Aspni7_PID_1162736 // Aspni7_PID_1116774 // Aspni7_PID_1141585 // Aspni7_PID_1183635 // Aspni7_PID_1102814 // Aspni7_PID_182430 // Aspni7_PID_1147022 // Aspni7_PID_1128227 // Aspni7_PID_1144912 // Aspni7_PID_1174898 // Aspni7_PID_1128814 // Aspni7_PID_1130911	// // // // // // // // // // // // //	1.4872	0.0297556
GO:0030247	molecular_function	polysaccharide binding	3	7	8	6834	1422	Aspni7_PID_1117716 // Aspni7_PID_1162736 // Aspni7_PID_1116774 // Aspni7_PID_1141585 // Aspni7_PID_1183635 // Aspni7_PID_1102814 // Aspni7_PID_182430	// // // // // //	2.07216	0.0452289
GO:0030248	molecular_function	cellulose binding	4	7	8	6834	1422	Aspni7_PID_1117716 // Aspni7_PID_1162736 // Aspni7_PID_1116774 // Aspni7_PID_1141585 // Aspni7_PID_1183635 // Aspni7_PID_1102814 // Aspni7_PID_182430	// // // // // //	2.07216	0.0452289
GO:0015925	molecular_function	galactosidase activity	5	9	11	6834	1422	Aspni7_PID_1162768 // Aspni7_PID_1131121 // Aspni7_PID_1130037 // Aspni7_PID_1114396 // Aspni7_PID_1145000 // Aspni7_PID_1098926 // Aspni7_PID_1147681 // Aspni7_PID_1206174 // Aspni7_PID_1211965	// // // // // // // //	1.9753	0.0148453
GO:0016614	molecular_function	oxidoreductase activity, acting on CH-OH group of donors	3	105	352	6834	1422	Aspni7_PID_1128838 // Aspni7_PID_1156486 // Aspni7_PID_1126157 // Aspni7_PID_1121222 // Aspni7_PID_1117792 // Aspni7_PID_1183279 // Aspni7_PID_1141260 // Aspni7_PID_1123173 // Aspni7_PID_1148303 // Aspni7_PID_1223020 // Aspni7_PID_1153771 // Aspni7_PID_1015414 // Aspni7_PID_1126171 // Aspni7_PID_1141739 // Aspni7_PID_1180134 // Aspni7_PID_1162442 // Aspni7_PID_1099233 // Aspni7_PID_1100008 // Asp…	// // // // // // // // // // // // // // // // // // // // // // // // // // // // // // // // // // // // // // // // // // // // // // // // // // // // // // // // // // // // // // // // // // // // // // // // // // // // // // // // // // // // // // // // // // // // // // // // // // // // // // // //	0.519623	0.0148453
GO:0016616	molecular_function	oxidoreductase activity, acting on the CH-OH group of donors, NAD or NADP as acceptor	4	88	288	6834	1422	Aspni7_PID_1156486 // Aspni7_PID_1126157 // Aspni7_PID_1121222 // Aspni7_PID_1117792 // Aspni7_PID_1183279 // Aspni7_PID_1141260 // Aspni7_PID_1123173 // Aspni7_PID_1148303 // Aspni7_PID_1223020 // Aspni7_PID_1015414 // Aspni7_PID_1126171 // Aspni7_PID_1141739 // Aspni7_PID_1180134 // Aspni7_PID_1162442 // Aspni7_PID_1099233 // Aspni7_PID_1156934 // Aspni7_PID_49576 // Aspni7_PID_1129137 // Aspni…	// // // // // // // // // // // // // // // // // // // // // // // // // // // // // // // // // // // // // // // // // // // // // // // // // // // // // // // // // // // // // // // // // // // // // // // // // // // // // // // // // // // // // // //	0.554315	0.0215481
GO:0004650	molecular_function	polygalacturonase activity	5	15	21	6834	1422	Aspni7_PID_1149968 // Aspni7_PID_1084547 // Aspni7_PID_1143631 // Aspni7_PID_1226482 // Aspni7_PID_1183154 // Aspni7_PID_1126871 // Aspni7_PID_1180726 // Aspni7_PID_1118594 // Aspni7_PID_1178374 // Aspni7_PID_1178550 // Aspni7_PID_1229200 // Aspni7_PID_1153352 // Aspni7_PID_1107081 // Aspni7_PID_1171920 // Aspni7_PID_1142822	// // // // // // // // // // // // // //	1.77938	0.000572457
GO:0005351	molecular_function	sugar:hydrogen symporter activity	8	44	96	6834	1422	Aspni7_PID_1125086 // Aspni7_PID_1169204 // Aspni7_PID_1159304 // Aspni7_PID_1013169 // Aspni7_PID_1118884 // Aspni7_PID_1164471 // Aspni7_PID_1160976 // Aspni7_PID_1081363 // Aspni7_PID_1147409 // Aspni7_PID_1101809 // Aspni7_PID_1208766 // Aspni7_PID_1144375 // Aspni7_PID_1201932 // Aspni7_PID_1119367 // Aspni7_PID_1214934 // Aspni7_PID_1189214 // Aspni7_PID_1111761 // Aspni7_PID_1086238 // Asp…	// // // // // // // // // // // // // // // // // // // // // // // // // // // // // // // // // // // // // // // // // // //	1.13928	2.89981e-05
GO:0005402	molecular_function	cation:sugar symporter activity	7	44	96	6834	1422	Aspni7_PID_1125086 // Aspni7_PID_1169204 // Aspni7_PID_1159304 // Aspni7_PID_1013169 // Aspni7_PID_1118884 // Aspni7_PID_1164471 // Aspni7_PID_1160976 // Aspni7_PID_1081363 // Aspni7_PID_1147409 // Aspni7_PID_1101809 // Aspni7_PID_1208766 // Aspni7_PID_1144375 // Aspni7_PID_1201932 // Aspni7_PID_1119367 // Aspni7_PID_1214934 // Aspni7_PID_1189214 // Aspni7_PID_1111761 // Aspni7_PID_1086238 // Asp…	// // // // // // // // // // // // // // // // // // // // // // // // // // // // // // // // // // // // // // // // // // //	1.13928	2.89981e-05
GO:0015144	molecular_function	carbohydrate transmembrane transporter activity	4	44	97	6834	1422	Aspni7_PID_1125086 // Aspni7_PID_1169204 // Aspni7_PID_1159304 // Aspni7_PID_1013169 // Aspni7_PID_1118884 // Aspni7_PID_1164471 // Aspni7_PID_1160976 // Aspni7_PID_1081363 // Aspni7_PID_1147409 // Aspni7_PID_1101809 // Aspni7_PID_1208766 // Aspni7_PID_1144375 // Aspni7_PID_1201932 // Aspni7_PID_1119367 // Aspni7_PID_1214934 // Aspni7_PID_1189214 // Aspni7_PID_1111761 // Aspni7_PID_1086238 // Asp…	// // // // // // // // // // // // // // // // // // // // // // // // // // // // // // // // // // // // // // // // // // //	1.12433	3.25413e-05
GO:0015291	molecular_function	secondary active transmembrane transporter activity	4	55	143	6834	1422	Aspni7_PID_1125086 // Aspni7_PID_1169204 // Aspni7_PID_1159304 // Aspni7_PID_1013169 // Aspni7_PID_1118884 // Aspni7_PID_1164471 // Aspni7_PID_1160976 // Aspni7_PID_1081363 // Aspni7_PID_1147409 // Aspni7_PID_1101809 // Aspni7_PID_1208766 // Aspni7_PID_1144375 // Aspni7_PID_1201932 // Aspni7_PID_1119367 // Aspni7_PID_1214934 // Aspni7_PID_1189214 // Aspni7_PID_1111761 // Aspni7_PID_1086238 // Asp…	// // // // // // // // // // // // // // // // // // // // // // // // // // // // // // // // // // // // // // // // // // // // // // // // // // // // // //	0.886297	0.000571876
GO:0015293	molecular_function	symporter activity	5	45	99	6834	1422	Aspni7_PID_1125086 // Aspni7_PID_1169204 // Aspni7_PID_1159304 // Aspni7_PID_1013169 // Aspni7_PID_1118884 // Aspni7_PID_1164471 // Aspni7_PID_1160976 // Aspni7_PID_1081363 // Aspni7_PID_1147409 // Aspni7_PID_1101809 // Aspni7_PID_1208766 // Aspni7_PID_1144375 // Aspni7_PID_1201932 // Aspni7_PID_1119367 // Aspni7_PID_1214934 // Aspni7_PID_1189214 // Aspni7_PID_1111761 // Aspni7_PID_1086238 // Asp…	// // // // // // // // // // // // // // // // // // // // // // // // // // // // // // // // // // // // // // // // // // // //	1.12731	2.89981e-05
GO:0015294	molecular_function	solute:cation symporter activity	6	45	99	6834	1422	Aspni7_PID_1125086 // Aspni7_PID_1169204 // Aspni7_PID_1159304 // Aspni7_PID_1013169 // Aspni7_PID_1118884 // Aspni7_PID_1164471 // Aspni7_PID_1160976 // Aspni7_PID_1081363 // Aspni7_PID_1147409 // Aspni7_PID_1101809 // Aspni7_PID_1208766 // Aspni7_PID_1144375 // Aspni7_PID_1201932 // Aspni7_PID_1119367 // Aspni7_PID_1214934 // Aspni7_PID_1189214 // Aspni7_PID_1111761 // Aspni7_PID_1086238 // Asp…	// // // // // // // // // // // // // // // // // // // // // // // // // // // // // // // // // // // // // // // // // // // //	1.12731	2.89981e-05
GO:0015295	molecular_function	solute:hydrogen symporter activity	7	44	96	6834	1422	Aspni7_PID_1125086 // Aspni7_PID_1169204 // Aspni7_PID_1159304 // Aspni7_PID_1013169 // Aspni7_PID_1118884 // Aspni7_PID_1164471 // Aspni7_PID_1160976 // Aspni7_PID_1081363 // Aspni7_PID_1147409 // Aspni7_PID_1101809 // Aspni7_PID_1208766 // Aspni7_PID_1144375 // Aspni7_PID_1201932 // Aspni7_PID_1119367 // Aspni7_PID_1214934 // Aspni7_PID_1189214 // Aspni7_PID_1111761 // Aspni7_PID_1086238 // Asp…	// // // // // // // // // // // // // // // // // // // // // // // // // // // // // // // // // // // // // // // // // // //	1.13928	2.89981e-05
GO:0051119	molecular_function	sugar transmembrane transporter activity	5	44	97	6834	1422	Aspni7_PID_1125086 // Aspni7_PID_1169204 // Aspni7_PID_1159304 // Aspni7_PID_1013169 // Aspni7_PID_1118884 // Aspni7_PID_1164471 // Aspni7_PID_1160976 // Aspni7_PID_1081363 // Aspni7_PID_1147409 // Aspni7_PID_1101809 // Aspni7_PID_1208766 // Aspni7_PID_1144375 // Aspni7_PID_1201932 // Aspni7_PID_1119367 // Aspni7_PID_1214934 // Aspni7_PID_1189214 // Aspni7_PID_1111761 // Aspni7_PID_1086238 // Asp…	// // // // // // // // // // // // // // // // // // // // // // // // // // // // // // // // // // // // // // // // // // //	1.12433	3.25413e-05
GO:1901476	molecular_function	carbohydrate transporter activity	2	44	97	6834	1422	Aspni7_PID_1125086 // Aspni7_PID_1169204 // Aspni7_PID_1159304 // Aspni7_PID_1013169 // Aspni7_PID_1118884 // Aspni7_PID_1164471 // Aspni7_PID_1160976 // Aspni7_PID_1081363 // Aspni7_PID_1147409 // Aspni7_PID_1101809 // Aspni7_PID_1208766 // Aspni7_PID_1144375 // Aspni7_PID_1201932 // Aspni7_PID_1119367 // Aspni7_PID_1214934 // Aspni7_PID_1189214 // Aspni7_PID_1111761 // Aspni7_PID_1086238 // Asp…	// // // // // // // // // // // // // // // // // // // // // // // // // // // // // // // // // // // // // // // // // // //	1.12433	3.25413e-05
GO:0008643	biological_process	carbohydrate transport	5	44	97	6834	1422	Aspni7_PID_1125086 // Aspni7_PID_1169204 // Aspni7_PID_1159304 // Aspni7_PID_1013169 // Aspni7_PID_1118884 // Aspni7_PID_1164471 // Aspni7_PID_1160976 // Aspni7_PID_1081363 // Aspni7_PID_1147409 // Aspni7_PID_1101809 // Aspni7_PID_1208766 // Aspni7_PID_1144375 // Aspni7_PID_1201932 // Aspni7_PID_1119367 // Aspni7_PID_1214934 // Aspni7_PID_1189214 // Aspni7_PID_1111761 // Aspni7_PID_1086238 // Asp…	// // // // // // // // // // // // // // // // // // // // // // // // // // // // // // // // // // // // // // // // // // //	1.12433	3.25413e-05
GO:0008733	molecular_function	L-arabinose isomerase activity	5	45	87	6834	1422	Aspni7_PID_1125086 // Aspni7_PID_1169204 // Aspni7_PID_1159304 // Aspni7_PID_1013169 // Aspni7_PID_1187368 // Aspni7_PID_1118884 // Aspni7_PID_1164471 // Aspni7_PID_1160976 // Aspni7_PID_1081363 // Aspni7_PID_1147409 // Aspni7_PID_1101809 // Aspni7_PID_1208766 // Aspni7_PID_1144375 // Aspni7_PID_1201932 // Aspni7_PID_1119367 // Aspni7_PID_1214934 // Aspni7_PID_1189214 // Aspni7_PID_1111761 // Asp…	// // // // // // // // // // // // // // // // // // // // // // // // // // // // // // // // // // // // // // // // // // // //	1.31372	3.77907e-07
GO:0016860	molecular_function	intramolecular oxidoreductase activity	3	53	124	6834	1422	Aspni7_PID_1125086 // Aspni7_PID_1169204 // Aspni7_PID_1159304 // Aspni7_PID_1013169 // Aspni7_PID_1029021 // Aspni7_PID_1187368 // Aspni7_PID_1118884 // Aspni7_PID_1164471 // Aspni7_PID_1160976 // Aspni7_PID_1081363 // Aspni7_PID_1147409 // Aspni7_PID_1101809 // Aspni7_PID_1208766 // Aspni7_PID_1144375 // Aspni7_PID_1201932 // Aspni7_PID_1119367 // Aspni7_PID_1214934 // Aspni7_PID_1189214 // Asp…	// // // // // // // // // // // // // // // // // // // // // // // // // // // // // // // // // // // // // // // // // // // // // // // // // // // //	1.03853	2.89981e-05
GO:0016861	molecular_function	intramolecular oxidoreductase activity, interconverting aldoses and ketoses	4	48	99	6834	1422	Aspni7_PID_1125086 // Aspni7_PID_1169204 // Aspni7_PID_1159304 // Aspni7_PID_1013169 // Aspni7_PID_1029021 // Aspni7_PID_1187368 // Aspni7_PID_1118884 // Aspni7_PID_1164471 // Aspni7_PID_1160976 // Aspni7_PID_1081363 // Aspni7_PID_1147409 // Aspni7_PID_1101809 // Aspni7_PID_1208766 // Aspni7_PID_1144375 // Aspni7_PID_1201932 // Aspni7_PID_1119367 // Aspni7_PID_1214934 // Aspni7_PID_1189214 // Asp…	// // // // // // // // // // // // // // // // // // // // // // // // // // // // // // // // // // // // // // // // // // // // // // //	1.22041	1.1871e-06
GO:0004497	molecular_function	monooxygenase activity	3	87	250	6834	1422	Aspni7_PID_1183013 // Aspni7_PID_1102911 // Aspni7_PID_1125076 // Aspni7_PID_1111484 // Aspni7_PID_1105617 // Aspni7_PID_52617 // Aspni7_PID_1155689 // Aspni7_PID_1211197 // Aspni7_PID_1186686 // Aspni7_PID_1110061 // Aspni7_PID_1185001 // Aspni7_PID_1186396 // Aspni7_PID_1125079 // Aspni7_PID_1154752 // Aspni7_PID_1184216 // Aspni7_PID_1125300 // Aspni7_PID_1158978 // Aspni7_PID_1172593 // Aspni…	// // // // // // // // // // // // // // // // // // // // // // // // // // // // // // // // // // // // // // // // // // // // // // // // // // // // // // // // // // // // // // // // // // // // // // // // // // // // // // // // // // // // // //	0.741968	9.3573e-05
GO:0020037	molecular_function	heme binding	4	69	212	6834	1422	Aspni7_PID_1183013 // Aspni7_PID_1102911 // Aspni7_PID_1146501 // Aspni7_PID_1153771 // Aspni7_PID_1111484 // Aspni7_PID_1164591 // Aspni7_PID_1211197 // Aspni7_PID_1186686 // Aspni7_PID_1185001 // Aspni7_PID_1142077 // Aspni7_PID_1184216 // Aspni7_PID_1158978 // Aspni7_PID_1172593 // Aspni7_PID_1122909 // Aspni7_PID_1127395 // Aspni7_PID_1149995 // Aspni7_PID_1101614 // Aspni7_PID_1188024 // Asp…	// // // // // // // // // // // // // // // // // // // // // // // // // // // // // // // // // // // // // // // // // // // // // // // // // // // // // // // // // // // // // // // // // // // //	0.645413	0.0168869
GO:0046906	molecular_function	tetrapyrrole binding	3	69	212	6834	1422	Aspni7_PID_1183013 // Aspni7_PID_1102911 // Aspni7_PID_1146501 // Aspni7_PID_1153771 // Aspni7_PID_1111484 // Aspni7_PID_1164591 // Aspni7_PID_1211197 // Aspni7_PID_1186686 // Aspni7_PID_1185001 // Aspni7_PID_1142077 // Aspni7_PID_1184216 // Aspni7_PID_1158978 // Aspni7_PID_1172593 // Aspni7_PID_1122909 // Aspni7_PID_1127395 // Aspni7_PID_1149995 // Aspni7_PID_1101614 // Aspni7_PID_1188024 // Asp…	// // // // // // // // // // // // // // // // // // // // // // // // // // // // // // // // // // // // // // // // // // // // // // // // // // // // // // // // // // // // // // // // // // // //	0.645413	0.0168869
GO:0047911	molecular_function	galacturan 1,4-alpha-galacturonidase activity	5	8	10	6834	1422	Aspni7_PID_1226482 // Aspni7_PID_1126871 // Aspni7_PID_1118594 // Aspni7_PID_1178374 // Aspni7_PID_1178550 // Aspni7_PID_1229200 // Aspni7_PID_1153352 // Aspni7_PID_1107081	// // // // // // //	1.94288	0.0452289

## Sheet: 2.result_Aspni7.1v4.Dq.txt_DW
GOID	Ontology	Term	Level	q	m	t	k	probes	annotations	log_odds_ratio	p
GO:0048037	molecular_function	cofactor binding	2	119	490	6834	1011	Aspni7_PID_1168194 // Aspni7_PID_1188839 // Aspni7_PID_1156275 // Aspni7_PID_1145979 // Aspni7_PID_1124090 // Aspni7_PID_1182287 // Aspni7_PID_1157664 // Aspni7_PID_1219609 // Aspni7_PID_1112365 // Aspni7_PID_1203851 // Aspni7_PID_1185577 // Aspni7_PID_1122523 // Aspni7_PID_1188180 // Aspni7_PID_1117532 // Aspni7_PID_1159236 // Aspni7_PID_1151300 // Aspni7_PID_1154309 // Aspni7_PID_1106359 // Asp…	// // // // // // // // // // // // // // // // // // // // // // // // // // // // // // // // // // // // // // // // // // // // // // // // // // // // // // // // // // // // // // // // // // // // // // // // // // // // // // // // // // // // // // // // // // // // // // // // // // // // // // // // // // // // // // // // // // // // // //	0.715127	5.79226e-06
GO:0008150	biological_process	biological_process	0	749	4674	6834	1011	Aspni7_PID_1168194 // Aspni7_PID_1188839 // Aspni7_PID_1111701 // Aspni7_PID_1134654 // Aspni7_PID_1188146 // Aspni7_PID_1147456 // Aspni7_PID_1125454 // Aspni7_PID_1158031 // Aspni7_PID_1141941 // Aspni7_PID_1164097 // Aspni7_PID_1156275 // Aspni7_PID_1179147 // Aspni7_PID_1165321 // Aspni7_PID_1187790 // Aspni7_PID_1144106 // Aspni7_PID_1187675 // Aspni7_PID_1159103 // Aspni7_PID_1145992 // Asp…	// // // // // // // // // // // // // // // // // // // // // // // // // // // // // // // // // // // // // // // // // // // // // // // // // // // // // // // // // // // // // // // // // // // // // // // // // // // // // // // // // // // // // // // // // // // // // // // // // // // // // // // // // // // // // // // // // // // // // // // // // // // // // // // // // // // // // …	0.115327	0.00477249
GO:0008152	biological_process	metabolic process	1	513	3099	6834	1011	Aspni7_PID_1168194 // Aspni7_PID_1188839 // Aspni7_PID_1111701 // Aspni7_PID_1134654 // Aspni7_PID_1188146 // Aspni7_PID_1147456 // Aspni7_PID_1125454 // Aspni7_PID_1164097 // Aspni7_PID_1156275 // Aspni7_PID_1179147 // Aspni7_PID_1144106 // Aspni7_PID_1187675 // Aspni7_PID_1106869 // Aspni7_PID_1142899 // Aspni7_PID_1145979 // Aspni7_PID_1173782 // Aspni7_PID_1167088 // Aspni7_PID_1124090 // Asp…	// // // // // // // // // // // // // // // // // // // // // // // // // // // // // // // // // // // // // // // // // // // // // // // // // // // // // // // // // // // // // // // // // // // // // // // // // // // // // // // // // // // // // // // // // // // // // // // // // // // // // // // // // // // // // // // // // // // // // // // // // // // // // // // // // // // // // …	0.162175	0.0326997
GO:0003824	molecular_function	catalytic activity	1	710	4433	6834	1011	Aspni7_PID_1168194 // Aspni7_PID_1186228 // Aspni7_PID_1188839 // Aspni7_PID_1111701 // Aspni7_PID_1134654 // Aspni7_PID_1188146 // Aspni7_PID_1147456 // Aspni7_PID_1125454 // Aspni7_PID_1141941 // Aspni7_PID_1112854 // Aspni7_PID_1164097 // Aspni7_PID_1156275 // Aspni7_PID_1179147 // Aspni7_PID_1187790 // Aspni7_PID_1144106 // Aspni7_PID_1187675 // Aspni7_PID_1145992 // Aspni7_PID_1106869 // Asp…	// // // // // // // // // // // // // // // // // // // // // // // // // // // // // // // // // // // // // // // // // // // // // // // // // // // // // // // // // // // // // // // // // // // // // // // // // // // // // // // // // // // // // // // // // // // // // // // // // // // // // // // // // // // // // // // // // // // // // // // // // // // // // // // // // // // // // …	0.114555	0.0187111
GO:0016491	molecular_function	oxidoreductase activity	2	263	1351	6834	1011	Aspni7_PID_1188839 // Aspni7_PID_1111701 // Aspni7_PID_1188146 // Aspni7_PID_1112854 // Aspni7_PID_1156275 // Aspni7_PID_1144106 // Aspni7_PID_1145992 // Aspni7_PID_1145979 // Aspni7_PID_1173782 // Aspni7_PID_1167088 // Aspni7_PID_1084973 // Aspni7_PID_1119402 // Aspni7_PID_1099236 // Aspni7_PID_1118324 // Aspni7_PID_1118448 // Aspni7_PID_1103872 // Aspni7_PID_1143936 // Aspni7_PID_1157664 // Asp…	// // // // // // // // // // // // // // // // // // // // // // // // // // // // // // // // // // // // // // // // // // // // // // // // // // // // // // // // // // // // // // // // // // // // // // // // // // // // // // // // // // // // // // // // // // // // // // // // // // // // // // // // // // // // // // // // // // // // // // // // // // // // // // // // // // // // // …	0.396054	7.73565e-05
GO:0050660	molecular_function	flavin adenine dinucleotide binding	5	39	153	6834	1011	Aspni7_PID_1188839 // Aspni7_PID_1156275 // Aspni7_PID_1145979 // Aspni7_PID_1203851 // Aspni7_PID_1188180 // Aspni7_PID_1111981 // Aspni7_PID_1126181 // Aspni7_PID_1094919 // Aspni7_PID_1146836 // Aspni7_PID_47113 // Aspni7_PID_1157566 // Aspni7_PID_1183964 // Aspni7_PID_1183127 // Aspni7_PID_1157528 // Aspni7_PID_1137585 // Aspni7_PID_1165686 // Aspni7_PID_1129386 // Aspni7_PID_1126967 // Aspni…	// // // // // // // // // // // // // // // // // // // // // // // // // // // // // // // // // // // // // //	0.784962	0.0802356
GO:0050662	molecular_function	coenzyme binding	3	73	312	6834	1011	Aspni7_PID_1188839 // Aspni7_PID_1156275 // Aspni7_PID_1145979 // Aspni7_PID_1182287 // Aspni7_PID_1157664 // Aspni7_PID_1219609 // Aspni7_PID_1112365 // Aspni7_PID_1203851 // Aspni7_PID_1185577 // Aspni7_PID_1188180 // Aspni7_PID_1151300 // Aspni7_PID_1145995 // Aspni7_PID_1111981 // Aspni7_PID_1126181 // Aspni7_PID_1094919 // Aspni7_PID_1146836 // Aspni7_PID_47113 // Aspni7_PID_1172356 // Aspni…	// // // // // // // // // // // // // // // // // // // // // // // // // // // // // // // // // // // // // // // // // // // // // // // // // // // // // // // // // // // // // // // // // // // // // // // //	0.66137	0.00937445
GO:0006082	biological_process	organic acid metabolic process	4	93	301	6834	1011	Aspni7_PID_1188839 // Aspni7_PID_1125454 // Aspni7_PID_1173782 // Aspni7_PID_1124090 // Aspni7_PID_1119402 // Aspni7_PID_1099236 // Aspni7_PID_1184874 // Aspni7_PID_1112365 // Aspni7_PID_1146378 // Aspni7_PID_1122523 // Aspni7_PID_1128495 // Aspni7_PID_1117532 // Aspni7_PID_1145617 // Aspni7_PID_1120326 // Aspni7_PID_1106359 // Aspni7_PID_1083843 // Aspni7_PID_1146107 // Aspni7_PID_1117757 // Asp…	// // // // // // // // // // // // // // // // // // // // // // // // // // // // // // // // // // // // // // // // // // // // // // // // // // // // // // // // // // // // // // // // // // // // // // // // // // // // // // // // // // // // // // // // // // // //	1.06249	7.59192e-10
GO:0006807	biological_process	nitrogen compound metabolic process	2	151	708	6834	1011	Aspni7_PID_1188839 // Aspni7_PID_1125454 // Aspni7_PID_1124090 // Aspni7_PID_1182112 // Aspni7_PID_1099236 // Aspni7_PID_1157664 // Aspni7_PID_1184874 // Aspni7_PID_1143346 // Aspni7_PID_1112365 // Aspni7_PID_1146378 // Aspni7_PID_1122523 // Aspni7_PID_1145907 // Aspni7_PID_1128495 // Aspni7_PID_1117532 // Aspni7_PID_1145617 // Aspni7_PID_1146754 // Aspni7_PID_1120326 // Aspni7_PID_1219440 // Asp…	// // // // // // // // // // // // // // // // // // // // // // // // // // // // // // // // // // // // // // // // // // // // // // // // // // // // // // // // // // // // // // // // // // // // // // // // // // // // // // // // // // // // // // // // // // // // // // // // // // // // // // // // // // // // // // // // // // // // // // // // // // // // // // // // // // // // // …	0.527746	0.000384075
GO:0043436	biological_process	oxoacid metabolic process	5	93	299	6834	1011	Aspni7_PID_1188839 // Aspni7_PID_1125454 // Aspni7_PID_1173782 // Aspni7_PID_1124090 // Aspni7_PID_1119402 // Aspni7_PID_1099236 // Aspni7_PID_1184874 // Aspni7_PID_1112365 // Aspni7_PID_1146378 // Aspni7_PID_1122523 // Aspni7_PID_1128495 // Aspni7_PID_1117532 // Aspni7_PID_1145617 // Aspni7_PID_1120326 // Aspni7_PID_1106359 // Aspni7_PID_1083843 // Aspni7_PID_1146107 // Aspni7_PID_1117757 // Asp…	// // // // // // // // // // // // // // // // // // // // // // // // // // // // // // // // // // // // // // // // // // // // // // // // // // // // // // // // // // // // // // // // // // // // // // // // // // // // // // // // // // // // // // // // // // // //	1.0721	5.84772e-10
GO:0044237	biological_process	cellular metabolic process	2	282	1571	6834	1011	Aspni7_PID_1188839 // Aspni7_PID_1111701 // Aspni7_PID_1134654 // Aspni7_PID_1125454 // Aspni7_PID_1106869 // Aspni7_PID_1173782 // Aspni7_PID_1124090 // Aspni7_PID_1119402 // Aspni7_PID_1182112 // Aspni7_PID_1099236 // Aspni7_PID_1157664 // Aspni7_PID_1219609 // Aspni7_PID_1184874 // Aspni7_PID_1112365 // Aspni7_PID_1185577 // Aspni7_PID_1146378 // Aspni7_PID_1122523 // Aspni7_PID_1145907 // Asp…	// // // // // // // // // // // // // // // // // // // // // // // // // // // // // // // // // // // // // // // // // // // // // // // // // // // // // // // // // // // // // // // // // // // // // // // // // // // // // // // // // // // // // // // // // // // // // // // // // // // // // // // // // // // // // // // // // // // // // // // // // // // // // // // // // // // // // …	0.279031	0.01648
GO:0044281	biological_process	small molecule metabolic process	3	135	473	6834	1011	Aspni7_PID_1188839 // Aspni7_PID_1125454 // Aspni7_PID_1156275 // Aspni7_PID_1145979 // Aspni7_PID_1173782 // Aspni7_PID_1124090 // Aspni7_PID_1119402 // Aspni7_PID_1099236 // Aspni7_PID_1184874 // Aspni7_PID_1112365 // Aspni7_PID_1146378 // Aspni7_PID_1122523 // Aspni7_PID_1145907 // Aspni7_PID_1128495 // Aspni7_PID_1117532 // Aspni7_PID_1145617 // Aspni7_PID_1146754 // Aspni7_PID_1120326 // Asp…	// // // // // // // // // // // // // // // // // // // // // // // // // // // // // // // // // // // // // // // // // // // // // // // // // // // // // // // // // // // // // // // // // // // // // // // // // // // // // // // // // // // // // // // // // // // // // // // // // // // // // // // // // // // // // // // // // // // // // // // // // // // // // // // // // // // // // …	0.948066	1.54069e-11
GO:0044710	biological_process	single-organism metabolic process	2	162	630	6834	1011	Aspni7_PID_1188839 // Aspni7_PID_1134654 // Aspni7_PID_1125454 // Aspni7_PID_1156275 // Aspni7_PID_1145979 // Aspni7_PID_1173782 // Aspni7_PID_1124090 // Aspni7_PID_1119402 // Aspni7_PID_1182112 // Aspni7_PID_1099236 // Aspni7_PID_1184874 // Aspni7_PID_1143346 // Aspni7_PID_1112365 // Aspni7_PID_1146378 // Aspni7_PID_1122523 // Aspni7_PID_1145907 // Aspni7_PID_1128495 // Aspni7_PID_1117532 // Asp…	// // // // // // // // // // // // // // // // // // // // // // // // // // // // // // // // // // // // // // // // // // // // // // // // // // // // // // // // // // // // // // // // // // // // // // // // // // // // // // // // // // // // // // // // // // // // // // // // // // // // // // // // // // // // // // // // // // // // // // // // // // // // // // // // // // // // // …	0.797589	2.00884e-10
GO:0008610	biological_process	lipid biosynthetic process	4	23	73	6834	1011	Aspni7_PID_1134654 // Aspni7_PID_1173782 // Aspni7_PID_1119402 // Aspni7_PID_1083843 // Aspni7_PID_54854 // Aspni7_PID_1130281 // Aspni7_PID_1116571 // Aspni7_PID_1108869 // Aspni7_PID_1137906 // Aspni7_PID_1106288 // Aspni7_PID_1102469 // Aspni7_PID_1184883 // Aspni7_PID_1106105 // Aspni7_PID_1216584 // Aspni7_PID_1183420 // Aspni7_PID_1185616 // Aspni7_PID_1141487 // Aspni7_PID_1156469 // Aspni…	// // // // // // // // // // // // // // // // // // // // // //	1.09068	0.0606155
GO:0009058	biological_process	biosynthetic process	2	156	678	6834	1011	Aspni7_PID_1134654 // Aspni7_PID_1125454 // Aspni7_PID_1173782 // Aspni7_PID_1119402 // Aspni7_PID_1099236 // Aspni7_PID_1157664 // Aspni7_PID_1143346 // Aspni7_PID_1112365 // Aspni7_PID_1146378 // Aspni7_PID_1122523 // Aspni7_PID_1145907 // Aspni7_PID_1128495 // Aspni7_PID_1146754 // Aspni7_PID_1120326 // Aspni7_PID_1083843 // Aspni7_PID_1146107 // Aspni7_PID_1117757 // Aspni7_PID_1146408 // Asp…	// // // // // // // // // // // // // // // // // // // // // // // // // // // // // // // // // // // // // // // // // // // // // // // // // // // // // // // // // // // // // // // // // // // // // // // // // // // // // // // // // // // // // // // // // // // // // // // // // // // // // // // // // // // // // // // // // // // // // // // // // // // // // // // // // // // // // …	0.637208	1.53992e-06
GO:0044249	biological_process	cellular biosynthetic process	3	138	581	6834	1011	Aspni7_PID_1134654 // Aspni7_PID_1125454 // Aspni7_PID_1173782 // Aspni7_PID_1119402 // Aspni7_PID_1099236 // Aspni7_PID_1157664 // Aspni7_PID_1112365 // Aspni7_PID_1146378 // Aspni7_PID_1122523 // Aspni7_PID_1145907 // Aspni7_PID_1128495 // Aspni7_PID_1146754 // Aspni7_PID_1120326 // Aspni7_PID_1083843 // Aspni7_PID_1146107 // Aspni7_PID_1117757 // Aspni7_PID_1146408 // Aspni7_PID_1142991 // Asp…	// // // // // // // // // // // // // // // // // // // // // // // // // // // // // // // // // // // // // // // // // // // // // // // // // // // // // // // // // // // // // // // // // // // // // // // // // // // // // // // // // // // // // // // // // // // // // // // // // // // // // // // // // // // // // // // // // // // // // // // // // // // // // // // // // // // // // …	0.683077	1.66954e-06
GO:1901576	biological_process	organic substance biosynthetic process	3	140	600	6834	1011	Aspni7_PID_1134654 // Aspni7_PID_1125454 // Aspni7_PID_1173782 // Aspni7_PID_1119402 // Aspni7_PID_1099236 // Aspni7_PID_1157664 // Aspni7_PID_1143346 // Aspni7_PID_1112365 // Aspni7_PID_1146378 // Aspni7_PID_1122523 // Aspni7_PID_1145907 // Aspni7_PID_1128495 // Aspni7_PID_1146754 // Aspni7_PID_1120326 // Aspni7_PID_1083843 // Aspni7_PID_1146107 // Aspni7_PID_1117757 // Aspni7_PID_1146408 // Asp…	// // // // // // // // // // // // // // // // // // // // // // // // // // // // // // // // // // // // // // // // // // // // // // // // // // // // // // // // // // // // // // // // // // // // // // // // // // // // // // // // // // // // // // // // // // // // // // // // // // // // // // // // // // // // // // // // // // // // // // // // // // // // // // // // // // // // // …	0.657412	4.14539e-06
GO:0016829	molecular_function	lyase activity	2	52	212	6834	1011	Aspni7_PID_1125454 // Aspni7_PID_1124090 // Aspni7_PID_1182112 // Aspni7_PID_1167515 // Aspni7_PID_1128495 // Aspni7_PID_1146146 // Aspni7_PID_1014609 // Aspni7_PID_1120326 // Aspni7_PID_1106359 // Aspni7_PID_1180758 // Aspni7_PID_1139629 // Aspni7_PID_1148269 // Aspni7_PID_1161945 // Aspni7_PID_1161480 // Aspni7_PID_1039502 // Aspni7_PID_1162278 // Aspni7_PID_1115666 // Aspni7_PID_1113287 // Asp…	// // // // // // // // // // // // // // // // // // // // // // // // // // // // // // // // // // // // // // // // // // // // // // // // // // //	0.729467	0.0309359
GO:0016835	molecular_function	carbon-oxygen lyase activity	3	28	87	6834	1011	Aspni7_PID_1125454 // Aspni7_PID_1124090 // Aspni7_PID_1182112 // Aspni7_PID_1128495 // Aspni7_PID_1120326 // Aspni7_PID_1180758 // Aspni7_PID_1139629 // Aspni7_PID_1039502 // Aspni7_PID_1115666 // Aspni7_PID_1113287 // Aspni7_PID_1119655 // Aspni7_PID_1182147 // Aspni7_PID_1113837 // Aspni7_PID_43841 // Aspni7_PID_1121249 // Aspni7_PID_1159966 // Aspni7_PID_1108450 // Aspni7_PID_1180306 // Aspni…	// // // // // // // // // // // // // // // // // // // // // // // // // // //	1.12136	0.0112532
GO:0016836	molecular_function	hydro-lyase activity	4	23	74	6834	1011	Aspni7_PID_1125454 // Aspni7_PID_1124090 // Aspni7_PID_1182112 // Aspni7_PID_1128495 // Aspni7_PID_1120326 // Aspni7_PID_1180758 // Aspni7_PID_1139629 // Aspni7_PID_1115666 // Aspni7_PID_1113287 // Aspni7_PID_1119655 // Aspni7_PID_1113837 // Aspni7_PID_43841 // Aspni7_PID_1121249 // Aspni7_PID_1180306 // Aspni7_PID_1183759 // Aspni7_PID_1087590 // Aspni7_PID_1103194 // Aspni7_PID_1103981 // Aspni…	// // // // // // // // // // // // // // // // // // // // // //	1.07106	0.0703036
GO:0006520	biological_process	cellular amino acid metabolic process	7	75	241	6834	1011	Aspni7_PID_1125454 // Aspni7_PID_1124090 // Aspni7_PID_1099236 // Aspni7_PID_1184874 // Aspni7_PID_1112365 // Aspni7_PID_1146378 // Aspni7_PID_1122523 // Aspni7_PID_1128495 // Aspni7_PID_1117532 // Aspni7_PID_1145617 // Aspni7_PID_1120326 // Aspni7_PID_1146107 // Aspni7_PID_1117757 // Aspni7_PID_1146408 // Aspni7_PID_1093795 // Aspni7_PID_1148269 // Aspni7_PID_1158285 // Aspni7_PID_1170126 // Asp…	// // // // // // // // // // // // // // // // // // // // // // // // // // // // // // // // // // // // // // // // // // // // // // // // // // // // // // // // // // // // // // // // // // // // // // // // // //	1.07288	7.96449e-08
GO:0008652	biological_process	cellular amino acid biosynthetic process	8	35	93	6834	1011	Aspni7_PID_1125454 // Aspni7_PID_1099236 // Aspni7_PID_1112365 // Aspni7_PID_1146378 // Aspni7_PID_1122523 // Aspni7_PID_1128495 // Aspni7_PID_1120326 // Aspni7_PID_1117757 // Aspni7_PID_1146408 // Aspni7_PID_1128430 // Aspni7_PID_1126174 // Aspni7_PID_1157032 // Aspni7_PID_1039502 // Aspni7_PID_1117419 // Aspni7_PID_1115666 // Aspni7_PID_1119655 // Aspni7_PID_1142378 // Aspni7_PID_1186916 // Asp…	// // // // // // // // // // // // // // // // // // // // // // // // // // // // // // // // // //	1.34707	3.71558e-05
GO:0009081	biological_process	branched-chain amino acid metabolic process	8	14	25	6834	1011	Aspni7_PID_1125454 // Aspni7_PID_1099236 // Aspni7_PID_1184874 // Aspni7_PID_1128495 // Aspni7_PID_1120326 // Aspni7_PID_1093795 // Aspni7_PID_1115666 // Aspni7_PID_1186916 // Aspni7_PID_1108649 // Aspni7_PID_1118321 // Aspni7_PID_1118079 // Aspni7_PID_1114520 // Aspni7_PID_1100218 // Aspni7_PID_1158130	// // // // // // // // // // // // //	1.92045	0.00123656
GO:0009082	biological_process	branched-chain amino acid biosynthetic process	9	10	15	6834	1011	Aspni7_PID_1125454 // Aspni7_PID_1099236 // Aspni7_PID_1128495 // Aspni7_PID_1120326 // Aspni7_PID_1115666 // Aspni7_PID_1186916 // Aspni7_PID_1108649 // Aspni7_PID_1118079 // Aspni7_PID_1114520 // Aspni7_PID_1158130	// // // // // // // // //	2.17198	0.00352769
GO:0016053	biological_process	organic acid biosynthetic process	5	43	113	6834	1011	Aspni7_PID_1125454 // Aspni7_PID_1173782 // Aspni7_PID_1119402 // Aspni7_PID_1099236 // Aspni7_PID_1112365 // Aspni7_PID_1146378 // Aspni7_PID_1122523 // Aspni7_PID_1128495 // Aspni7_PID_1120326 // Aspni7_PID_1083843 // Aspni7_PID_1117757 // Aspni7_PID_1146408 // Aspni7_PID_1130281 // Aspni7_PID_1128430 // Aspni7_PID_1126174 // Aspni7_PID_1116571 // Aspni7_PID_1157032 // Aspni7_PID_1039502 // Asp…	// // // // // // // // // // // // // // // // // // // // // // // // // // // // // // // // // // // // // // // // // //	1.36303	1.04774e-06
GO:0019752	biological_process	carboxylic acid metabolic process	6	91	296	6834	1011	Aspni7_PID_1125454 // Aspni7_PID_1173782 // Aspni7_PID_1124090 // Aspni7_PID_1119402 // Aspni7_PID_1099236 // Aspni7_PID_1184874 // Aspni7_PID_1112365 // Aspni7_PID_1146378 // Aspni7_PID_1122523 // Aspni7_PID_1128495 // Aspni7_PID_1117532 // Aspni7_PID_1145617 // Aspni7_PID_1120326 // Aspni7_PID_1106359 // Aspni7_PID_1083843 // Aspni7_PID_1146107 // Aspni7_PID_1117757 // Aspni7_PID_1146408 // Asp…	// // // // // // // // // // // // // // // // // // // // // // // // // // // // // // // // // // // // // // // // // // // // // // // // // // // // // // // // // // // // // // // // // // // // // // // // // // // // // // // // // // // // // // // // // //	1.05529	1.44622e-09
GO:0044283	biological_process	small molecule biosynthetic process	4	55	132	6834	1011	Aspni7_PID_1125454 // Aspni7_PID_1173782 // Aspni7_PID_1119402 // Aspni7_PID_1099236 // Aspni7_PID_1112365 // Aspni7_PID_1146378 // Aspni7_PID_1122523 // Aspni7_PID_1128495 // Aspni7_PID_1120326 // Aspni7_PID_1083843 // Aspni7_PID_1117757 // Aspni7_PID_1146408 // Aspni7_PID_54854 // Aspni7_PID_1130281 // Aspni7_PID_1128430 // Aspni7_PID_1126174 // Aspni7_PID_1116571 // Aspni7_PID_1157032 // Aspni…	// // // // // // // // // // // // // // // // // // // // // // // // // // // // // // // // // // // // // // // // // // // // // // // // // // // // // //	1.49391	2.00884e-10
GO:0044711	biological_process	single-organism biosynthetic process	3	55	134	6834	1011	Aspni7_PID_1125454 // Aspni7_PID_1173782 // Aspni7_PID_1119402 // Aspni7_PID_1099236 // Aspni7_PID_1112365 // Aspni7_PID_1146378 // Aspni7_PID_1122523 // Aspni7_PID_1128495 // Aspni7_PID_1120326 // Aspni7_PID_1083843 // Aspni7_PID_1117757 // Aspni7_PID_1146408 // Aspni7_PID_54854 // Aspni7_PID_1130281 // Aspni7_PID_1128430 // Aspni7_PID_1126174 // Aspni7_PID_1116571 // Aspni7_PID_1157032 // Aspni…	// // // // // // // // // // // // // // // // // // // // // // // // // // // // // // // // // // // // // // // // // // // // // // // // // // // // // //	1.47222	3.22769e-10
GO:0046394	biological_process	carboxylic acid biosynthetic process	7	43	113	6834	1011	Aspni7_PID_1125454 // Aspni7_PID_1173782 // Aspni7_PID_1119402 // Aspni7_PID_1099236 // Aspni7_PID_1112365 // Aspni7_PID_1146378 // Aspni7_PID_1122523 // Aspni7_PID_1128495 // Aspni7_PID_1120326 // Aspni7_PID_1083843 // Aspni7_PID_1117757 // Aspni7_PID_1146408 // Aspni7_PID_1130281 // Aspni7_PID_1128430 // Aspni7_PID_1126174 // Aspni7_PID_1116571 // Aspni7_PID_1157032 // Aspni7_PID_1039502 // Asp…	// // // // // // // // // // // // // // // // // // // // // // // // // // // // // // // // // // // // // // // // // //	1.36303	1.04774e-06
GO:1901564	biological_process	organonitrogen compound metabolic process	3	115	409	6834	1011	Aspni7_PID_1125454 // Aspni7_PID_1124090 // Aspni7_PID_1182112 // Aspni7_PID_1099236 // Aspni7_PID_1184874 // Aspni7_PID_1143346 // Aspni7_PID_1112365 // Aspni7_PID_1146378 // Aspni7_PID_1122523 // Aspni7_PID_1145907 // Aspni7_PID_1128495 // Aspni7_PID_1117532 // Aspni7_PID_1145617 // Aspni7_PID_1146754 // Aspni7_PID_1120326 // Aspni7_PID_1219440 // Aspni7_PID_1146107 // Aspni7_PID_1117757 // Asp…	// // // // // // // // // // // // // // // // // // // // // // // // // // // // // // // // // // // // // // // // // // // // // // // // // // // // // // // // // // // // // // // // // // // // // // // // // // // // // // // // // // // // // // // // // // // // // // // // // // // // // // // // // // // // // // // // // //	0.92648	1.19524e-09
GO:1901566	biological_process	organonitrogen compound biosynthetic process	4	62	190	6834	1011	Aspni7_PID_1125454 // Aspni7_PID_1099236 // Aspni7_PID_1143346 // Aspni7_PID_1112365 // Aspni7_PID_1146378 // Aspni7_PID_1122523 // Aspni7_PID_1145907 // Aspni7_PID_1128495 // Aspni7_PID_1146754 // Aspni7_PID_1120326 // Aspni7_PID_1117757 // Aspni7_PID_1146408 // Aspni7_PID_1142991 // Aspni7_PID_1128430 // Aspni7_PID_1126174 // Aspni7_PID_225592 // Aspni7_PID_1157032 // Aspni7_PID_1201202 // Aspn…	// // // // // // // // // // // // // // // // // // // // // // // // // // // // // // // // // // // // // // // // // // // // // // // // // // // // // // // // // // // // //	1.14129	4.32878e-07
GO:0016705	molecular_function	oxidoreductase activity, acting on paired donors, with incorporation or reduction of molecular oxygen	3	42	159	6834	1011	Aspni7_PID_1112854 // Aspni7_PID_1173782 // Aspni7_PID_1167088 // Aspni7_PID_1119402 // Aspni7_PID_1118448 // Aspni7_PID_1157664 // Aspni7_PID_1132825 // Aspni7_PID_1100525 // Aspni7_PID_1116467 // Aspni7_PID_1143258 // Aspni7_PID_1127360 // Aspni7_PID_1147158 // Aspni7_PID_1183127 // Aspni7_PID_1127636 // Aspni7_PID_1148070 // Aspni7_PID_1146509 // Aspni7_PID_1022190 // Aspni7_PID_1140781 // Asp…	// // // // // // // // // // // // // // // // // // // // // // // // // // // // // // // // // // // // // // // // //	0.836382	0.0253879
GO:0006811	biological_process	ion transport	5	55	197	6834	1011	Aspni7_PID_1165321 // Aspni7_PID_1159103 // Aspni7_PID_1143335 // Aspni7_PID_1101888 // Aspni7_PID_1169809 // Aspni7_PID_1181781 // Aspni7_PID_1145907 // Aspni7_PID_1146754 // Aspni7_PID_36425 // Aspni7_PID_1188840 // Aspni7_PID_1209285 // Aspni7_PID_1187191 // Aspni7_PID_1206763 // Aspni7_PID_1026385 // Aspni7_PID_1160804 // Aspni7_PID_1122731 // Aspni7_PID_1158534 // Aspni7_PID_1110659 // Aspni…	// // // // // // // // // // // // // // // // // // // // // // // // // // // // // // // // // // // // // // // // // // // // // // // // // // // // // //	0.916255	0.000790928
GO:0006820	biological_process	anion transport	6	30	106	6834	1011	Aspni7_PID_1165321 // Aspni7_PID_1159103 // Aspni7_PID_1101888 // Aspni7_PID_1169809 // Aspni7_PID_36425 // Aspni7_PID_1188840 // Aspni7_PID_1209285 // Aspni7_PID_1187191 // Aspni7_PID_1206763 // Aspni7_PID_1026385 // Aspni7_PID_1160804 // Aspni7_PID_1110659 // Aspni7_PID_1104385 // Aspni7_PID_1158914 // Aspni7_PID_1125084 // Aspni7_PID_1158864 // Aspni7_PID_1141872 // Aspni7_PID_1185033 // Aspni…	// // // // // // // // // // // // // // // // // // // // // // // // // // // // //	0.935917	0.0614043
GO:0006865	biological_process	amino acid transport	9	23	59	6834	1011	Aspni7_PID_1165321 // Aspni7_PID_1159103 // Aspni7_PID_1101888 // Aspni7_PID_1169809 // Aspni7_PID_1209285 // Aspni7_PID_1187191 // Aspni7_PID_1206763 // Aspni7_PID_1026385 // Aspni7_PID_1160804 // Aspni7_PID_1110659 // Aspni7_PID_1158914 // Aspni7_PID_1125084 // Aspni7_PID_1158864 // Aspni7_PID_1141872 // Aspni7_PID_1185033 // Aspni7_PID_189779 // Aspni7_PID_1135856 // Aspni7_PID_1118294 // Aspn…	// // // // // // // // // // // // // // // // // // // // // //	1.39787	0.0025069
GO:0015849	biological_process	organic acid transport	5	23	60	6834	1011	Aspni7_PID_1165321 // Aspni7_PID_1159103 // Aspni7_PID_1101888 // Aspni7_PID_1169809 // Aspni7_PID_1209285 // Aspni7_PID_1187191 // Aspni7_PID_1206763 // Aspni7_PID_1026385 // Aspni7_PID_1160804 // Aspni7_PID_1110659 // Aspni7_PID_1158914 // Aspni7_PID_1125084 // Aspni7_PID_1158864 // Aspni7_PID_1141872 // Aspni7_PID_1185033 // Aspni7_PID_189779 // Aspni7_PID_1135856 // Aspni7_PID_1118294 // Aspn…	// // // // // // // // // // // // // // // // // // // // // //	1.37362	0.00316537
GO:0044765	biological_process	single-organism transport	4	78	362	6834	1011	Aspni7_PID_1165321 // Aspni7_PID_1159103 // Aspni7_PID_1143335 // Aspni7_PID_1101888 // Aspni7_PID_1157134 // Aspni7_PID_1169809 // Aspni7_PID_1181781 // Aspni7_PID_1184655 // Aspni7_PID_1145907 // Aspni7_PID_1146754 // Aspni7_PID_36425 // Aspni7_PID_1083843 // Aspni7_PID_1188840 // Aspni7_PID_1209285 // Aspni7_PID_1118408 // Aspni7_PID_1187191 // Aspni7_PID_1121621 // Aspni7_PID_1206763 // Aspni…	// // // // // // // // // // // // // // // // // // // // // // // // // // // // // // // // // // // // // // // // // // // // // // // // // // // // // // // // // // // // // // // // // // // // // // // // // // // // //	0.542504	0.0652138
GO:0046942	biological_process	carboxylic acid transport	8	23	60	6834	1011	Aspni7_PID_1165321 // Aspni7_PID_1159103 // Aspni7_PID_1101888 // Aspni7_PID_1169809 // Aspni7_PID_1209285 // Aspni7_PID_1187191 // Aspni7_PID_1206763 // Aspni7_PID_1026385 // Aspni7_PID_1160804 // Aspni7_PID_1110659 // Aspni7_PID_1158914 // Aspni7_PID_1125084 // Aspni7_PID_1158864 // Aspni7_PID_1141872 // Aspni7_PID_1185033 // Aspni7_PID_189779 // Aspni7_PID_1135856 // Aspni7_PID_1118294 // Aspn…	// // // // // // // // // // // // // // // // // // // // // //	1.37362	0.00316537
GO:0071705	biological_process	nitrogen compound transport	4	29	81	6834	1011	Aspni7_PID_1165321 // Aspni7_PID_1159103 // Aspni7_PID_1101888 // Aspni7_PID_1169809 // Aspni7_PID_1227867 // Aspni7_PID_1209285 // Aspni7_PID_1187191 // Aspni7_PID_1206763 // Aspni7_PID_1026385 // Aspni7_PID_1160804 // Aspni7_PID_1110659 // Aspni7_PID_39788 // Aspni7_PID_1158914 // Aspni7_PID_1125084 // Aspni7_PID_1158864 // Aspni7_PID_1141872 // Aspni7_PID_1185033 // Aspni7_PID_1122826 // Aspni…	// // // // // // // // // // // // // // // // // // // // // // // // // // // //	1.27508	0.00123656
GO:0005215	molecular_function	transporter activity	1	159	838	6834	1011	Aspni7_PID_1165321 // Aspni7_PID_1187790 // Aspni7_PID_1159103 // Aspni7_PID_1112853 // Aspni7_PID_1145996 // Aspni7_PID_1162007 // Aspni7_PID_1143335 // Aspni7_PID_1101888 // Aspni7_PID_1146101 // Aspni7_PID_1157134 // Aspni7_PID_1187021 // Aspni7_PID_1128338 // Aspni7_PID_1169809 // Aspni7_PID_1144141 // Aspni7_PID_1157712 // Aspni7_PID_1181781 // Aspni7_PID_1123754 // Aspni7_PID_1184655 // Asp…	// // // // // // // // // // // // // // // // // // // // // // // // // // // // // // // // // // // // // // // // // // // // // // // // // // // // // // // // // // // // // // // // // // // // // // // // // // // // // // // // // // // // // // // // // // // // // // // // // // // // // // // // // // // // // // // // // // // // // // // // // // // // // // // // // // // // // …	0.359024	0.0638344
GO:0005342	molecular_function	organic acid transmembrane transporter activity	4	23	62	6834	1011	Aspni7_PID_1165321 // Aspni7_PID_1159103 // Aspni7_PID_1101888 // Aspni7_PID_1169809 // Aspni7_PID_1209285 // Aspni7_PID_1187191 // Aspni7_PID_1206763 // Aspni7_PID_1026385 // Aspni7_PID_1160804 // Aspni7_PID_1110659 // Aspni7_PID_1158914 // Aspni7_PID_1125084 // Aspni7_PID_1158864 // Aspni7_PID_1141872 // Aspni7_PID_1185033 // Aspni7_PID_189779 // Aspni7_PID_1135856 // Aspni7_PID_1118294 // Aspn…	// // // // // // // // // // // // // // // // // // // // // //	1.32631	0.00477249
GO:0008509	molecular_function	anion transmembrane transporter activity	5	31	105	6834	1011	Aspni7_PID_1165321 // Aspni7_PID_1159103 // Aspni7_PID_1101888 // Aspni7_PID_1169809 // Aspni7_PID_1107325 // Aspni7_PID_36425 // Aspni7_PID_1188840 // Aspni7_PID_1209285 // Aspni7_PID_1187191 // Aspni7_PID_1206763 // Aspni7_PID_1026385 // Aspni7_PID_1160804 // Aspni7_PID_1113589 // Aspni7_PID_1110659 // Aspni7_PID_1104385 // Aspni7_PID_1158914 // Aspni7_PID_1125084 // Aspni7_PID_1158864 // Aspni…	// // // // // // // // // // // // // // // // // // // // // // // // // // // // // //	0.996898	0.0241889
GO:0015075	molecular_function	ion transmembrane transporter activity	4	91	385	6834	1011	Aspni7_PID_1165321 // Aspni7_PID_1159103 // Aspni7_PID_1143335 // Aspni7_PID_1101888 // Aspni7_PID_1157134 // Aspni7_PID_1169809 // Aspni7_PID_1144141 // Aspni7_PID_1181781 // Aspni7_PID_1184655 // Aspni7_PID_1145907 // Aspni7_PID_1146754 // Aspni7_PID_1107325 // Aspni7_PID_36425 // Aspni7_PID_1083843 // Aspni7_PID_1141219 // Aspni7_PID_1105733 // Aspni7_PID_1141664 // Aspni7_PID_1188840 // Aspni…	// // // // // // // // // // // // // // // // // // // // // // // // // // // // // // // // // // // // // // // // // // // // // // // // // // // // // // // // // // // // // // // // // // // // // // // // // // // // // // // // // // // // // // // // // //	0.676027	0.00104193
GO:0015171	molecular_function	amino acid transmembrane transporter activity	8	23	59	6834	1011	Aspni7_PID_1165321 // Aspni7_PID_1159103 // Aspni7_PID_1101888 // Aspni7_PID_1169809 // Aspni7_PID_1209285 // Aspni7_PID_1187191 // Aspni7_PID_1206763 // Aspni7_PID_1026385 // Aspni7_PID_1160804 // Aspni7_PID_1110659 // Aspni7_PID_1158914 // Aspni7_PID_1125084 // Aspni7_PID_1158864 // Aspni7_PID_1141872 // Aspni7_PID_1185033 // Aspni7_PID_189779 // Aspni7_PID_1135856 // Aspni7_PID_1118294 // Aspn…	// // // // // // // // // // // // // // // // // // // // // //	1.39787	0.0025069
GO:0022857	molecular_function	transmembrane transporter activity	2	105	463	6834	1011	Aspni7_PID_1165321 // Aspni7_PID_1187790 // Aspni7_PID_1159103 // Aspni7_PID_1143335 // Aspni7_PID_1101888 // Aspni7_PID_1157134 // Aspni7_PID_1169809 // Aspni7_PID_1144141 // Aspni7_PID_1181781 // Aspni7_PID_1184655 // Aspni7_PID_1127867 // Aspni7_PID_1145907 // Aspni7_PID_1146754 // Aspni7_PID_1107325 // Aspni7_PID_36425 // Aspni7_PID_1083843 // Aspni7_PID_1160382 // Aspni7_PID_1141219 // Aspni…	// // // // // // // // // // // // // // // // // // // // // // // // // // // // // // // // // // // // // // // // // // // // // // // // // // // // // // // // // // // // // // // // // // // // // // // // // // // // // // // // // // // // // // // // // // // // // // // // // // // // // // // //	0.616324	0.00122539
GO:0022891	molecular_function	substrate-specific transmembrane transporter activity	3	95	406	6834	1011	Aspni7_PID_1165321 // Aspni7_PID_1159103 // Aspni7_PID_1143335 // Aspni7_PID_1101888 // Aspni7_PID_1157134 // Aspni7_PID_1169809 // Aspni7_PID_1144141 // Aspni7_PID_1181781 // Aspni7_PID_1184655 // Aspni7_PID_1145907 // Aspni7_PID_1146754 // Aspni7_PID_1107325 // Aspni7_PID_36425 // Aspni7_PID_1083843 // Aspni7_PID_1141219 // Aspni7_PID_1105733 // Aspni7_PID_1141664 // Aspni7_PID_1227867 // Aspni…	// // // // // // // // // // // // // // // // // // // // // // // // // // // // // // // // // // // // // // // // // // // // // // // // // // // // // // // // // // // // // // // // // // // // // // // // // // // // // // // // // // // // // // // // // // // // // //	0.661467	0.00101979
GO:0022892	molecular_function	substrate-specific transporter activity	2	95	438	6834	1011	Aspni7_PID_1165321 // Aspni7_PID_1159103 // Aspni7_PID_1143335 // Aspni7_PID_1101888 // Aspni7_PID_1157134 // Aspni7_PID_1169809 // Aspni7_PID_1144141 // Aspni7_PID_1181781 // Aspni7_PID_1184655 // Aspni7_PID_1145907 // Aspni7_PID_1146754 // Aspni7_PID_1107325 // Aspni7_PID_36425 // Aspni7_PID_1083843 // Aspni7_PID_1141219 // Aspni7_PID_1105733 // Aspni7_PID_1141664 // Aspni7_PID_1227867 // Aspni…	// // // // // // // // // // // // // // // // // // // // // // // // // // // // // // // // // // // // // // // // // // // // // // // // // // // // // // // // // // // // // // // // // // // // // // // // // // // // // // // // // // // // // // // // // // // // // //	0.552016	0.01453
GO:0046943	molecular_function	carboxylic acid transmembrane transporter activity	7	23	62	6834	1011	Aspni7_PID_1165321 // Aspni7_PID_1159103 // Aspni7_PID_1101888 // Aspni7_PID_1169809 // Aspni7_PID_1209285 // Aspni7_PID_1187191 // Aspni7_PID_1206763 // Aspni7_PID_1026385 // Aspni7_PID_1160804 // Aspni7_PID_1110659 // Aspni7_PID_1158914 // Aspni7_PID_1125084 // Aspni7_PID_1158864 // Aspni7_PID_1141872 // Aspni7_PID_1185033 // Aspni7_PID_189779 // Aspni7_PID_1135856 // Aspni7_PID_1118294 // Aspn…	// // // // // // // // // // // // // // // // // // // // // //	1.32631	0.00477249
GO:0016020	cellular_component	membrane	1	211	1141	6834	1011	Aspni7_PID_1165321 // Aspni7_PID_1187790 // Aspni7_PID_1159103 // Aspni7_PID_1112853 // Aspni7_PID_1145996 // Aspni7_PID_1162007 // Aspni7_PID_1173782 // Aspni7_PID_1143335 // Aspni7_PID_1101888 // Aspni7_PID_1146101 // Aspni7_PID_1119402 // Aspni7_PID_1182112 // Aspni7_PID_1144392 // Aspni7_PID_1157134 // Aspni7_PID_1187021 // Aspni7_PID_1128338 // Aspni7_PID_1169809 // Aspni7_PID_1157712 // Asp…	// // // // // // // // // // // // // // // // // // // // // // // // // // // // // // // // // // // // // // // // // // // // // // // // // // // // // // // // // // // // // // // // // // // // // // // // // // // // // // // // // // // // // // // // // // // // // // // // // // // // // // // // // // // // // // // // // // // // // // // // // // // // // // // // // // // // // …	0.321963	0.0299347
GO:0005737	cellular_component	cytoplasm	5	108	518	6834	1011	Aspni7_PID_1106869 // Aspni7_PID_1173782 // Aspni7_PID_1119402 // Aspni7_PID_1182112 // Aspni7_PID_1144141 // Aspni7_PID_1112365 // Aspni7_PID_1120326 // Aspni7_PID_1146107 // Aspni7_PID_1141219 // Aspni7_PID_1113466 // Aspni7_PID_1105733 // Aspni7_PID_1118408 // Aspni7_PID_1145995 // Aspni7_PID_1124496 // Aspni7_PID_1148099 // Aspni7_PID_1122731 // Aspni7_PID_1158534 // Aspni7_PID_1170126 // Asp…	// // // // // // // // // // // // // // // // // // // // // // // // // // // // // // // // // // // // // // // // // // // // // // // // // // // // // // // // // // // // // // // // // // // // // // // // // // // // // // // // // // // // // // // // // // // // // // // // // // // // // // // // // // //	0.495026	0.0221812
GO:0016717	molecular_function	oxidoreductase activity, acting on paired donors, with oxidation of a pair of donors resulting in the reduction of molecular oxygen to two molecules of water	4	6	8	6834	1011	Aspni7_PID_1173782 // Aspni7_PID_1119402 // Aspni7_PID_1100525 // Aspni7_PID_1148070 // Aspni7_PID_1108869 // Aspni7_PID_1159581	// // // // //	2.34191	0.0606155
GO:0044444	cellular_component	cytoplasmic part	6	78	359	6834	1011	Aspni7_PID_1173782 // Aspni7_PID_1119402 // Aspni7_PID_1182112 // Aspni7_PID_1144141 // Aspni7_PID_1120326 // Aspni7_PID_1141219 // Aspni7_PID_1113466 // Aspni7_PID_1105733 // Aspni7_PID_1118408 // Aspni7_PID_1148099 // Aspni7_PID_1122731 // Aspni7_PID_1158534 // Aspni7_PID_1170126 // Aspni7_PID_1146652 // Aspni7_PID_1130281 // Aspni7_PID_225592 // Aspni7_PID_1143848 // Aspni7_PID_1168765 // Aspn…	// // // // // // // // // // // // // // // // // // // // // // // // // // // // // // // // // // // // // // // // // // // // // // // // // // // // // // // // // // // // // // // // // // // // // // // // // // // // //	0.554509	0.0537589
GO:0000041	biological_process	transition metal ion transport	8	9	12	6834	1011	Aspni7_PID_1143335 // Aspni7_PID_1181781 // Aspni7_PID_1122731 // Aspni7_PID_1158534 // Aspni7_PID_1101605 // Aspni7_PID_1164387 // Aspni7_PID_1174240 // Aspni7_PID_1116028 // Aspni7_PID_42165	// // // // // // // //	2.34191	0.00259411
GO:1901605	biological_process	alpha-amino acid metabolic process	8	40	112	6834	1011	Aspni7_PID_1124090 // Aspni7_PID_1112365 // Aspni7_PID_1146378 // Aspni7_PID_1122523 // Aspni7_PID_1145617 // Aspni7_PID_1120326 // Aspni7_PID_1117757 // Aspni7_PID_1146408 // Aspni7_PID_1148269 // Aspni7_PID_1158285 // Aspni7_PID_1121585 // Aspni7_PID_1126174 // Aspni7_PID_1168765 // Aspni7_PID_1157032 // Aspni7_PID_1161480 // Aspni7_PID_1117419 // Aspni7_PID_1119655 // Aspni7_PID_1179299 // Asp…	// // // // // // // // // // // // // // // // // // // // // // // // // // // // // // // // // // // // // // //	1.27152	2.40111e-05
GO:0008483	molecular_function	transaminase activity	4	15	38	6834	1011	Aspni7_PID_1184874 // Aspni7_PID_1117757 // Aspni7_PID_1093795 // Aspni7_PID_1125617 // Aspni7_PID_1126481 // Aspni7_PID_1145331 // Aspni7_PID_1104192 // Aspni7_PID_1146675 // Aspni7_PID_1118321 // Aspni7_PID_1119261 // Aspni7_PID_1069255 // Aspni7_PID_1168482 // Aspni7_PID_1176455 // Aspni7_PID_1125022 // Aspni7_PID_1127282	// // // // // // // // // // // // // //	1.41591	0.0502851
GO:0004129	molecular_function	cytochrome-c oxidase activity	9	7	8	6834	1011	Aspni7_PID_1144141 // Aspni7_PID_1141219 // Aspni7_PID_1105733 // Aspni7_PID_1141664 // Aspni7_PID_1144950 // Aspni7_PID_1147272 // Aspni7_PID_1176298	// // // // // //	2.5643	0.00468433
GO:0015002	molecular_function	heme-copper terminal oxidase activity	3	7	8	6834	1011	Aspni7_PID_1144141 // Aspni7_PID_1141219 // Aspni7_PID_1105733 // Aspni7_PID_1141664 // Aspni7_PID_1144950 // Aspni7_PID_1147272 // Aspni7_PID_1176298	// // // // // //	2.5643	0.00468433
GO:0016675	molecular_function	oxidoreductase activity, acting on a heme group of donors	3	7	8	6834	1011	Aspni7_PID_1144141 // Aspni7_PID_1141219 // Aspni7_PID_1105733 // Aspni7_PID_1141664 // Aspni7_PID_1144950 // Aspni7_PID_1147272 // Aspni7_PID_1176298	// // // // // //	2.5643	0.00468433
GO:0016676	molecular_function	oxidoreductase activity, acting on a heme group of donors, oxygen as acceptor	4	7	8	6834	1011	Aspni7_PID_1144141 // Aspni7_PID_1141219 // Aspni7_PID_1105733 // Aspni7_PID_1141664 // Aspni7_PID_1144950 // Aspni7_PID_1147272 // Aspni7_PID_1176298	// // // // // //	2.5643	0.00468433
GO:0005739	cellular_component	mitochondrion	7	26	76	6834	1011	Aspni7_PID_1144141 // Aspni7_PID_1141219 // Aspni7_PID_1113466 // Aspni7_PID_1105733 // Aspni7_PID_1148099 // Aspni7_PID_1122731 // Aspni7_PID_1158534 // Aspni7_PID_225592 // Aspni7_PID_1104917 // Aspni7_PID_1144942 // Aspni7_PID_1178940 // Aspni7_PID_1106244 // Aspni7_PID_1184673 // Aspni7_PID_1143153 // Aspni7_PID_1145253 // Aspni7_PID_1147749 // Aspni7_PID_1147272 // Aspni7_PID_1117798 // Aspn…	// // // // // // // // // // // // // // // // // // // // // // // // //	1.20946	0.00675953
GO:1901607	biological_process	alpha-amino acid biosynthetic process	9	24	67	6834	1011	Aspni7_PID_1112365 // Aspni7_PID_1146378 // Aspni7_PID_1122523 // Aspni7_PID_1120326 // Aspni7_PID_1117757 // Aspni7_PID_1146408 // Aspni7_PID_1126174 // Aspni7_PID_1157032 // Aspni7_PID_1117419 // Aspni7_PID_1119655 // Aspni7_PID_1142378 // Aspni7_PID_1186916 // Aspni7_PID_1110482 // Aspni7_PID_1184453 // Aspni7_PID_1208115 // Aspni7_PID_1108450 // Aspni7_PID_1123047 // Aspni7_PID_1030265 // Asp…	// // // // // // // // // // // // // // // // // // // // // // //	1.27582	0.00602183
GO:0051186	biological_process	cofactor metabolic process	3	22	70	6834	1011	Aspni7_PID_1219440 // Aspni7_PID_1128430 // Aspni7_PID_225592 // Aspni7_PID_1162278 // Aspni7_PID_1180702 // Aspni7_PID_1227886 // Aspni7_PID_1137906 // Aspni7_PID_1185989 // Aspni7_PID_1143952 // Aspni7_PID_1110482 // Aspni7_PID_1138789 // Aspni7_PID_1114282 // Aspni7_PID_1120740 // Aspni7_PID_38807 // Aspni7_PID_1182232 // Aspni7_PID_1135072 // Aspni7_PID_1112407 // Aspni7_PID_1212687 // Aspni7…	// // // // // // // // // // // // // // // // // // // // //	1.0871	0.0783289
GO:0033013	biological_process	tetrapyrrole metabolic process	4	8	12	6834	1011	Aspni7_PID_225592 // Aspni7_PID_1117413 // Aspni7_PID_1162278 // Aspni7_PID_1180306 // Aspni7_PID_38807 // Aspni7_PID_1135072 // Aspni7_PID_1112407 // Aspni7_PID_1226042	// // // // // // //	2.17198	0.0209943
GO:0033014	biological_process	tetrapyrrole biosynthetic process	5	8	12	6834	1011	Aspni7_PID_225592 // Aspni7_PID_1117413 // Aspni7_PID_1162278 // Aspni7_PID_1180306 // Aspni7_PID_38807 // Aspni7_PID_1135072 // Aspni7_PID_1112407 // Aspni7_PID_1226042	// // // // // // //	2.17198	0.0209943

## Sheet: 3.result_Aspni7.4v7.Dq.txt_UP
GOID	Ontology	Term	Level	q	m	t	k	probes	annotations	log_odds_ratio	p
GO:0048037	molecular_function	cofactor binding	2	46	490	6834	314	Aspni7_PID_1112167 // Aspni7_PID_1170655 // Aspni7_PID_1148627 // Aspni7_PID_1116473 // Aspni7_PID_1080089 // Aspni7_PID_1169434 // Aspni7_PID_1126920 // Aspni7_PID_1079484 // Aspni7_PID_1079950 // Aspni7_PID_1102698 // Aspni7_PID_1186355 // Aspni7_PID_1111060 // Aspni7_PID_1108909 // Aspni7_PID_1118856 // Aspni7_PID_1157348 // Aspni7_PID_1216498 // Aspni7_PID_1187279 // Aspni7_PID_1162937 // Asp…	// // // // // // // // // // // // // // // // // // // // // // // // // // // // // // // // // // // // // // // // // // // // //	1.03082	0.00134539
GO:0003824	molecular_function	catalytic activity	1	251	4433	6834	314	Aspni7_PID_1112167 // Aspni7_PID_1170655 // Aspni7_PID_1081788 // Aspni7_PID_1148627 // Aspni7_PID_1116473 // Aspni7_PID_1116467 // Aspni7_PID_1080089 // Aspni7_PID_1139199 // Aspni7_PID_1169434 // Aspni7_PID_1095189 // Aspni7_PID_1126920 // Aspni7_PID_1114656 // Aspni7_PID_1130281 // Aspni7_PID_175753 // Aspni7_PID_1080155 // Aspni7_PID_1180486 // Aspni7_PID_1079484 // Aspni7_PID_50199 // Aspni7…	// // // // // // // // // // // // // // // // // // // // // // // // // // // // // // // // // // // // // // // // // // // // // // // // // // // // // // // // // // // // // // // // // // // // // // // // // // // // // // // // // // // // // // // // // // // // // // // // // // // // // // // // // // // // // // // // // // // // // // // // // // // // // // // // // // // // // …	0.30137	5.58733e-06
GO:0016491	molecular_function	oxidoreductase activity	2	113	1351	6834	314	Aspni7_PID_1170655 // Aspni7_PID_1081788 // Aspni7_PID_1116473 // Aspni7_PID_1116467 // Aspni7_PID_1139199 // Aspni7_PID_1169434 // Aspni7_PID_1114656 // Aspni7_PID_1130281 // Aspni7_PID_175753 // Aspni7_PID_1080155 // Aspni7_PID_1180486 // Aspni7_PID_1079484 // Aspni7_PID_50199 // Aspni7_PID_1079950 // Aspni7_PID_1148632 // Aspni7_PID_1158928 // Aspni7_PID_130535 // Aspni7_PID_1114655 // Aspni7_…	// // // // // // // // // // // // // // // // // // // // // // // // // // // // // // // // // // // // // // // // // // // // // // // // // // // // // // // // // // // // // // // // // // // // // // // // // // // // // // // // // // // // // // // // // // // // // // // // // // // // // // // // // // // // // // // //	0.864261	3.07872e-08
GO:0016597	molecular_function	amino acid binding	5	14	67	6834	314	Aspni7_PID_1170655 // Aspni7_PID_1148627 // Aspni7_PID_1080089 // Aspni7_PID_1102698 // Aspni7_PID_1108909 // Aspni7_PID_1168636 // Aspni7_PID_1166499 // Aspni7_PID_1104204 // Aspni7_PID_1114546 // Aspni7_PID_1114420 // Aspni7_PID_1159456 // Aspni7_PID_1188789 // Aspni7_PID_1087173 // Aspni7_PID_123334	// // // // // // // // // // // // //	2.18516	0.00120763
GO:0019842	molecular_function	vitamin binding	3	16	79	6834	314	Aspni7_PID_1170655 // Aspni7_PID_1148627 // Aspni7_PID_1080089 // Aspni7_PID_1102698 // Aspni7_PID_1108909 // Aspni7_PID_1168636 // Aspni7_PID_1166499 // Aspni7_PID_1104204 // Aspni7_PID_1114546 // Aspni7_PID_1131693 // Aspni7_PID_1114420 // Aspni7_PID_1159456 // Aspni7_PID_1183000 // Aspni7_PID_1188789 // Aspni7_PID_1087173 // Aspni7_PID_123334	// // // // // // // // // // // // // // //	2.14011	0.000475857
GO:0031177	molecular_function	phosphopantetheine binding	7	14	61	6834	314	Aspni7_PID_1170655 // Aspni7_PID_1148627 // Aspni7_PID_1080089 // Aspni7_PID_1102698 // Aspni7_PID_1108909 // Aspni7_PID_1168636 // Aspni7_PID_1166499 // Aspni7_PID_1104204 // Aspni7_PID_1114546 // Aspni7_PID_1114420 // Aspni7_PID_1159456 // Aspni7_PID_1188789 // Aspni7_PID_1087173 // Aspni7_PID_123334	// // // // // // // // // // // // //	2.32051	0.000475857
GO:0031406	molecular_function	carboxylic acid binding	4	15	73	6834	314	Aspni7_PID_1170655 // Aspni7_PID_1148627 // Aspni7_PID_1080089 // Aspni7_PID_1102698 // Aspni7_PID_1108909 // Aspni7_PID_1168636 // Aspni7_PID_1166499 // Aspni7_PID_1104204 // Aspni7_PID_1114546 // Aspni7_PID_1114420 // Aspni7_PID_1159456 // Aspni7_PID_1183000 // Aspni7_PID_1188789 // Aspni7_PID_1087173 // Aspni7_PID_123334	// // // // // // // // // // // // // //	2.16096	0.000728627
GO:0033218	molecular_function	amide binding	2	15	69	6834	314	Aspni7_PID_1170655 // Aspni7_PID_1148627 // Aspni7_PID_1080089 // Aspni7_PID_1102698 // Aspni7_PID_1108909 // Aspni7_PID_1168636 // Aspni7_PID_1166499 // Aspni7_PID_1104204 // Aspni7_PID_1114546 // Aspni7_PID_1114420 // Aspni7_PID_1159456 // Aspni7_PID_1183000 // Aspni7_PID_1188789 // Aspni7_PID_1087173 // Aspni7_PID_123334	// // // // // // // // // // // // // //	2.24226	0.000475857
GO:0072341	molecular_function	modified amino acid binding	6	14	61	6834	314	Aspni7_PID_1170655 // Aspni7_PID_1148627 // Aspni7_PID_1080089 // Aspni7_PID_1102698 // Aspni7_PID_1108909 // Aspni7_PID_1168636 // Aspni7_PID_1166499 // Aspni7_PID_1104204 // Aspni7_PID_1114546 // Aspni7_PID_1114420 // Aspni7_PID_1159456 // Aspni7_PID_1188789 // Aspni7_PID_1087173 // Aspni7_PID_123334	// // // // // // // // // // // // //	2.32051	0.000475857
GO:0004497	molecular_function	monooxygenase activity	3	29	250	6834	314	Aspni7_PID_1116467 // Aspni7_PID_1139199 // Aspni7_PID_1080155 // Aspni7_PID_1148632 // Aspni7_PID_1114655 // Aspni7_PID_1125146 // Aspni7_PID_1158652 // Aspni7_PID_1084668 // Aspni7_PID_1159980 // Aspni7_PID_1112728 // Aspni7_PID_1172593 // Aspni7_PID_1154545 // Aspni7_PID_1112143 // Aspni7_PID_1157289 // Aspni7_PID_1186358 // Aspni7_PID_1092956 // Aspni7_PID_1200256 // Aspni7_PID_1167230 // Asp…	// // // // // // // // // // // // // // // // // // // // // // // // // // // //	1.33609	0.00207063
GO:0005506	molecular_function	iron ion binding	6	24	230	6834	314	Aspni7_PID_1116467 // Aspni7_PID_1080155 // Aspni7_PID_1148632 // Aspni7_PID_130535 // Aspni7_PID_1158652 // Aspni7_PID_1084668 // Aspni7_PID_1118856 // Aspni7_PID_1169678 // Aspni7_PID_1112728 // Aspni7_PID_1172593 // Aspni7_PID_1154545 // Aspni7_PID_1112143 // Aspni7_PID_1157289 // Aspni7_PID_1186358 // Aspni7_PID_1167230 // Aspni7_PID_1187214 // Aspni7_PID_1152492 // Aspni7_PID_1148540 // Aspn…	// // // // // // // // // // // // // // // // // // // // // // //	1.18337	0.0597116
GO:0020037	molecular_function	heme binding	4	22	212	6834	314	Aspni7_PID_1116467 // Aspni7_PID_1080155 // Aspni7_PID_1148632 // Aspni7_PID_1142967 // Aspni7_PID_1158652 // Aspni7_PID_1084668 // Aspni7_PID_1187212 // Aspni7_PID_1112728 // Aspni7_PID_1172593 // Aspni7_PID_1154545 // Aspni7_PID_1112143 // Aspni7_PID_1157289 // Aspni7_PID_1186358 // Aspni7_PID_1167230 // Aspni7_PID_1152492 // Aspni7_PID_1148540 // Aspni7_PID_127805 // Aspni7_PID_1164593 // Aspn…	// // // // // // // // // // // // // // // // // // // // //	1.1754	0.0959544
GO:0046906	molecular_function	tetrapyrrole binding	3	22	212	6834	314	Aspni7_PID_1116467 // Aspni7_PID_1080155 // Aspni7_PID_1148632 // Aspni7_PID_1142967 // Aspni7_PID_1158652 // Aspni7_PID_1084668 // Aspni7_PID_1187212 // Aspni7_PID_1112728 // Aspni7_PID_1172593 // Aspni7_PID_1154545 // Aspni7_PID_1112143 // Aspni7_PID_1157289 // Aspni7_PID_1186358 // Aspni7_PID_1167230 // Aspni7_PID_1152492 // Aspni7_PID_1148540 // Aspni7_PID_127805 // Aspni7_PID_1164593 // Aspn…	// // // // // // // // // // // // // // // // // // // // //	1.1754	0.0959544
GO:0016054	biological_process	organic acid catabolic process	5	7	29	6834	314	Aspni7_PID_1111060 // Aspni7_PID_1127676 // Aspni7_PID_1126350 // Aspni7_PID_1170900 // Aspni7_PID_1156453 // Aspni7_PID_1158285 // Aspni7_PID_1117523	// // // // // //	2.39327	0.0959544
GO:0044282	biological_process	small molecule catabolic process	4	8	31	6834	314	Aspni7_PID_1111060 // Aspni7_PID_1127676 // Aspni7_PID_1126350 // Aspni7_PID_1221203 // Aspni7_PID_1170900 // Aspni7_PID_1156453 // Aspni7_PID_1158285 // Aspni7_PID_1117523	// // // // // // //	2.4897	0.0303507
GO:0044712	biological_process	single-organism catabolic process	3	8	31	6834	314	Aspni7_PID_1111060 // Aspni7_PID_1127676 // Aspni7_PID_1126350 // Aspni7_PID_1221203 // Aspni7_PID_1170900 // Aspni7_PID_1156453 // Aspni7_PID_1158285 // Aspni7_PID_1117523	// // // // // // //	2.4897	0.0303507
GO:0046395	biological_process	carboxylic acid catabolic process	7	7	29	6834	314	Aspni7_PID_1111060 // Aspni7_PID_1127676 // Aspni7_PID_1126350 // Aspni7_PID_1170900 // Aspni7_PID_1156453 // Aspni7_PID_1158285 // Aspni7_PID_1117523	// // // // // //	2.39327	0.0959544
GO:1901565	biological_process	organonitrogen compound catabolic process	4	10	50	6834	314	Aspni7_PID_1111060 // Aspni7_PID_1086727 // Aspni7_PID_1127676 // Aspni7_PID_1088919 // Aspni7_PID_1126350 // Aspni7_PID_1152313 // Aspni7_PID_1221203 // Aspni7_PID_1170900 // Aspni7_PID_1156453 // Aspni7_PID_1158285	// // // // // // // // //	2.12197	0.0357672

## Sheet: 4.result_Aspni7.4v7.Dq.txt_DW
GOID	Ontology	Term	Level	q	m	t	k	probes	annotations	log_odds_ratio	p
GO:0003674	molecular_function	molecular_function	0	362	6399	6834	372	Aspni7_PID_1085285 // Aspni7_PID_1182370 // Aspni7_PID_1149968 // Aspni7_PID_1099760 // Aspni7_PID_1146509 // Aspni7_PID_1161570 // Aspni7_PID_1161341 // Aspni7_PID_1164071 // Aspni7_PID_1126171 // Aspni7_PID_1155930 // Aspni7_PID_1140533 // Aspni7_PID_1107655 // Aspni7_PID_1008733 // Aspni7_PID_1146483 // Aspni7_PID_1176802 // Aspni7_PID_1165009 // Aspni7_PID_1158625 // Aspni7_PID_1144041 // Asp…	// // // // // // // // // // // // // // // // // // // // // // // // // // // // // // // // // // // // // // // // // // // // // // // // // // // // // // // // // // // // // // // // // // // // // // // // // // // // // // // // // // // // // // // // // // // // // // // // // // // // // // // // // // // // // // // // // // // // // // // // // // // // // // // // // // // // // …	0.0555709	0.0939764
GO:0003824	molecular_function	catalytic activity	1	287	4433	6834	372	Aspni7_PID_1085285 // Aspni7_PID_1182370 // Aspni7_PID_1149968 // Aspni7_PID_1099760 // Aspni7_PID_1146509 // Aspni7_PID_1161570 // Aspni7_PID_1161341 // Aspni7_PID_1164071 // Aspni7_PID_1126171 // Aspni7_PID_1155930 // Aspni7_PID_1140533 // Aspni7_PID_1107655 // Aspni7_PID_1146483 // Aspni7_PID_1176802 // Aspni7_PID_1165009 // Aspni7_PID_1158625 // Aspni7_PID_1144041 // Aspni7_PID_1143617 // Asp…	// // // // // // // // // // // // // // // // // // // // // // // // // // // // // // // // // // // // // // // // // // // // // // // // // // // // // // // // // // // // // // // // // // // // // // // // // // // // // // // // // // // // // // // // // // // // // // // // // // // // // // // // // // // // // // // // // // // // // // // // // // // // // // // // // // // // // …	0.250195	0.000135647
GO:0016491	molecular_function	oxidoreductase activity	2	119	1351	6834	372	Aspni7_PID_1085285 // Aspni7_PID_1182370 // Aspni7_PID_1146509 // Aspni7_PID_1126171 // Aspni7_PID_1155930 // Aspni7_PID_1158323 // Aspni7_PID_1154417 // Aspni7_PID_1112086 // Aspni7_PID_1117857 // Aspni7_PID_1163951 // Aspni7_PID_1182459 // Aspni7_PID_1145751 // Aspni7_PID_1187886 // Aspni7_PID_1100218 // Aspni7_PID_1183617 // Aspni7_PID_1124360 // Aspni7_PID_1115362 // Aspni7_PID_1223020 // Asp…	// // // // // // // // // // // // // // // // // // // // // // // // // // // // // // // // // // // // // // // // // // // // // // // // // // // // // // // // // // // // // // // // // // // // // // // // // // // // // // // // // // // // // // // // // // // // // // // // // // // // // // // // // // // // // // // // // // // // // //	0.694362	1.11824e-05
GO:0004553	molecular_function	hydrolase activity, hydrolyzing O-glycosyl compounds	4	50	264	6834	372	Aspni7_PID_1149968 // Aspni7_PID_1161570 // Aspni7_PID_1161341 // Aspni7_PID_1107655 // Aspni7_PID_1176802 // Aspni7_PID_1165009 // Aspni7_PID_1158625 // Aspni7_PID_1143617 // Aspni7_PID_182430 // Aspni7_PID_1162768 // Aspni7_PID_1166315 // Aspni7_PID_1164625 // Aspni7_PID_1183635 // Aspni7_PID_1183516 // Aspni7_PID_1102814 // Aspni7_PID_1101058 // Aspni7_PID_1160649 // Aspni7_PID_1141671 // Aspn…	// // // // // // // // // // // // // // // // // // // // // // // // // // // // // // // // // // // // // // // // // // // // // // // // //	1.79882	7.55351e-12
GO:0004650	molecular_function	polygalacturonase activity	5	6	21	6834	372	Aspni7_PID_1149968 // Aspni7_PID_1165009 // Aspni7_PID_1141671 // Aspni7_PID_1178550 // Aspni7_PID_1084547 // Aspni7_PID_1229200	// // // // //	2.392	0.0862702
GO:0016798	molecular_function	hydrolase activity, acting on glycosyl bonds	3	50	268	6834	372	Aspni7_PID_1149968 // Aspni7_PID_1161570 // Aspni7_PID_1161341 // Aspni7_PID_1107655 // Aspni7_PID_1176802 // Aspni7_PID_1165009 // Aspni7_PID_1158625 // Aspni7_PID_1143617 // Aspni7_PID_182430 // Aspni7_PID_1162768 // Aspni7_PID_1166315 // Aspni7_PID_1164625 // Aspni7_PID_1183635 // Aspni7_PID_1183516 // Aspni7_PID_1102814 // Aspni7_PID_1101058 // Aspni7_PID_1160649 // Aspni7_PID_1141671 // Aspn…	// // // // // // // // // // // // // // // // // // // // // // // // // // // // // // // // // // // // // // // // // // // // // // // // //	1.77712	9.5058e-12
GO:0005975	biological_process	carbohydrate metabolic process	3	59	312	6834	372	Aspni7_PID_1149968 // Aspni7_PID_1161570 // Aspni7_PID_1161341 // Aspni7_PID_1107655 // Aspni7_PID_1176802 // Aspni7_PID_1165009 // Aspni7_PID_1158625 // Aspni7_PID_1143617 // Aspni7_PID_182430 // Aspni7_PID_1162768 // Aspni7_PID_1166315 // Aspni7_PID_1144912 // Aspni7_PID_1100218 // Aspni7_PID_1164625 // Aspni7_PID_1183635 // Aspni7_PID_1183516 // Aspni7_PID_1102814 // Aspni7_PID_1165686 // Aspn…	// // // // // // // // // // // // // // // // // // // // // // // // // // // // // // // // // // // // // // // // // // // // // // // // // // // // // // // // // //	1.7966	3.44405e-14
GO:0048037	molecular_function	cofactor binding	2	47	490	6834	372	Aspni7_PID_1099760 // Aspni7_PID_1163951 // Aspni7_PID_1182459 // Aspni7_PID_1124360 // Aspni7_PID_1115362 // Aspni7_PID_1114543 // Aspni7_PID_1165686 // Aspni7_PID_1122523 // Aspni7_PID_1148933 // Aspni7_PID_1162442 // Aspni7_PID_1184453 // Aspni7_PID_1162446 // Aspni7_PID_1220516 // Aspni7_PID_1101614 // Aspni7_PID_1122548 // Aspni7_PID_1117230 // Aspni7_PID_1110001 // Aspni7_PID_1162443 // Asp…	// // // // // // // // // // // // // // // // // // // // // // // // // // // // // // // // // // // // // // // // // // // // // //	0.817307	0.0163271
GO:0000272	biological_process	polysaccharide catabolic process	5	4	6	6834	372	Aspni7_PID_1161570 // Aspni7_PID_1142168 // Aspni7_PID_1166799 // Aspni7_PID_1161751	// // //	3.61439	0.0222309
GO:0005976	biological_process	polysaccharide metabolic process	4	6	14	6834	372	Aspni7_PID_1161570 // Aspni7_PID_1142168 // Aspni7_PID_1166799 // Aspni7_PID_1161751 // Aspni7_PID_1103765 // Aspni7_PID_1086428	// // // // //	2.97696	0.0131259
GO:0016052	biological_process	carbohydrate catabolic process	4	10	51	6834	372	Aspni7_PID_1161570 // Aspni7_PID_1100218 // Aspni7_PID_1165686 // Aspni7_PID_1142168 // Aspni7_PID_1166799 // Aspni7_PID_1161751 // Aspni7_PID_211172 // Aspni7_PID_1219440 // Aspni7_PID_1128408 // Aspni7_PID_1143262	// // // // // // // // //	1.84886	0.0561748
GO:0016614	molecular_function	oxidoreductase activity, acting on CH-OH group of donors	3	37	352	6834	372	Aspni7_PID_1126171 // Aspni7_PID_1100218 // Aspni7_PID_1183617 // Aspni7_PID_1124360 // Aspni7_PID_1223020 // Aspni7_PID_1165686 // Aspni7_PID_1111705 // Aspni7_PID_1162442 // Aspni7_PID_1125545 // Aspni7_PID_1081783 // Aspni7_PID_1187559 // Aspni7_PID_1182116 // Aspni7_PID_1090836 // Aspni7_PID_1181452 // Aspni7_PID_1173038 // Aspni7_PID_1157674 // Aspni7_PID_177736 // Aspni7_PID_1182491 // Aspn…	// // // // // // // // // // // // // // // // // // // // // // // // // // // // // // // // // // // //	0.949377	0.0158345
GO:0016616	molecular_function	oxidoreductase activity, acting on the CH-OH group of donors, NAD or NADP as acceptor	4	32	288	6834	372	Aspni7_PID_1126171 // Aspni7_PID_1100218 // Aspni7_PID_1183617 // Aspni7_PID_1124360 // Aspni7_PID_1223020 // Aspni7_PID_1111705 // Aspni7_PID_1162442 // Aspni7_PID_1125545 // Aspni7_PID_1081783 // Aspni7_PID_1187559 // Aspni7_PID_1182116 // Aspni7_PID_1090836 // Aspni7_PID_1181452 // Aspni7_PID_1173038 // Aspni7_PID_1157674 // Aspni7_PID_177736 // Aspni7_PID_1182491 // Aspni7_PID_1172356 // Aspn…	// // // // // // // // // // // // // // // // // // // // // // // // // // // // // // //	1.02943	0.0163636
GO:0005215	molecular_function	transporter activity	1	75	838	6834	372	Aspni7_PID_1008733 // Aspni7_PID_1115367 // Aspni7_PID_1116516 // Aspni7_PID_1182124 // Aspni7_PID_1159304 // Aspni7_PID_1155995 // Aspni7_PID_1098446 // Aspni7_PID_38687 // Aspni7_PID_1104385 // Aspni7_PID_1094471 // Aspni7_PID_1157493 // Aspni7_PID_1097681 // Aspni7_PID_1080892 // Aspni7_PID_1088440 // Aspni7_PID_1227778 // Aspni7_PID_1164387 // Aspni7_PID_1143191 // Aspni7_PID_1143598 // Aspni…	// // // // // // // // // // // // // // // // // // // // // // // // // // // // // // // // // // // // // // // // // // // // // // // // // // // // // // // // // // // // // // // // // // // // // // // // // //	0.717368	0.00564149
GO:0006810	biological_process	transport	3	79	925	6834	372	Aspni7_PID_1008733 // Aspni7_PID_1115367 // Aspni7_PID_1116516 // Aspni7_PID_1182124 // Aspni7_PID_1159304 // Aspni7_PID_1155995 // Aspni7_PID_1098446 // Aspni7_PID_38687 // Aspni7_PID_1104385 // Aspni7_PID_1094471 // Aspni7_PID_1157493 // Aspni7_PID_1097681 // Aspni7_PID_1080892 // Aspni7_PID_1088440 // Aspni7_PID_1227778 // Aspni7_PID_1118408 // Aspni7_PID_1164387 // Aspni7_PID_1143191 // Aspni…	// // // // // // // // // // // // // // // // // // // // // // // // // // // // // // // // // // // // // // // // // // // // // // // // // // // // // // // // // // // // // // // // // // // // // // // // // // // // // //	0.649827	0.00730649
GO:0051179	biological_process	localization	1	79	931	6834	372	Aspni7_PID_1008733 // Aspni7_PID_1115367 // Aspni7_PID_1116516 // Aspni7_PID_1182124 // Aspni7_PID_1159304 // Aspni7_PID_1155995 // Aspni7_PID_1098446 // Aspni7_PID_38687 // Aspni7_PID_1104385 // Aspni7_PID_1094471 // Aspni7_PID_1157493 // Aspni7_PID_1097681 // Aspni7_PID_1080892 // Aspni7_PID_1088440 // Aspni7_PID_1227778 // Aspni7_PID_1118408 // Aspni7_PID_1164387 // Aspni7_PID_1143191 // Aspni…	// // // // // // // // // // // // // // // // // // // // // // // // // // // // // // // // // // // // // // // // // // // // // // // // // // // // // // // // // // // // // // // // // // // // // // // // // // // // // //	0.640499	0.00733783
GO:0051234	biological_process	establishment of localization	2	79	925	6834	372	Aspni7_PID_1008733 // Aspni7_PID_1115367 // Aspni7_PID_1116516 // Aspni7_PID_1182124 // Aspni7_PID_1159304 // Aspni7_PID_1155995 // Aspni7_PID_1098446 // Aspni7_PID_38687 // Aspni7_PID_1104385 // Aspni7_PID_1094471 // Aspni7_PID_1157493 // Aspni7_PID_1097681 // Aspni7_PID_1080892 // Aspni7_PID_1088440 // Aspni7_PID_1227778 // Aspni7_PID_1118408 // Aspni7_PID_1164387 // Aspni7_PID_1143191 // Aspni…	// // // // // // // // // // // // // // // // // // // // // // // // // // // // // // // // // // // // // // // // // // // // // // // // // // // // // // // // // // // // // // // // // // // // // // // // // // // // // //	0.649827	0.00730649
GO:0016020	cellular_component	membrane	1	93	1141	6834	372	Aspni7_PID_1008733 // Aspni7_PID_1115367 // Aspni7_PID_1116516 // Aspni7_PID_1182124 // Aspni7_PID_1159304 // Aspni7_PID_1107659 // Aspni7_PID_1155995 // Aspni7_PID_1098446 // Aspni7_PID_1115362 // Aspni7_PID_38687 // Aspni7_PID_1104385 // Aspni7_PID_1094471 // Aspni7_PID_1157493 // Aspni7_PID_1097681 // Aspni7_PID_1080892 // Aspni7_PID_1088440 // Aspni7_PID_1227778 // Aspni7_PID_1164387 // Aspni…	// // // // // // // // // // // // // // // // // // // // // // // // // // // // // // // // // // // // // // // // // // // // // // // // // // // // // // // // // // // // // // // // // // // // // // // // // // // // // // // // // // // // // // // // // // // //	0.582431	0.00730649
GO:0016021	cellular_component	integral to membrane	4	66	729	6834	372	Aspni7_PID_1008733 // Aspni7_PID_1115367 // Aspni7_PID_1116516 // Aspni7_PID_1182124 // Aspni7_PID_1159304 // Aspni7_PID_1107659 // Aspni7_PID_1098446 // Aspni7_PID_1115362 // Aspni7_PID_38687 // Aspni7_PID_1104385 // Aspni7_PID_1094471 // Aspni7_PID_1157493 // Aspni7_PID_1097681 // Aspni7_PID_1080892 // Aspni7_PID_1088440 // Aspni7_PID_1227778 // Aspni7_PID_1164387 // Aspni7_PID_1143191 // Aspni…	// // // // // // // // // // // // // // // // // // // // // // // // // // // // // // // // // // // // // // // // // // // // // // // // // // // // // // // // // // // // // // // // //	0.733975	0.00730649
GO:0031224	cellular_component	intrinsic to membrane	3	67	731	6834	372	Aspni7_PID_1008733 // Aspni7_PID_1115367 // Aspni7_PID_1116516 // Aspni7_PID_1182124 // Aspni7_PID_1159304 // Aspni7_PID_1107659 // Aspni7_PID_1098446 // Aspni7_PID_1115362 // Aspni7_PID_38687 // Aspni7_PID_1104385 // Aspni7_PID_1094471 // Aspni7_PID_1157493 // Aspni7_PID_1097681 // Aspni7_PID_1080892 // Aspni7_PID_1088440 // Aspni7_PID_1227778 // Aspni7_PID_1164387 // Aspni7_PID_1143191 // Aspni…	// // // // // // // // // // // // // // // // // // // // // // // // // // // // // // // // // // // // // // // // // // // // // // // // // // // // // // // // // // // // // // // // // //	0.751717	0.00730649
GO:0044425	cellular_component	membrane part	2	69	806	6834	372	Aspni7_PID_1008733 // Aspni7_PID_1115367 // Aspni7_PID_1116516 // Aspni7_PID_1182124 // Aspni7_PID_1159304 // Aspni7_PID_1107659 // Aspni7_PID_1098446 // Aspni7_PID_1115362 // Aspni7_PID_38687 // Aspni7_PID_1104385 // Aspni7_PID_1094471 // Aspni7_PID_1157493 // Aspni7_PID_1097681 // Aspni7_PID_1080892 // Aspni7_PID_1088440 // Aspni7_PID_1227778 // Aspni7_PID_1164387 // Aspni7_PID_1143191 // Aspni…	// // // // // // // // // // // // // // // // // // // // // // // // // // // // // // // // // // // // // // // // // // // // // // // // // // // // // // // // // // // // // // // // // // // //	0.653244	0.0145917
GO:0008324	molecular_function	cation transmembrane transporter activity	5	27	250	6834	372	Aspni7_PID_1115367 // Aspni7_PID_1159304 // Aspni7_PID_1088440 // Aspni7_PID_1164387 // Aspni7_PID_1143191 // Aspni7_PID_1143598 // Aspni7_PID_1125086 // Aspni7_PID_1188093 // Aspni7_PID_42165 // Aspni7_PID_1177862 // Aspni7_PID_1164045 // Aspni7_PID_1091239 // Aspni7_PID_1116028 // Aspni7_PID_1160647 // Aspni7_PID_1169204 // Aspni7_PID_1145264 // Aspni7_PID_1121621 // Aspni7_PID_1202517 // Aspni…	// // // // // // // // // // // // // // // // // // // // // // // // // //	0.988459	0.0714401
GO:0008509	molecular_function	anion transmembrane transporter activity	5	19	105	6834	372	Aspni7_PID_1115367 // Aspni7_PID_1155995 // Aspni7_PID_1104385 // Aspni7_PID_1219552 // Aspni7_PID_1185033 // Aspni7_PID_1180680 // Aspni7_PID_1206763 // Aspni7_PID_1203643 // Aspni7_PID_1209285 // Aspni7_PID_1124929 // Aspni7_PID_1165321 // Aspni7_PID_1122202 // Aspni7_PID_1113589 // Aspni7_PID_1110659 // Aspni7_PID_1107325 // Aspni7_PID_1118294 // Aspni7_PID_1101888 // Aspni7_PID_1187380 // Asp…	// // // // // // // // // // // // // // // // // //	1.73304	0.00350053
GO:0008514	molecular_function	organic anion transmembrane transporter activity	6	16	92	6834	372	Aspni7_PID_1115367 // Aspni7_PID_1155995 // Aspni7_PID_1219552 // Aspni7_PID_1185033 // Aspni7_PID_1180680 // Aspni7_PID_1206763 // Aspni7_PID_1203643 // Aspni7_PID_1209285 // Aspni7_PID_1124929 // Aspni7_PID_1165321 // Aspni7_PID_1122202 // Aspni7_PID_1110659 // Aspni7_PID_1118294 // Aspni7_PID_1101888 // Aspni7_PID_1187380 // Aspni7_PID_1158864	// // // // // // // // // // // // // // //	1.67579	0.00893827
GO:0015075	molecular_function	ion transmembrane transporter activity	4	41	385	6834	372	Aspni7_PID_1115367 // Aspni7_PID_1159304 // Aspni7_PID_1155995 // Aspni7_PID_1104385 // Aspni7_PID_1088440 // Aspni7_PID_1164387 // Aspni7_PID_1143191 // Aspni7_PID_1143598 // Aspni7_PID_1125086 // Aspni7_PID_1219552 // Aspni7_PID_1185033 // Aspni7_PID_1180680 // Aspni7_PID_1188093 // Aspni7_PID_42165 // Aspni7_PID_1177862 // Aspni7_PID_1206763 // Aspni7_PID_1164045 // Aspni7_PID_1203643 // Aspni…	// // // // // // // // // // // // // // // // // // // // // // // // // // // // // // // // // // // // // // // //	0.968193	0.00733783
GO:0015291	molecular_function	secondary active transmembrane transporter activity	4	18	143	6834	372	Aspni7_PID_1115367 // Aspni7_PID_1159304 // Aspni7_PID_1104385 // Aspni7_PID_1088440 // Aspni7_PID_1143191 // Aspni7_PID_1143598 // Aspni7_PID_1125086 // Aspni7_PID_1188093 // Aspni7_PID_1177862 // Aspni7_PID_1091239 // Aspni7_PID_1160647 // Aspni7_PID_1169204 // Aspni7_PID_1121621 // Aspni7_PID_1202517 // Aspni7_PID_1122202 // Aspni7_PID_1142882 // Aspni7_PID_1160863 // Aspni7_PID_1187380	// // // // // // // // // // // // // // // // //	1.20941	0.0862702
GO:0022857	molecular_function	transmembrane transporter activity	2	46	463	6834	372	Aspni7_PID_1115367 // Aspni7_PID_1159304 // Aspni7_PID_1155995 // Aspni7_PID_1104385 // Aspni7_PID_1157493 // Aspni7_PID_1080892 // Aspni7_PID_1088440 // Aspni7_PID_1227778 // Aspni7_PID_1164387 // Aspni7_PID_1143191 // Aspni7_PID_1143598 // Aspni7_PID_1125086 // Aspni7_PID_1219552 // Aspni7_PID_1185033 // Aspni7_PID_1180680 // Aspni7_PID_1188093 // Aspni7_PID_42165 // Aspni7_PID_1177862 // Aspni…	// // // // // // // // // // // // // // // // // // // // // // // // // // // // // // // // // // // // // // // // // // // // //	0.868049	0.0107766
GO:0022891	molecular_function	substrate-specific transmembrane transporter activity	3	42	406	6834	372	Aspni7_PID_1115367 // Aspni7_PID_1159304 // Aspni7_PID_1155995 // Aspni7_PID_1104385 // Aspni7_PID_1088440 // Aspni7_PID_1164387 // Aspni7_PID_1143191 // Aspni7_PID_1143598 // Aspni7_PID_1125086 // Aspni7_PID_1219552 // Aspni7_PID_1185033 // Aspni7_PID_1180680 // Aspni7_PID_1188093 // Aspni7_PID_42165 // Aspni7_PID_1177862 // Aspni7_PID_1206763 // Aspni7_PID_1164045 // Aspni7_PID_1203643 // Aspni…	// // // // // // // // // // // // // // // // // // // // // // // // // // // // // // // // // // // // // // // // //	0.926337	0.00971696
GO:0022892	molecular_function	substrate-specific transporter activity	2	42	438	6834	372	Aspni7_PID_1115367 // Aspni7_PID_1159304 // Aspni7_PID_1155995 // Aspni7_PID_1104385 // Aspni7_PID_1088440 // Aspni7_PID_1164387 // Aspni7_PID_1143191 // Aspni7_PID_1143598 // Aspni7_PID_1125086 // Aspni7_PID_1219552 // Aspni7_PID_1185033 // Aspni7_PID_1180680 // Aspni7_PID_1188093 // Aspni7_PID_42165 // Aspni7_PID_1177862 // Aspni7_PID_1206763 // Aspni7_PID_1164045 // Aspni7_PID_1203643 // Aspni…	// // // // // // // // // // // // // // // // // // // // // // // // // // // // // // // // // // // // // // // // //	0.816886	0.0345133
GO:0006811	biological_process	ion transport	5	25	197	6834	372	Aspni7_PID_1115367 // Aspni7_PID_1155995 // Aspni7_PID_1104385 // Aspni7_PID_1164387 // Aspni7_PID_1219552 // Aspni7_PID_1185033 // Aspni7_PID_1180680 // Aspni7_PID_42165 // Aspni7_PID_1206763 // Aspni7_PID_1164045 // Aspni7_PID_1203643 // Aspni7_PID_1209285 // Aspni7_PID_1116028 // Aspni7_PID_1124929 // Aspni7_PID_1165321 // Aspni7_PID_1145264 // Aspni7_PID_1122202 // Aspni7_PID_1110659 // Aspni…	// // // // // // // // // // // // // // // // // // // // // // // //	1.22116	0.0144708
GO:0006820	biological_process	anion transport	6	17	106	6834	372	Aspni7_PID_1115367 // Aspni7_PID_1155995 // Aspni7_PID_1104385 // Aspni7_PID_1219552 // Aspni7_PID_1185033 // Aspni7_PID_1180680 // Aspni7_PID_1206763 // Aspni7_PID_1203643 // Aspni7_PID_1209285 // Aspni7_PID_1124929 // Aspni7_PID_1165321 // Aspni7_PID_1122202 // Aspni7_PID_1110659 // Aspni7_PID_1118294 // Aspni7_PID_1101888 // Aspni7_PID_1187380 // Aspni7_PID_1158864	// // // // // // // // // // // // // // // //	1.5589	0.0131259
GO:0015711	biological_process	organic anion transport	7	16	90	6834	372	Aspni7_PID_1115367 // Aspni7_PID_1155995 // Aspni7_PID_1219552 // Aspni7_PID_1185033 // Aspni7_PID_1180680 // Aspni7_PID_1206763 // Aspni7_PID_1203643 // Aspni7_PID_1209285 // Aspni7_PID_1124929 // Aspni7_PID_1165321 // Aspni7_PID_1122202 // Aspni7_PID_1110659 // Aspni7_PID_1118294 // Aspni7_PID_1101888 // Aspni7_PID_1187380 // Aspni7_PID_1158864	// // // // // // // // // // // // // // //	1.7075	0.00733783
GO:0044765	biological_process	single-organism transport	4	40	362	6834	372	Aspni7_PID_1115367 // Aspni7_PID_1159304 // Aspni7_PID_1155995 // Aspni7_PID_1104385 // Aspni7_PID_1088440 // Aspni7_PID_1118408 // Aspni7_PID_1164387 // Aspni7_PID_1143191 // Aspni7_PID_1143598 // Aspni7_PID_1125086 // Aspni7_PID_1219552 // Aspni7_PID_1185033 // Aspni7_PID_1180680 // Aspni7_PID_1188093 // Aspni7_PID_42165 // Aspni7_PID_1177862 // Aspni7_PID_1206763 // Aspni7_PID_1164045 // Aspni…	// // // // // // // // // // // // // // // // // // // // // // // // // // // // // // // // // // // // // // //	1.02144	0.00730649
GO:0005576	cellular_component	extracellular region	1	8	27	6834	372	Aspni7_PID_182430 // Aspni7_PID_1183635 // Aspni7_PID_1102814 // Aspni7_PID_1161751 // Aspni7_PID_1141585 // Aspni7_PID_1179885 // Aspni7_PID_1161533 // Aspni7_PID_1163354	// // // // // // //	2.44447	0.0145917
GO:0001871	molecular_function	pattern binding	2	4	8	6834	372	Aspni7_PID_182430 // Aspni7_PID_1183635 // Aspni7_PID_1102814 // Aspni7_PID_1141585	// // //	3.19936	0.0736979
GO:0030246	molecular_function	carbohydrate binding	2	8	24	6834	372	Aspni7_PID_182430 // Aspni7_PID_1144912 // Aspni7_PID_1183635 // Aspni7_PID_1102814 // Aspni7_PID_1165686 // Aspni7_PID_1166799 // Aspni7_PID_1141585 // Aspni7_PID_1147022	// // // // // // //	2.61439	0.00752689
GO:0030247	molecular_function	polysaccharide binding	3	4	8	6834	372	Aspni7_PID_182430 // Aspni7_PID_1183635 // Aspni7_PID_1102814 // Aspni7_PID_1141585	// // //	3.19936	0.0736979
GO:0030248	molecular_function	cellulose binding	4	4	8	6834	372	Aspni7_PID_182430 // Aspni7_PID_1183635 // Aspni7_PID_1102814 // Aspni7_PID_1141585	// // //	3.19936	0.0736979
GO:0015925	molecular_function	galactosidase activity	5	5	11	6834	372	Aspni7_PID_1162768 // Aspni7_PID_1145000 // Aspni7_PID_1098926 // Aspni7_PID_1130037 // Aspni7_PID_1131121	// // // //	3.06185	0.0298453
GO:0050662	molecular_function	coenzyme binding	3	34	312	6834	372	Aspni7_PID_1163951 // Aspni7_PID_1182459 // Aspni7_PID_1124360 // Aspni7_PID_1115362 // Aspni7_PID_1165686 // Aspni7_PID_1148933 // Aspni7_PID_1162442 // Aspni7_PID_1184453 // Aspni7_PID_1220516 // Aspni7_PID_1101614 // Aspni7_PID_1122548 // Aspni7_PID_1110001 // Aspni7_PID_1173038 // Aspni7_PID_1167408 // Aspni7_PID_1124658 // Aspni7_PID_1121846 // Aspni7_PID_1172356 // Aspni7_PID_1168378 // Asp…	// // // // // // // // // // // // // // // // // // // // // // // // // // // // // // // // //	1.00142	0.0158096
GO:0016860	molecular_function	intramolecular oxidoreductase activity	3	18	124	6834	372	Aspni7_PID_1128436 // Aspni7_PID_1159304 // Aspni7_PID_1107659 // Aspni7_PID_1097681 // Aspni7_PID_1088440 // Aspni7_PID_1143191 // Aspni7_PID_1143598 // Aspni7_PID_1125086 // Aspni7_PID_1154773 // Aspni7_PID_1177862 // Aspni7_PID_1091239 // Aspni7_PID_1160647 // Aspni7_PID_1169204 // Aspni7_PID_1121621 // Aspni7_PID_1202517 // Aspni7_PID_1186953 // Aspni7_PID_1142882 // Aspni7_PID_1160863	// // // // // // // // // // // // // // // // //	1.41508	0.0222309
GO:0005351	molecular_function	sugar:hydrogen symporter activity	8	14	96	6834	372	Aspni7_PID_1159304 // Aspni7_PID_1088440 // Aspni7_PID_1143191 // Aspni7_PID_1143598 // Aspni7_PID_1125086 // Aspni7_PID_1188093 // Aspni7_PID_1177862 // Aspni7_PID_1091239 // Aspni7_PID_1160647 // Aspni7_PID_1169204 // Aspni7_PID_1121621 // Aspni7_PID_1202517 // Aspni7_PID_1142882 // Aspni7_PID_1160863	// // // // // // // // // // // // //	1.42175	0.0862702
GO:0005402	molecular_function	cation:sugar symporter activity	7	14	96	6834	372	Aspni7_PID_1159304 // Aspni7_PID_1088440 // Aspni7_PID_1143191 // Aspni7_PID_1143598 // Aspni7_PID_1125086 // Aspni7_PID_1188093 // Aspni7_PID_1177862 // Aspni7_PID_1091239 // Aspni7_PID_1160647 // Aspni7_PID_1169204 // Aspni7_PID_1121621 // Aspni7_PID_1202517 // Aspni7_PID_1142882 // Aspni7_PID_1160863	// // // // // // // // // // // // //	1.42175	0.0862702
GO:0015144	molecular_function	carbohydrate transmembrane transporter activity	4	14	97	6834	372	Aspni7_PID_1159304 // Aspni7_PID_1088440 // Aspni7_PID_1143191 // Aspni7_PID_1143598 // Aspni7_PID_1125086 // Aspni7_PID_1188093 // Aspni7_PID_1177862 // Aspni7_PID_1091239 // Aspni7_PID_1160647 // Aspni7_PID_1169204 // Aspni7_PID_1121621 // Aspni7_PID_1202517 // Aspni7_PID_1142882 // Aspni7_PID_1160863	// // // // // // // // // // // // //	1.4068	0.0862702
GO:0015295	molecular_function	solute:hydrogen symporter activity	7	14	96	6834	372	Aspni7_PID_1159304 // Aspni7_PID_1088440 // Aspni7_PID_1143191 // Aspni7_PID_1143598 // Aspni7_PID_1125086 // Aspni7_PID_1188093 // Aspni7_PID_1177862 // Aspni7_PID_1091239 // Aspni7_PID_1160647 // Aspni7_PID_1169204 // Aspni7_PID_1121621 // Aspni7_PID_1202517 // Aspni7_PID_1142882 // Aspni7_PID_1160863	// // // // // // // // // // // // //	1.42175	0.0862702
GO:0051119	molecular_function	sugar transmembrane transporter activity	5	14	97	6834	372	Aspni7_PID_1159304 // Aspni7_PID_1088440 // Aspni7_PID_1143191 // Aspni7_PID_1143598 // Aspni7_PID_1125086 // Aspni7_PID_1188093 // Aspni7_PID_1177862 // Aspni7_PID_1091239 // Aspni7_PID_1160647 // Aspni7_PID_1169204 // Aspni7_PID_1121621 // Aspni7_PID_1202517 // Aspni7_PID_1142882 // Aspni7_PID_1160863	// // // // // // // // // // // // //	1.4068	0.0862702
GO:1901476	molecular_function	carbohydrate transporter activity	2	14	97	6834	372	Aspni7_PID_1159304 // Aspni7_PID_1088440 // Aspni7_PID_1143191 // Aspni7_PID_1143598 // Aspni7_PID_1125086 // Aspni7_PID_1188093 // Aspni7_PID_1177862 // Aspni7_PID_1091239 // Aspni7_PID_1160647 // Aspni7_PID_1169204 // Aspni7_PID_1121621 // Aspni7_PID_1202517 // Aspni7_PID_1142882 // Aspni7_PID_1160863	// // // // // // // // // // // // //	1.4068	0.0862702
GO:0008643	biological_process	carbohydrate transport	5	14	97	6834	372	Aspni7_PID_1159304 // Aspni7_PID_1088440 // Aspni7_PID_1143191 // Aspni7_PID_1143598 // Aspni7_PID_1125086 // Aspni7_PID_1188093 // Aspni7_PID_1177862 // Aspni7_PID_1091239 // Aspni7_PID_1160647 // Aspni7_PID_1169204 // Aspni7_PID_1121621 // Aspni7_PID_1202517 // Aspni7_PID_1142882 // Aspni7_PID_1160863	// // // // // // // // // // // // //	1.4068	0.0862702
GO:0008733	molecular_function	L-arabinose isomerase activity	5	14	87	6834	372	Aspni7_PID_1159304 // Aspni7_PID_1097681 // Aspni7_PID_1088440 // Aspni7_PID_1143191 // Aspni7_PID_1143598 // Aspni7_PID_1125086 // Aspni7_PID_1177862 // Aspni7_PID_1091239 // Aspni7_PID_1160647 // Aspni7_PID_1169204 // Aspni7_PID_1121621 // Aspni7_PID_1202517 // Aspni7_PID_1142882 // Aspni7_PID_1160863	// // // // // // // // // // // // //	1.56377	0.0387207
GO:0016861	molecular_function	intramolecular oxidoreductase activity, interconverting aldoses and ketoses	4	15	99	6834	372	Aspni7_PID_1159304 // Aspni7_PID_1097681 // Aspni7_PID_1088440 // Aspni7_PID_1143191 // Aspni7_PID_1143598 // Aspni7_PID_1125086 // Aspni7_PID_1177862 // Aspni7_PID_1091239 // Aspni7_PID_1160647 // Aspni7_PID_1169204 // Aspni7_PID_1121621 // Aspni7_PID_1202517 // Aspni7_PID_1186953 // Aspni7_PID_1142882 // Aspni7_PID_1160863	// // // // // // // // // // // // // //	1.47689	0.0443413
GO:0006865	biological_process	amino acid transport	9	13	59	6834	372	Aspni7_PID_1155995 // Aspni7_PID_1219552 // Aspni7_PID_1185033 // Aspni7_PID_1180680 // Aspni7_PID_1206763 // Aspni7_PID_1203643 // Aspni7_PID_1209285 // Aspni7_PID_1124929 // Aspni7_PID_1165321 // Aspni7_PID_1110659 // Aspni7_PID_1118294 // Aspni7_PID_1101888 // Aspni7_PID_1158864	// // // // // // // // // // // //	2.01715	0.00730649
GO:0015849	biological_process	organic acid transport	5	13	60	6834	372	Aspni7_PID_1155995 // Aspni7_PID_1219552 // Aspni7_PID_1185033 // Aspni7_PID_1180680 // Aspni7_PID_1206763 // Aspni7_PID_1203643 // Aspni7_PID_1209285 // Aspni7_PID_1124929 // Aspni7_PID_1165321 // Aspni7_PID_1110659 // Aspni7_PID_1118294 // Aspni7_PID_1101888 // Aspni7_PID_1158864	// // // // // // // // // // // //	1.9929	0.00730649
GO:0046942	biological_process	carboxylic acid transport	8	13	60	6834	372	Aspni7_PID_1155995 // Aspni7_PID_1219552 // Aspni7_PID_1185033 // Aspni7_PID_1180680 // Aspni7_PID_1206763 // Aspni7_PID_1203643 // Aspni7_PID_1209285 // Aspni7_PID_1124929 // Aspni7_PID_1165321 // Aspni7_PID_1110659 // Aspni7_PID_1118294 // Aspni7_PID_1101888 // Aspni7_PID_1158864	// // // // // // // // // // // //	1.9929	0.00730649
GO:0071705	biological_process	nitrogen compound transport	4	14	81	6834	372	Aspni7_PID_1155995 // Aspni7_PID_1219552 // Aspni7_PID_1185033 // Aspni7_PID_1180680 // Aspni7_PID_1206763 // Aspni7_PID_1203643 // Aspni7_PID_1209285 // Aspni7_PID_1124929 // Aspni7_PID_1165321 // Aspni7_PID_1149430 // Aspni7_PID_1110659 // Aspni7_PID_1118294 // Aspni7_PID_1101888 // Aspni7_PID_1158864	// // // // // // // // // // // // //	1.66686	0.0200292
GO:0005342	molecular_function	organic acid transmembrane transporter activity	4	13	62	6834	372	Aspni7_PID_1155995 // Aspni7_PID_1219552 // Aspni7_PID_1185033 // Aspni7_PID_1180680 // Aspni7_PID_1206763 // Aspni7_PID_1203643 // Aspni7_PID_1209285 // Aspni7_PID_1124929 // Aspni7_PID_1165321 // Aspni7_PID_1110659 // Aspni7_PID_1118294 // Aspni7_PID_1101888 // Aspni7_PID_1158864	// // // // // // // // // // // //	1.9456	0.00733783
GO:0015171	molecular_function	amino acid transmembrane transporter activity	8	13	59	6834	372	Aspni7_PID_1155995 // Aspni7_PID_1219552 // Aspni7_PID_1185033 // Aspni7_PID_1180680 // Aspni7_PID_1206763 // Aspni7_PID_1203643 // Aspni7_PID_1209285 // Aspni7_PID_1124929 // Aspni7_PID_1165321 // Aspni7_PID_1110659 // Aspni7_PID_1118294 // Aspni7_PID_1101888 // Aspni7_PID_1158864	// // // // // // // // // // // //	2.01715	0.00730649
GO:0046943	molecular_function	carboxylic acid transmembrane transporter activity	7	13	62	6834	372	Aspni7_PID_1155995 // Aspni7_PID_1219552 // Aspni7_PID_1185033 // Aspni7_PID_1180680 // Aspni7_PID_1206763 // Aspni7_PID_1203643 // Aspni7_PID_1209285 // Aspni7_PID_1124929 // Aspni7_PID_1165321 // Aspni7_PID_1110659 // Aspni7_PID_1118294 // Aspni7_PID_1101888 // Aspni7_PID_1158864	// // // // // // // // // // // //	1.9456	0.00733783
GO:0046915	molecular_function	transition metal ion transmembrane transporter activity	7	5	13	6834	372	Aspni7_PID_1164387 // Aspni7_PID_42165 // Aspni7_PID_1164045 // Aspni7_PID_1116028 // Aspni7_PID_1143335	// // // //	2.82084	0.0657958
GO:0000041	biological_process	transition metal ion transport	8	5	12	6834	372	Aspni7_PID_1164387 // Aspni7_PID_42165 // Aspni7_PID_1164045 // Aspni7_PID_1116028 // Aspni7_PID_1143335	// // // //	2.93632	0.0443413

## Sheet: 5.result_Aspni7.4v9.Dq.txt_UP
GOID	Ontology	Term	Level	q	m	t	k	probes	annotations	log_odds_ratio	p
GO:0016491	molecular_function	oxidoreductase activity	2	32	1351	6834	81	Aspni7_PID_1081788 // Aspni7_PID_1116473 // Aspni7_PID_1116467 // Aspni7_PID_1170655 // Aspni7_PID_1121140 // Aspni7_PID_1186355 // Aspni7_PID_1107445 // Aspni7_PID_1130281 // Aspni7_PID_1148632 // Aspni7_PID_50199 // Aspni7_PID_204276 // Aspni7_PID_1114655 // Aspni7_PID_1145979 // Aspni7_PID_1153237 // Aspni7_PID_1182406 // Aspni7_PID_1125146 // Aspni7_PID_1112143 // Aspni7_PID_1105533 // Aspni7…	// // // // // // // // // // // // // // // // // // // // // // // // // // // // // // //	0.998853	0.0811761

## Sheet: 6.result_Aspni7.4v9.Dq.txt_DW
GOID	Ontology	Term	Level	q	m	t	k	probes	annotations	log_odds_ratio	p
GO:0016209	molecular_function	antioxidant activity	1	5	47	6834	37	Aspni7_PID_1204436 // Aspni7_PID_1188726 // Aspni7_PID_1102911 // Aspni7_PID_1116766 // Aspni7_PID_1117857	// // // //	4.2964	0.00845385

## Sheet: 7.result_Aspni7.4v10.Dq.txt_UP
GOID	Ontology	Term	Level	q	m	t	k	probes	annotations	log_odds_ratio	p
GO:0003824	molecular_function	catalytic activity	1	322	4433	6834	411	Aspni7_PID_1079950 // Aspni7_PID_1081788 // Aspni7_PID_1116473 // Aspni7_PID_1170655 // Aspni7_PID_1200460 // Aspni7_PID_1116467 // Aspni7_PID_1130281 // Aspni7_PID_1112167 // Aspni7_PID_1148627 // Aspni7_PID_50199 // Aspni7_PID_1169434 // Aspni7_PID_1080089 // Aspni7_PID_1126920 // Aspni7_PID_1142967 // Aspni7_PID_1180486 // Aspni7_PID_1139199 // Aspni7_PID_1114656 // Aspni7_PID_54854 // Aspni7_…	// // // // // // // // // // // // // // // // // // // // // // // // // // // // // // // // // // // // // // // // // // // // // // // // // // // // // // // // // // // // // // // // // // // // // // // // // // // // // // // // // // // // // // // // // // // // // // // // // // // // // // // // // // // // // // // // // // // // // // // // // // // // // // // // // // // // // …	0.272369	2.62e-06
GO:0016491	molecular_function	oxidoreductase activity	2	138	1351	6834	411	Aspni7_PID_1079950 // Aspni7_PID_1081788 // Aspni7_PID_1116473 // Aspni7_PID_1170655 // Aspni7_PID_1116467 // Aspni7_PID_1130281 // Aspni7_PID_50199 // Aspni7_PID_1169434 // Aspni7_PID_1142967 // Aspni7_PID_1180486 // Aspni7_PID_1139199 // Aspni7_PID_1114656 // Aspni7_PID_1080155 // Aspni7_PID_175753 // Aspni7_PID_1114655 // Aspni7_PID_1079484 // Aspni7_PID_1121140 // Aspni7_PID_1158928 // Aspni7…	// // // // // // // // // // // // // // // // // // // // // // // // // // // // // // // // // // // // // // // // // // // // // // // // // // // // // // // // // // // // // // // // // // // // // // // // // // // // // // // // // // // // // // // // // // // // // // // // // // // // // // // // // // // // // // // // // // // // // // // // // // // // // // // // // // // // // …	0.764232	5.56e-08

## Sheet: 8.result_Aspni7.4v10.Dq.txt_DW
GOID	Ontology	Term	Level	q	m	t	k	probes	annotations	log_odds_ratio	p
GO:0003824	molecular_function	catalytic activity	1	305	4433	6834	402	Aspni7_PID_173081 // Aspni7_PID_177736 // Aspni7_PID_182430 // Aspni7_PID_183249 // Aspni7_PID_51907 // Aspni7_PID_57046 // Aspni7_PID_36108 // Aspni7_PID_43953 // Aspni7_PID_43966 // Aspni7_PID_46070 // Aspni7_PID_40261 // Aspni7_PID_46836 // Aspni7_PID_46858 // Aspni7_PID_51489 // Aspni7_PID_124971 // Aspni7_PID_1022190 // Aspni7_PID_1210199 // Aspni7_PID_1216047 // Aspni7_PID_1217475 // Aspni7…	// // // // // // // // // // // // // // // // // // // // // // // // // // // // // // // // // // // // // // // // // // // // // // // // // // // // // // // // // // // // // // // // // // // // // // // // // // // // // // // // // // // // // // // // // // // // // // // // // // // // // // // // // // // // // // // // // // // // // // // // // // // // // // // // // // // // // …	0.226061	0.00108519
GO:0016491	molecular_function	oxidoreductase activity	2	119	1351	6834	402	Aspni7_PID_177736 // Aspni7_PID_51907 // Aspni7_PID_57046 // Aspni7_PID_43953 // Aspni7_PID_46836 // Aspni7_PID_46858 // Aspni7_PID_51489 // Aspni7_PID_1022190 // Aspni7_PID_1217475 // Aspni7_PID_1217720 // Aspni7_PID_1218733 // Aspni7_PID_1220516 // Aspni7_PID_1222195 // Aspni7_PID_1223020 // Aspni7_PID_1202457 // Aspni7_PID_1223684 // Aspni7_PID_1200386 // Aspni7_PID_1204436 // Aspni7_PID_10800…	// // // // // // // // // // // // // // // // // // // // // // // // // // // // // // // // // // // // // // // // // // // // // // // // // // // // // // // // // // // // // // // // // // // // // // // // // // // // // // // // // // // // // // // // // // // // // // // // // // // // // // // // // // // // // // // // // // // // // //	0.582469	0.00108519
GO:0005215	molecular_function	transporter activity	1	73	838	6834	402	Aspni7_PID_181710 // Aspni7_PID_209272 // Aspni7_PID_38687 // Aspni7_PID_42165 // Aspni7_PID_1008733 // Aspni7_PID_1213873 // Aspni7_PID_1219552 // Aspni7_PID_1220612 // Aspni7_PID_1202517 // Aspni7_PID_1203643 // Aspni7_PID_1206763 // Aspni7_PID_1209285 // Aspni7_PID_1079768 // Aspni7_PID_1080892 // Aspni7_PID_1082346 // Aspni7_PID_1088440 // Aspni7_PID_1090788 // Aspni7_PID_1094471 // Aspni7_PI…	// // // // // // // // // // // // // // // // // // // // // // // // // // // // // // // // // // // // // // // // // // // // // // // // // // // // // // // // // // // // // // // // // // // // // // // //	0.566481	0.0867369
GO:0016020	cellular_component	membrane	1	96	1141	6834	402	Aspni7_PID_181710 // Aspni7_PID_183249 // Aspni7_PID_209272 // Aspni7_PID_38687 // Aspni7_PID_42165 // Aspni7_PID_1021657 // Aspni7_PID_1008733 // Aspni7_PID_1213873 // Aspni7_PID_1219552 // Aspni7_PID_1220516 // Aspni7_PID_1220612 // Aspni7_PID_1202517 // Aspni7_PID_1203643 // Aspni7_PID_1206763 // Aspni7_PID_1209285 // Aspni7_PID_1079768 // Aspni7_PID_1080892 // Aspni7_PID_1082346 // Aspni7_PID…	// // // // // // // // // // // // // // // // // // // // // // // // // // // // // // // // // // // // // // // // // // // // // // // // // // // // // // // // // // // // // // // // // // // // // // // // // // // // // // // // // // // // // // // // // // // // // // //	0.516342	0.0319626
GO:0016021	cellular_component	integral to membrane	4	69	729	6834	402	Aspni7_PID_181710 // Aspni7_PID_209272 // Aspni7_PID_38687 // Aspni7_PID_42165 // Aspni7_PID_1021657 // Aspni7_PID_1008733 // Aspni7_PID_1213873 // Aspni7_PID_1219552 // Aspni7_PID_1220516 // Aspni7_PID_1220612 // Aspni7_PID_1202517 // Aspni7_PID_1206763 // Aspni7_PID_1079768 // Aspni7_PID_1080892 // Aspni7_PID_1082346 // Aspni7_PID_1088440 // Aspni7_PID_1090788 // Aspni7_PID_1094471 // Aspni7_PI…	// // // // // // // // // // // // // // // // // // // // // // // // // // // // // // // // // // // // // // // // // // // // // // // // // // // // // // // // // // // // // // // // // // // //	0.686212	0.0131547
GO:0031224	cellular_component	intrinsic to membrane	3	70	731	6834	402	Aspni7_PID_181710 // Aspni7_PID_209272 // Aspni7_PID_38687 // Aspni7_PID_42165 // Aspni7_PID_1021657 // Aspni7_PID_1008733 // Aspni7_PID_1213873 // Aspni7_PID_1219552 // Aspni7_PID_1220516 // Aspni7_PID_1220612 // Aspni7_PID_1202517 // Aspni7_PID_1206763 // Aspni7_PID_1079768 // Aspni7_PID_1080892 // Aspni7_PID_1082346 // Aspni7_PID_1088440 // Aspni7_PID_1090788 // Aspni7_PID_1094471 // Aspni7_PI…	// // // // // // // // // // // // // // // // // // // // // // // // // // // // // // // // // // // // // // // // // // // // // // // // // // // // // // // // // // // // // // // // // // // // //	0.703018	0.00938428
GO:0044425	cellular_component	membrane part	2	71	806	6834	402	Aspni7_PID_181710 // Aspni7_PID_209272 // Aspni7_PID_38687 // Aspni7_PID_42165 // Aspni7_PID_1021657 // Aspni7_PID_1008733 // Aspni7_PID_1213873 // Aspni7_PID_1219552 // Aspni7_PID_1220516 // Aspni7_PID_1220612 // Aspni7_PID_1202517 // Aspni7_PID_1206763 // Aspni7_PID_1079768 // Aspni7_PID_1080892 // Aspni7_PID_1082346 // Aspni7_PID_1088440 // Aspni7_PID_1090788 // Aspni7_PID_1094471 // Aspni7_PI…	// // // // // // // // // // // // // // // // // // // // // // // // // // // // // // // // // // // // // // // // // // // // // // // // // // // // // // // // // // // // // // // // // // // // // //	0.582574	0.0793536
GO:0004553	molecular_function	hydrolase activity, hydrolyzing O-glycosyl compounds	4	49	264	6834	402	Aspni7_PID_182430 // Aspni7_PID_40261 // Aspni7_PID_1223310 // Aspni7_PID_1229200 // Aspni7_PID_1081535 // Aspni7_PID_1084547 // Aspni7_PID_1086428 // Aspni7_PID_1183203 // Aspni7_PID_1183516 // Aspni7_PID_1183635 // Aspni7_PID_1098926 // Aspni7_PID_1101058 // Aspni7_PID_1102814 // Aspni7_PID_1104107 // Aspni7_PID_1107655 // Aspni7_PID_1109081 // Aspni7_PID_1114782 // Aspni7_PID_1116774 // Aspni7…	// // // // // // // // // // // // // // // // // // // // // // // // // // // // // // // // // // // // // // // // // // // // // // // //	1.65778	1.64112e-09
GO:0016798	molecular_function	hydrolase activity, acting on glycosyl bonds	3	49	268	6834	402	Aspni7_PID_182430 // Aspni7_PID_40261 // Aspni7_PID_1223310 // Aspni7_PID_1229200 // Aspni7_PID_1081535 // Aspni7_PID_1084547 // Aspni7_PID_1086428 // Aspni7_PID_1183203 // Aspni7_PID_1183516 // Aspni7_PID_1183635 // Aspni7_PID_1098926 // Aspni7_PID_1101058 // Aspni7_PID_1102814 // Aspni7_PID_1104107 // Aspni7_PID_1107655 // Aspni7_PID_1109081 // Aspni7_PID_1114782 // Aspni7_PID_1116774 // Aspni7…	// // // // // // // // // // // // // // // // // // // // // // // // // // // // // // // // // // // // // // // // // // // // // // // //	1.63608	1.64112e-09
GO:0005576	cellular_component	extracellular region	1	10	27	6834	402	Aspni7_PID_182430 // Aspni7_PID_1183635 // Aspni7_PID_1183803 // Aspni7_PID_1102814 // Aspni7_PID_1116774 // Aspni7_PID_1161533 // Aspni7_PID_1161751 // Aspni7_PID_1163354 // Aspni7_PID_1141585 // Aspni7_PID_1179885	// // // // // // // // //	2.6545	0.00188771
GO:0005975	biological_process	carbohydrate metabolic process	3	51	312	6834	402	Aspni7_PID_182430 // Aspni7_PID_40261 // Aspni7_PID_1229200 // Aspni7_PID_1081535 // Aspni7_PID_1084547 // Aspni7_PID_1086428 // Aspni7_PID_1183203 // Aspni7_PID_1183516 // Aspni7_PID_1183635 // Aspni7_PID_1186953 // Aspni7_PID_1098926 // Aspni7_PID_1100218 // Aspni7_PID_1101058 // Aspni7_PID_1102814 // Aspni7_PID_1104107 // Aspni7_PID_1107655 // Aspni7_PID_1114782 // Aspni7_PID_1116774 // Aspni7…	// // // // // // // // // // // // // // // // // // // // // // // // // // // // // // // // // // // // // // // // // // // // // // // // // //	1.47449	3.0508e-08
GO:0001871	molecular_function	pattern binding	2	5	8	6834	402	Aspni7_PID_182430 // Aspni7_PID_1183635 // Aspni7_PID_1102814 // Aspni7_PID_1116774 // Aspni7_PID_1141585	// // // //	3.40939	0.0131547
GO:0030246	molecular_function	carbohydrate binding	2	8	24	6834	402	Aspni7_PID_182430 // Aspni7_PID_1183635 // Aspni7_PID_1102814 // Aspni7_PID_1116774 // Aspni7_PID_1165686 // Aspni7_PID_1166799 // Aspni7_PID_1141585 // Aspni7_PID_1147022	// // // // // // //	2.5025	0.0161657
GO:0030247	molecular_function	polysaccharide binding	3	5	8	6834	402	Aspni7_PID_182430 // Aspni7_PID_1183635 // Aspni7_PID_1102814 // Aspni7_PID_1116774 // Aspni7_PID_1141585	// // // //	3.40939	0.0131547
GO:0030248	molecular_function	cellulose binding	4	5	8	6834	402	Aspni7_PID_182430 // Aspni7_PID_1183635 // Aspni7_PID_1102814 // Aspni7_PID_1116774 // Aspni7_PID_1141585	// // // //	3.40939	0.0131547
GO:0006811	biological_process	ion transport	5	27	197	6834	402	Aspni7_PID_42165 // Aspni7_PID_1219552 // Aspni7_PID_1203643 // Aspni7_PID_1206763 // Aspni7_PID_1209285 // Aspni7_PID_1180680 // Aspni7_PID_1181938 // Aspni7_PID_1185033 // Aspni7_PID_1187380 // Aspni7_PID_1188955 // Aspni7_PID_1101888 // Aspni7_PID_1104385 // Aspni7_PID_1114925 // Aspni7_PID_1115367 // Aspni7_PID_1116028 // Aspni7_PID_1118294 // Aspni7_PID_1122202 // Aspni7_PID_1124929 // Aspni…	// // // // // // // // // // // // // // // // // // // // // // // // // //	1.2203	0.0131547
GO:0006820	biological_process	anion transport	6	19	106	6834	402	Aspni7_PID_1219552 // Aspni7_PID_1203643 // Aspni7_PID_1206763 // Aspni7_PID_1209285 // Aspni7_PID_1180680 // Aspni7_PID_1181938 // Aspni7_PID_1185033 // Aspni7_PID_1187380 // Aspni7_PID_1101888 // Aspni7_PID_1104385 // Aspni7_PID_1115367 // Aspni7_PID_1118294 // Aspni7_PID_1122202 // Aspni7_PID_1124929 // Aspni7_PID_1125084 // Aspni7_PID_1165321 // Aspni7_PID_1155995 // Aspni7_PID_1158864 // Asp…	// // // // // // // // // // // // // // // // // //	1.60747	0.00614879
GO:0006865	biological_process	amino acid transport	9	14	59	6834	402	Aspni7_PID_1219552 // Aspni7_PID_1203643 // Aspni7_PID_1206763 // Aspni7_PID_1209285 // Aspni7_PID_1180680 // Aspni7_PID_1185033 // Aspni7_PID_1101888 // Aspni7_PID_1118294 // Aspni7_PID_1124929 // Aspni7_PID_1125084 // Aspni7_PID_1165321 // Aspni7_PID_1155995 // Aspni7_PID_1158864 // Aspni7_PID_1133671	// // // // // // // // // // // // //	2.01217	0.0040009
GO:0015711	biological_process	organic anion transport	7	17	90	6834	402	Aspni7_PID_1219552 // Aspni7_PID_1203643 // Aspni7_PID_1206763 // Aspni7_PID_1209285 // Aspni7_PID_1180680 // Aspni7_PID_1185033 // Aspni7_PID_1187380 // Aspni7_PID_1101888 // Aspni7_PID_1115367 // Aspni7_PID_1118294 // Aspni7_PID_1122202 // Aspni7_PID_1124929 // Aspni7_PID_1125084 // Aspni7_PID_1165321 // Aspni7_PID_1155995 // Aspni7_PID_1158864 // Aspni7_PID_1133671	// // // // // // // // // // // // // // // //	1.68307	0.00822544
GO:0015849	biological_process	organic acid transport	5	14	60	6834	402	Aspni7_PID_1219552 // Aspni7_PID_1203643 // Aspni7_PID_1206763 // Aspni7_PID_1209285 // Aspni7_PID_1180680 // Aspni7_PID_1185033 // Aspni7_PID_1101888 // Aspni7_PID_1118294 // Aspni7_PID_1124929 // Aspni7_PID_1125084 // Aspni7_PID_1165321 // Aspni7_PID_1155995 // Aspni7_PID_1158864 // Aspni7_PID_1133671	// // // // // // // // // // // // //	1.98793	0.00423721
GO:0046942	biological_process	carboxylic acid transport	8	14	60	6834	402	Aspni7_PID_1219552 // Aspni7_PID_1203643 // Aspni7_PID_1206763 // Aspni7_PID_1209285 // Aspni7_PID_1180680 // Aspni7_PID_1185033 // Aspni7_PID_1101888 // Aspni7_PID_1118294 // Aspni7_PID_1124929 // Aspni7_PID_1125084 // Aspni7_PID_1165321 // Aspni7_PID_1155995 // Aspni7_PID_1158864 // Aspni7_PID_1133671	// // // // // // // // // // // // //	1.98793	0.00423721
GO:0071705	biological_process	nitrogen compound transport	4	14	81	6834	402	Aspni7_PID_1219552 // Aspni7_PID_1203643 // Aspni7_PID_1206763 // Aspni7_PID_1209285 // Aspni7_PID_1180680 // Aspni7_PID_1185033 // Aspni7_PID_1101888 // Aspni7_PID_1118294 // Aspni7_PID_1124929 // Aspni7_PID_1125084 // Aspni7_PID_1165321 // Aspni7_PID_1155995 // Aspni7_PID_1158864 // Aspni7_PID_1133671	// // // // // // // // // // // // //	1.55497	0.0793536
GO:0005342	molecular_function	organic acid transmembrane transporter activity	4	15	62	6834	402	Aspni7_PID_1219552 // Aspni7_PID_1203643 // Aspni7_PID_1206763 // Aspni7_PID_1209285 // Aspni7_PID_1180680 // Aspni7_PID_1185033 // Aspni7_PID_1101888 // Aspni7_PID_1118294 // Aspni7_PID_1124929 // Aspni7_PID_1125084 // Aspni7_PID_1165321 // Aspni7_PID_1168254 // Aspni7_PID_1155995 // Aspni7_PID_1158864 // Aspni7_PID_1133671	// // // // // // // // // // // // // //	2.04016	0.00189144
GO:0008509	molecular_function	anion transmembrane transporter activity	5	21	105	6834	402	Aspni7_PID_1219552 // Aspni7_PID_1203643 // Aspni7_PID_1206763 // Aspni7_PID_1209285 // Aspni7_PID_1180680 // Aspni7_PID_1181938 // Aspni7_PID_1185033 // Aspni7_PID_1187380 // Aspni7_PID_1101888 // Aspni7_PID_1104385 // Aspni7_PID_1113589 // Aspni7_PID_1115367 // Aspni7_PID_1118294 // Aspni7_PID_1122202 // Aspni7_PID_1124929 // Aspni7_PID_1125084 // Aspni7_PID_1165321 // Aspni7_PID_1168254 // Asp…	// // // // // // // // // // // // // // // // // // // //	1.76553	0.00108519
GO:0008514	molecular_function	organic anion transmembrane transporter activity	6	18	92	6834	402	Aspni7_PID_1219552 // Aspni7_PID_1203643 // Aspni7_PID_1206763 // Aspni7_PID_1209285 // Aspni7_PID_1180680 // Aspni7_PID_1185033 // Aspni7_PID_1187380 // Aspni7_PID_1101888 // Aspni7_PID_1115367 // Aspni7_PID_1118294 // Aspni7_PID_1122202 // Aspni7_PID_1124929 // Aspni7_PID_1125084 // Aspni7_PID_1165321 // Aspni7_PID_1168254 // Aspni7_PID_1155995 // Aspni7_PID_1158864 // Aspni7_PID_1133671	// // // // // // // // // // // // // // // // //	1.73383	0.0040009
GO:0015171	molecular_function	amino acid transmembrane transporter activity	8	14	59	6834	402	Aspni7_PID_1219552 // Aspni7_PID_1203643 // Aspni7_PID_1206763 // Aspni7_PID_1209285 // Aspni7_PID_1180680 // Aspni7_PID_1185033 // Aspni7_PID_1101888 // Aspni7_PID_1118294 // Aspni7_PID_1124929 // Aspni7_PID_1125084 // Aspni7_PID_1165321 // Aspni7_PID_1155995 // Aspni7_PID_1158864 // Aspni7_PID_1133671	// // // // // // // // // // // // //	2.01217	0.0040009
GO:0046943	molecular_function	carboxylic acid transmembrane transporter activity	7	15	62	6834	402	Aspni7_PID_1219552 // Aspni7_PID_1203643 // Aspni7_PID_1206763 // Aspni7_PID_1209285 // Aspni7_PID_1180680 // Aspni7_PID_1185033 // Aspni7_PID_1101888 // Aspni7_PID_1118294 // Aspni7_PID_1124929 // Aspni7_PID_1125084 // Aspni7_PID_1165321 // Aspni7_PID_1168254 // Aspni7_PID_1155995 // Aspni7_PID_1158864 // Aspni7_PID_1133671	// // // // // // // // // // // // // //	2.04016	0.00189144

## Sheet: 21.result_TrV2.2v5.Dq.txt_UP
GOID	Ontology	Term	Level	q	m	t	k	probes	annotations	log_odds_ratio	p
GO:0005975	biological_process	carbohydrate metabolic process	3	81	221	4977	766	Trire2_62166 // Trire2_73632 // Trire2_73643 // Trire2_49976 // Trire2_22197 // Trire2_123283 // Trire2_123989 // Trire2_120749 // Trire2_121127 // Trire2_72567 // Trire2_49081 // Trire2_120312 // Trire2_73638 // Trire2_21758 // Trire2_121661 // Trire2_123992 // Trire2_80240 // Trire2_46816 // Trire2_74223 // Trire2_103049 // Trire2_82227 // Trire2_56996 // Trire2_72526 // Trire2_77299 // Trire2_…	// // // // // // // // // // // // // // // // // // // // // // // // // // // // // // // // // // // // // // // // // // // // // // // // // // // // // // // // // // // // // // // // // // // // // // // // // // // // // // // //	1.25181	3.97716e-12
GO:0008150	biological_process	biological_process	0	536	3187	4977	766	Trire2_62166 // Trire2_73632 // Trire2_73643 // Trire2_44175 // Trire2_49976 // Trire2_50894 // Trire2_47930 // Trire2_22197 // Trire2_123283 // Trire2_123989 // Trire2_120749 // Trire2_121127 // Trire2_3405 // Trire2_111849 // Trire2_104072 // Trire2_106330 // Trire2_72567 // Trire2_68812 // Trire2_49081 // Trire2_82309 // Trire2_120312 // Trire2_50618 // Trire2_73638 // Trire2_21758 // Trire2_1…	// // // // // // // // // // // // // // // // // // // // // // // // // // // // // // // // // // // // // // // // // // // // // // // // // // // // // // // // // // // // // // // // // // // // // // // // // // // // // // // // // // // // // // // // // // // // // // // // // // // // // // // // // // // // // // // // // // // // // // // // // // // // // // // // // // // // // …	0.127966	0.0159094
GO:0003674	molecular_function	molecular_function	0	716	4466	4977	766	Trire2_62166 // Trire2_73632 // Trire2_73643 // Trire2_44175 // Trire2_49976 // Trire2_50894 // Trire2_47930 // Trire2_22197 // Trire2_123283 // Trire2_123989 // Trire2_120504 // Trire2_120749 // Trire2_121127 // Trire2_3405 // Trire2_111849 // Trire2_104072 // Trire2_106330 // Trire2_72567 // Trire2_68812 // Trire2_49081 // Trire2_82309 // Trire2_120312 // Trire2_77513 // Trire2_76696 // Trire2_…	// // // // // // // // // // // // // // // // // // // // // // // // // // // // // // // // // // // // // // // // // // // // // // // // // // // // // // // // // // // // // // // // // // // // // // // // // // // // // // // // // // // // // // // // // // // // // // // // // // // // // // // // // // // // // // // // // // // // // // // // // // // // // // // // // // // // // …	0.0589083	0.0112608
GO:0004553	molecular_function	hydrolase activity, hydrolyzing O-glycosyl compounds	4	78	207	4977	766	Trire2_62166 // Trire2_73632 // Trire2_73643 // Trire2_49976 // Trire2_22197 // Trire2_123283 // Trire2_123989 // Trire2_120749 // Trire2_121127 // Trire2_111849 // Trire2_72567 // Trire2_49081 // Trire2_120312 // Trire2_73638 // Trire2_123992 // Trire2_69276 // Trire2_55802 // Trire2_80240 // Trire2_46816 // Trire2_74223 // Trire2_103049 // Trire2_82227 // Trire2_56996 // Trire2_72526 // Trire2_…	// // // // // // // // // // // // // // // // // // // // // // // // // // // // // // // // // // // // // // // // // // // // // // // // // // // // // // // // // // // // // // // // // // // // // // // // // // // // //	1.29178	3.06426e-12
GO:0016798	molecular_function	hydrolase activity, acting on glycosyl bonds	3	78	214	4977	766	Trire2_62166 // Trire2_73632 // Trire2_73643 // Trire2_49976 // Trire2_22197 // Trire2_123283 // Trire2_123989 // Trire2_120749 // Trire2_121127 // Trire2_111849 // Trire2_72567 // Trire2_49081 // Trire2_120312 // Trire2_73638 // Trire2_123992 // Trire2_69276 // Trire2_55802 // Trire2_80240 // Trire2_46816 // Trire2_74223 // Trire2_103049 // Trire2_82227 // Trire2_56996 // Trire2_72526 // Trire2_…	// // // // // // // // // // // // // // // // // // // // // // // // // // // // // // // // // // // // // // // // // // // // // // // // // // // // // // // // // // // // // // // // // // // // // // // // // // // // //	1.2438	8.03773e-12
GO:0004567	molecular_function	beta-mannosidase activity	6	5	6	4977	766	Trire2_62166 // Trire2_77299 // Trire2_57857 // Trire2_5836 // Trire2_69245	// // // //	2.43683	0.0628142
GO:0001871	molecular_function	pattern binding	2	11	14	4977	766	Trire2_73632 // Trire2_73643 // Trire2_49976 // Trire2_123989 // Trire2_72567 // Trire2_49081 // Trire2_120312 // Trire2_73638 // Trire2_123992 // Trire2_122081 // Trire2_123940	// // // // // // // // // //	2.35194	8.1799e-05
GO:0030246	molecular_function	carbohydrate binding	2	11	15	4977	766	Trire2_73632 // Trire2_73643 // Trire2_49976 // Trire2_123989 // Trire2_72567 // Trire2_49081 // Trire2_120312 // Trire2_73638 // Trire2_123992 // Trire2_122081 // Trire2_123940	// // // // // // // // // //	2.2524	0.000209943
GO:0030247	molecular_function	polysaccharide binding	3	11	14	4977	766	Trire2_73632 // Trire2_73643 // Trire2_49976 // Trire2_123989 // Trire2_72567 // Trire2_49081 // Trire2_120312 // Trire2_73638 // Trire2_123992 // Trire2_122081 // Trire2_123940	// // // // // // // // // //	2.35194	8.1799e-05
GO:0030248	molecular_function	cellulose binding	4	11	14	4977	766	Trire2_73632 // Trire2_73643 // Trire2_49976 // Trire2_123989 // Trire2_72567 // Trire2_49081 // Trire2_120312 // Trire2_73638 // Trire2_123992 // Trire2_122081 // Trire2_123940	// // // // // // // // // //	2.35194	8.1799e-05
GO:0005576	cellular_component	extracellular region	1	19	36	4977	766	Trire2_73632 // Trire2_73643 // Trire2_49976 // Trire2_123989 // Trire2_72567 // Trire2_49081 // Trire2_120312 // Trire2_73638 // Trire2_123992 // Trire2_72526 // Trire2_122081 // Trire2_122087 // Trire2_123940 // Trire2_60489 // Trire2_111245 // Trire2_123967 // Trire2_54703 // Trire2_119989 // Trire2_50616	// // // // // // // // // // // // // // // // // //	1.77786	6.75302e-05
GO:0016020	cellular_component	membrane	1	169	763	4977	766	Trire2_44175 // Trire2_50894 // Trire2_47930 // Trire2_3405 // Trire2_104072 // Trire2_106330 // Trire2_68812 // Trire2_82309 // Trire2_50618 // Trire2_72383 // Trire2_79202 // Trire2_69026 // Trire2_62285 // Trire2_79169 // Trire2_104322 // Trire2_69957 // Trire2_48444 // Trire2_81430 // Trire2_54632 // Trire2_53903 // Trire2_40775 // Trire2_46819 // Trire2_123718 // Trire2_31134 // Trire2_69834…	// // // // // // // // // // // // // // // // // // // // // // // // // // // // // // // // // // // // // // // // // // // // // // // // // // // // // // // // // // // // // // // // // // // // // // // // // // // // // // // // // // // // // // // // // // // // // // // // // // // // // // // // // // // // // // // // // // // // // // // // // // // // // // // // // // // // // …	0.5252	1.63376e-05
GO:0016021	cellular_component	integral to membrane	4	117	407	4977	766	Trire2_44175 // Trire2_50894 // Trire2_3405 // Trire2_104072 // Trire2_106330 // Trire2_68812 // Trire2_82309 // Trire2_50618 // Trire2_72383 // Trire2_79202 // Trire2_69026 // Trire2_79169 // Trire2_104322 // Trire2_69957 // Trire2_48444 // Trire2_81430 // Trire2_54632 // Trire2_53903 // Trire2_40775 // Trire2_46819 // Trire2_31134 // Trire2_69834 // Trire2_56684 // Trire2_59796 // Trire2_22912 …	// // // // // // // // // // // // // // // // // // // // // // // // // // // // // // // // // // // // // // // // // // // // // // // // // // // // // // // // // // // // // // // // // // // // // // // // // // // // // // // // // // // // // // // // // // // // // // // // // // // // // // // // // // // // // // // // // // // //	0.90134	3.0794e-10
GO:0031224	cellular_component	intrinsic to membrane	3	117	407	4977	766	Trire2_44175 // Trire2_50894 // Trire2_3405 // Trire2_104072 // Trire2_106330 // Trire2_68812 // Trire2_82309 // Trire2_50618 // Trire2_72383 // Trire2_79202 // Trire2_69026 // Trire2_79169 // Trire2_104322 // Trire2_69957 // Trire2_48444 // Trire2_81430 // Trire2_54632 // Trire2_53903 // Trire2_40775 // Trire2_46819 // Trire2_31134 // Trire2_69834 // Trire2_56684 // Trire2_59796 // Trire2_22912 …	// // // // // // // // // // // // // // // // // // // // // // // // // // // // // // // // // // // // // // // // // // // // // // // // // // // // // // // // // // // // // // // // // // // // // // // // // // // // // // // // // // // // // // // // // // // // // // // // // // // // // // // // // // // // // // // // // // // //	0.90134	3.0794e-10
GO:0044425	cellular_component	membrane part	2	121	479	4977	766	Trire2_44175 // Trire2_50894 // Trire2_3405 // Trire2_104072 // Trire2_106330 // Trire2_68812 // Trire2_82309 // Trire2_50618 // Trire2_72383 // Trire2_79202 // Trire2_69026 // Trire2_79169 // Trire2_104322 // Trire2_69957 // Trire2_48444 // Trire2_81430 // Trire2_54632 // Trire2_53903 // Trire2_40775 // Trire2_46819 // Trire2_31134 // Trire2_69834 // Trire2_56684 // Trire2_59796 // Trire2_22912 …	// // // // // // // // // // // // // // // // // // // // // // // // // // // // // // // // // // // // // // // // // // // // // // // // // // // // // // // // // // // // // // // // // // // // // // // // // // // // // // // // // // // // // // // // // // // // // // // // // // // // // // // // // // // // // // // // // // // // // // // //	0.714841	9.02968e-07
GO:0006810	biological_process	transport	3	156	623	4977	766	Trire2_44175 // Trire2_50894 // Trire2_47930 // Trire2_3405 // Trire2_104072 // Trire2_106330 // Trire2_68812 // Trire2_82309 // Trire2_50618 // Trire2_72383 // Trire2_79202 // Trire2_69026 // Trire2_62285 // Trire2_79169 // Trire2_104322 // Trire2_69957 // Trire2_48444 // Trire2_81430 // Trire2_54632 // Trire2_53903 // Trire2_46819 // Trire2_123718 // Trire2_69834 // Trire2_56684 // Trire2_46794…	// // // // // // // // // // // // // // // // // // // // // // // // // // // // // // // // // // // // // // // // // // // // // // // // // // // // // // // // // // // // // // // // // // // // // // // // // // // // // // // // // // // // // // // // // // // // // // // // // // // // // // // // // // // // // // // // // // // // // // // // // // // // // // // // // // // // // …	0.702174	5.82594e-09
GO:0051179	biological_process	localization	1	156	624	4977	766	Trire2_44175 // Trire2_50894 // Trire2_47930 // Trire2_3405 // Trire2_104072 // Trire2_106330 // Trire2_68812 // Trire2_82309 // Trire2_50618 // Trire2_72383 // Trire2_79202 // Trire2_69026 // Trire2_62285 // Trire2_79169 // Trire2_104322 // Trire2_69957 // Trire2_48444 // Trire2_81430 // Trire2_54632 // Trire2_53903 // Trire2_46819 // Trire2_123718 // Trire2_69834 // Trire2_56684 // Trire2_46794…	// // // // // // // // // // // // // // // // // // // // // // // // // // // // // // // // // // // // // // // // // // // // // // // // // // // // // // // // // // // // // // // // // // // // // // // // // // // // // // // // // // // // // // // // // // // // // // // // // // // // // // // // // // // // // // // // // // // // // // // // // // // // // // // // // // // // // …	0.69986	6.3755e-09
GO:0051234	biological_process	establishment of localization	2	156	623	4977	766	Trire2_44175 // Trire2_50894 // Trire2_47930 // Trire2_3405 // Trire2_104072 // Trire2_106330 // Trire2_68812 // Trire2_82309 // Trire2_50618 // Trire2_72383 // Trire2_79202 // Trire2_69026 // Trire2_62285 // Trire2_79169 // Trire2_104322 // Trire2_69957 // Trire2_48444 // Trire2_81430 // Trire2_54632 // Trire2_53903 // Trire2_46819 // Trire2_123718 // Trire2_69834 // Trire2_56684 // Trire2_46794…	// // // // // // // // // // // // // // // // // // // // // // // // // // // // // // // // // // // // // // // // // // // // // // // // // // // // // // // // // // // // // // // // // // // // // // // // // // // // // // // // // // // // // // // // // // // // // // // // // // // // // // // // // // // // // // // // // // // // // // // // // // // // // // // // // // // // // …	0.702174	5.82594e-09
GO:0005215	molecular_function	transporter activity	1	135	517	4977	766	Trire2_44175 // Trire2_50894 // Trire2_47930 // Trire2_3405 // Trire2_104072 // Trire2_106330 // Trire2_68812 // Trire2_82309 // Trire2_50618 // Trire2_72383 // Trire2_79202 // Trire2_69026 // Trire2_62285 // Trire2_104322 // Trire2_69957 // Trire2_48444 // Trire2_81430 // Trire2_54632 // Trire2_53903 // Trire2_46819 // Trire2_69834 // Trire2_56684 // Trire2_46794 // Trire2_59796 // Trire2_22912 …	// // // // // // // // // // // // // // // // // // // // // // // // // // // // // // // // // // // // // // // // // // // // // // // // // // // // // // // // // // // // // // // // // // // // // // // // // // // // // // // // // // // // // // // // // // // // // // // // // // // // // // // // // // // // // // // // // // // // // // // // // // // // // // // // // // // // // …	0.762655	7.56609e-09
GO:0008643	biological_process	carbohydrate transport	5	35	59	4977	766	Trire2_50894 // Trire2_3405 // Trire2_104072 // Trire2_106330 // Trire2_68812 // Trire2_82309 // Trire2_50618 // Trire2_72383 // Trire2_69026 // Trire2_69957 // Trire2_48444 // Trire2_53903 // Trire2_46819 // Trire2_56684 // Trire2_22912 // Trire2_81670 // Trire2_65191 // Trire2_75021 // Trire2_80091 // Trire2_105260 // Trire2_67752 // Trire2_62502 // Trire2_57088 // Trire2_67541 // Trire2_77785 …	// // // // // // // // // // // // // // // // // // // // // // // // // // // // // // // // // //	1.9465	8.03773e-12
GO:0044765	biological_process	single-organism transport	4	75	291	4977	766	Trire2_50894 // Trire2_3405 // Trire2_104072 // Trire2_106330 // Trire2_68812 // Trire2_82309 // Trire2_50618 // Trire2_72383 // Trire2_69026 // Trire2_62285 // Trire2_79169 // Trire2_69957 // Trire2_48444 // Trire2_81430 // Trire2_53903 // Trire2_46819 // Trire2_123718 // Trire2_56684 // Trire2_46794 // Trire2_47432 // Trire2_22912 // Trire2_81670 // Trire2_65191 // Trire2_79329 // Trire2_75021 …	// // // // // // // // // // // // // // // // // // // // // // // // // // // // // // // // // // // // // // // // // // // // // // // // // // // // // // // // // // // // // // // // // // // // // // // // // //	0.743803	0.000359623
GO:0071702	biological_process	organic substance transport	4	57	241	4977	766	Trire2_50894 // Trire2_3405 // Trire2_104072 // Trire2_106330 // Trire2_68812 // Trire2_82309 // Trire2_50618 // Trire2_72383 // Trire2_69026 // Trire2_69957 // Trire2_48444 // Trire2_53903 // Trire2_46819 // Trire2_123718 // Trire2_56684 // Trire2_46794 // Trire2_22912 // Trire2_81670 // Trire2_65191 // Trire2_79329 // Trire2_75021 // Trire2_80091 // Trire2_70998 // Trire2_105260 // Trire2_67752…	// // // // // // // // // // // // // // // // // // // // // // // // // // // // // // // // // // // // // // // // // // // // // // // // // // // // // // // //	0.619861	0.053813
GO:0005351	molecular_function	sugar:hydrogen symporter activity	8	35	59	4977	766	Trire2_50894 // Trire2_3405 // Trire2_104072 // Trire2_106330 // Trire2_68812 // Trire2_82309 // Trire2_50618 // Trire2_72383 // Trire2_69026 // Trire2_69957 // Trire2_48444 // Trire2_53903 // Trire2_46819 // Trire2_56684 // Trire2_22912 // Trire2_81670 // Trire2_65191 // Trire2_75021 // Trire2_80091 // Trire2_105260 // Trire2_67752 // Trire2_62502 // Trire2_57088 // Trire2_67541 // Trire2_77785 …	// // // // // // // // // // // // // // // // // // // // // // // // // // // // // // // // // //	1.9465	8.03773e-12
GO:0005402	molecular_function	cation:sugar symporter activity	7	35	59	4977	766	Trire2_50894 // Trire2_3405 // Trire2_104072 // Trire2_106330 // Trire2_68812 // Trire2_82309 // Trire2_50618 // Trire2_72383 // Trire2_69026 // Trire2_69957 // Trire2_48444 // Trire2_53903 // Trire2_46819 // Trire2_56684 // Trire2_22912 // Trire2_81670 // Trire2_65191 // Trire2_75021 // Trire2_80091 // Trire2_105260 // Trire2_67752 // Trire2_62502 // Trire2_57088 // Trire2_67541 // Trire2_77785 …	// // // // // // // // // // // // // // // // // // // // // // // // // // // // // // // // // //	1.9465	8.03773e-12
GO:0008324	molecular_function	cation transmembrane transporter activity	5	50	186	4977	766	Trire2_50894 // Trire2_3405 // Trire2_104072 // Trire2_106330 // Trire2_68812 // Trire2_82309 // Trire2_50618 // Trire2_72383 // Trire2_69026 // Trire2_69957 // Trire2_48444 // Trire2_81430 // Trire2_53903 // Trire2_46819 // Trire2_56684 // Trire2_22912 // Trire2_81670 // Trire2_65191 // Trire2_79329 // Trire2_75021 // Trire2_80091 // Trire2_105260 // Trire2_55636 // Trire2_71037 // Trire2_67752 …	// // // // // // // // // // // // // // // // // // // // // // // // // // // // // // // // // // // // // // // // // // // // // // // // //	0.804557	0.0050836
GO:0015144	molecular_function	carbohydrate transmembrane transporter activity	4	35	59	4977	766	Trire2_50894 // Trire2_3405 // Trire2_104072 // Trire2_106330 // Trire2_68812 // Trire2_82309 // Trire2_50618 // Trire2_72383 // Trire2_69026 // Trire2_69957 // Trire2_48444 // Trire2_53903 // Trire2_46819 // Trire2_56684 // Trire2_22912 // Trire2_81670 // Trire2_65191 // Trire2_75021 // Trire2_80091 // Trire2_105260 // Trire2_67752 // Trire2_62502 // Trire2_57088 // Trire2_67541 // Trire2_77785 …	// // // // // // // // // // // // // // // // // // // // // // // // // // // // // // // // // //	1.9465	8.03773e-12
GO:0015291	molecular_function	secondary active transmembrane transporter activity	4	40	85	4977	766	Trire2_50894 // Trire2_3405 // Trire2_104072 // Trire2_106330 // Trire2_68812 // Trire2_82309 // Trire2_50618 // Trire2_72383 // Trire2_69026 // Trire2_62285 // Trire2_69957 // Trire2_48444 // Trire2_53903 // Trire2_46819 // Trire2_56684 // Trire2_22912 // Trire2_81670 // Trire2_65191 // Trire2_79329 // Trire2_75021 // Trire2_80091 // Trire2_105260 // Trire2_67752 // Trire2_62502 // Trire2_57088 …	// // // // // // // // // // // // // // // // // // // // // // // // // // // // // // // // // // // // // // //	1.6124	1.93277e-09
GO:0015293	molecular_function	symporter activity	5	37	61	4977	766	Trire2_50894 // Trire2_3405 // Trire2_104072 // Trire2_106330 // Trire2_68812 // Trire2_82309 // Trire2_50618 // Trire2_72383 // Trire2_69026 // Trire2_69957 // Trire2_48444 // Trire2_53903 // Trire2_46819 // Trire2_56684 // Trire2_22912 // Trire2_81670 // Trire2_65191 // Trire2_75021 // Trire2_80091 // Trire2_105260 // Trire2_67752 // Trire2_62502 // Trire2_57088 // Trire2_67541 // Trire2_77785 …	// // // // // // // // // // // // // // // // // // // // // // // // // // // // // // // // // // // //	1.97858	2.90358e-12
GO:0015294	molecular_function	solute:cation symporter activity	6	37	61	4977	766	Trire2_50894 // Trire2_3405 // Trire2_104072 // Trire2_106330 // Trire2_68812 // Trire2_82309 // Trire2_50618 // Trire2_72383 // Trire2_69026 // Trire2_69957 // Trire2_48444 // Trire2_53903 // Trire2_46819 // Trire2_56684 // Trire2_22912 // Trire2_81670 // Trire2_65191 // Trire2_75021 // Trire2_80091 // Trire2_105260 // Trire2_67752 // Trire2_62502 // Trire2_57088 // Trire2_67541 // Trire2_77785 …	// // // // // // // // // // // // // // // // // // // // // // // // // // // // // // // // // // // //	1.97858	2.90358e-12
GO:0015295	molecular_function	solute:hydrogen symporter activity	7	35	59	4977	766	Trire2_50894 // Trire2_3405 // Trire2_104072 // Trire2_106330 // Trire2_68812 // Trire2_82309 // Trire2_50618 // Trire2_72383 // Trire2_69026 // Trire2_69957 // Trire2_48444 // Trire2_53903 // Trire2_46819 // Trire2_56684 // Trire2_22912 // Trire2_81670 // Trire2_65191 // Trire2_75021 // Trire2_80091 // Trire2_105260 // Trire2_67752 // Trire2_62502 // Trire2_57088 // Trire2_67541 // Trire2_77785 …	// // // // // // // // // // // // // // // // // // // // // // // // // // // // // // // // // //	1.9465	8.03773e-12
GO:0022804	molecular_function	active transmembrane transporter activity	3	66	241	4977	766	Trire2_50894 // Trire2_3405 // Trire2_104072 // Trire2_106330 // Trire2_68812 // Trire2_82309 // Trire2_50618 // Trire2_72383 // Trire2_69026 // Trire2_62285 // Trire2_69957 // Trire2_48444 // Trire2_81430 // Trire2_53903 // Trire2_46819 // Trire2_56684 // Trire2_22912 // Trire2_81670 // Trire2_65191 // Trire2_79329 // Trire2_75021 // Trire2_60116 // Trire2_47897 // Trire2_80091 // Trire2_62693 /…	// // // // // // // // // // // // // // // // // // // // // // // // // // // // // // // // // // // // // // // // // // // // // // // // // // // // // // // // // // // // // // // // //	0.831365	0.000183464
GO:0022857	molecular_function	transmembrane transporter activity	2	73	310	4977	766	Trire2_50894 // Trire2_3405 // Trire2_104072 // Trire2_106330 // Trire2_68812 // Trire2_82309 // Trire2_50618 // Trire2_72383 // Trire2_69026 // Trire2_62285 // Trire2_69957 // Trire2_48444 // Trire2_81430 // Trire2_53903 // Trire2_46819 // Trire2_56684 // Trire2_22912 // Trire2_81670 // Trire2_65191 // Trire2_79329 // Trire2_75021 // Trire2_60116 // Trire2_47897 // Trire2_80091 // Trire2_62693 /…	// // // // // // // // // // // // // // // // // // // // // // // // // // // // // // // // // // // // // // // // // // // // // // // // // // // // // // // // // // // // // // // // // // // // // // // //	0.61356	0.0111255
GO:0051119	molecular_function	sugar transmembrane transporter activity	5	35	59	4977	766	Trire2_50894 // Trire2_3405 // Trire2_104072 // Trire2_106330 // Trire2_68812 // Trire2_82309 // Trire2_50618 // Trire2_72383 // Trire2_69026 // Trire2_69957 // Trire2_48444 // Trire2_53903 // Trire2_46819 // Trire2_56684 // Trire2_22912 // Trire2_81670 // Trire2_65191 // Trire2_75021 // Trire2_80091 // Trire2_105260 // Trire2_67752 // Trire2_62502 // Trire2_57088 // Trire2_67541 // Trire2_77785 …	// // // // // // // // // // // // // // // // // // // // // // // // // // // // // // // // // //	1.9465	8.03773e-12
GO:1901476	molecular_function	carbohydrate transporter activity	2	35	59	4977	766	Trire2_50894 // Trire2_3405 // Trire2_104072 // Trire2_106330 // Trire2_68812 // Trire2_82309 // Trire2_50618 // Trire2_72383 // Trire2_69026 // Trire2_69957 // Trire2_48444 // Trire2_53903 // Trire2_46819 // Trire2_56684 // Trire2_22912 // Trire2_81670 // Trire2_65191 // Trire2_75021 // Trire2_80091 // Trire2_105260 // Trire2_67752 // Trire2_62502 // Trire2_57088 // Trire2_67541 // Trire2_77785 …	// // // // // // // // // // // // // // // // // // // // // // // // // // // // // // // // // //	1.9465	8.03773e-12
GO:0008733	molecular_function	L-arabinose isomerase activity	5	31	49	4977	766	Trire2_50894 // Trire2_3405 // Trire2_104072 // Trire2_106330 // Trire2_68812 // Trire2_82309 // Trire2_50618 // Trire2_72383 // Trire2_69026 // Trire2_69957 // Trire2_48444 // Trire2_53903 // Trire2_46819 // Trire2_81670 // Trire2_65191 // Trire2_75021 // Trire2_106118 // Trire2_105260 // Trire2_67752 // Trire2_62502 // Trire2_67541 // Trire2_77785 // Trire2_4774 // Trire2_121482 // Trire2_55077…	// // // // // // // // // // // // // // // // // // // // // // // // // // // // // //	2.03935	2.07487e-11
GO:0016853	molecular_function	isomerase activity	2	42	138	4977	766	Trire2_50894 // Trire2_3405 // Trire2_104072 // Trire2_106330 // Trire2_68812 // Trire2_82309 // Trire2_50618 // Trire2_121661 // Trire2_72383 // Trire2_69026 // Trire2_69957 // Trire2_48444 // Trire2_53903 // Trire2_46819 // Trire2_120784 // Trire2_81670 // Trire2_65191 // Trire2_75021 // Trire2_106118 // Trire2_108482 // Trire2_105260 // Trire2_67752 // Trire2_121308 // Trire2_62502 // Trire2_6…	// // // // // // // // // // // // // // // // // // // // // // // // // // // // // // // // // // // // // // // // //	0.983653	0.000900238
GO:0016860	molecular_function	intramolecular oxidoreductase activity	3	38	77	4977	766	Trire2_50894 // Trire2_3405 // Trire2_104072 // Trire2_106330 // Trire2_68812 // Trire2_82309 // Trire2_50618 // Trire2_72383 // Trire2_69026 // Trire2_69957 // Trire2_48444 // Trire2_53903 // Trire2_46819 // Trire2_81670 // Trire2_65191 // Trire2_75021 // Trire2_106118 // Trire2_108482 // Trire2_105260 // Trire2_67752 // Trire2_121308 // Trire2_62502 // Trire2_67541 // Trire2_77785 // Trire2_477…	// // // // // // // // // // // // // // // // // // // // // // // // // // // // // // // // // // // // //	1.681	1.12359e-09
GO:0016861	molecular_function	intramolecular oxidoreductase activity, interconverting aldoses and ketoses	4	34	61	4977	766	Trire2_50894 // Trire2_3405 // Trire2_104072 // Trire2_106330 // Trire2_68812 // Trire2_82309 // Trire2_50618 // Trire2_72383 // Trire2_69026 // Trire2_69957 // Trire2_48444 // Trire2_53903 // Trire2_46819 // Trire2_81670 // Trire2_65191 // Trire2_75021 // Trire2_106118 // Trire2_105260 // Trire2_67752 // Trire2_121308 // Trire2_62502 // Trire2_67541 // Trire2_77785 // Trire2_4774 // Trire2_12148…	// // // // // // // // // // // // // // // // // // // // // // // // // // // // // // // // //	1.85659	2.12773e-10
GO:0015925	molecular_function	galactosidase activity	5	6	8	4977	766	Trire2_22197 // Trire2_80240 // Trire2_55999 // Trire2_124016 // Trire2_72632 // Trire2_65986	// // // // //	2.28482	0.0411328
GO:0008422	molecular_function	beta-glucosidase activity	6	11	19	4977	766	Trire2_120749 // Trire2_121127 // Trire2_46816 // Trire2_82227 // Trire2_76672 // Trire2_104797 // Trire2_76227 // Trire2_108671 // Trire2_47268 // Trire2_121735 // Trire2_58450	// // // // // // // // // //	1.91136	0.00453865
GO:0008270	molecular_function	zinc ion binding	6	114	503	4977	766	Trire2_77513 // Trire2_122208 // Trire2_52368 // Trire2_22785 // Trire2_54502 // Trire2_72611 // Trire2_49753 // Trire2_121121 // Trire2_121412 // Trire2_55274 // Trire2_49232 // Trire2_108920 // Trire2_123881 // Trire2_21997 // Trire2_4921 // Trire2_4885 // Trire2_26163 // Trire2_60282 // Trire2_56077 // Trire2_120228 // Trire2_27600 // Trire2_108357 // Trire2_106625 // Trire2_70351 // Trire2_12…	// // // // // // // // // // // // // // // // // // // // // // // // // // // // // // // // // // // // // // // // // // // // // // // // // // // // // // // // // // // // // // // // // // // // // // // // // // // // // // // // // // // // // // // // // // // // // // // // // // // // // // // // // // // // // // // // //	0.558336	0.000692576
GO:0043169	molecular_function	cation binding	3	141	646	4977	766	Trire2_77513 // Trire2_122208 // Trire2_52368 // Trire2_22785 // Trire2_54502 // Trire2_103041 // Trire2_72611 // Trire2_49753 // Trire2_121121 // Trire2_72632 // Trire2_121412 // Trire2_55274 // Trire2_49232 // Trire2_108920 // Trire2_79960 // Trire2_123881 // Trire2_67538 // Trire2_21997 // Trire2_4921 // Trire2_4885 // Trire2_26163 // Trire2_60282 // Trire2_122963 // Trire2_56077 // Trire2_120…	// // // // // // // // // // // // // // // // // // // // // // // // // // // // // // // // // // // // // // // // // // // // // // // // // // // // // // // // // // // // // // // // // // // // // // // // // // // // // // // // // // // // // // // // // // // // // // // // // // // // // // // // // // // // // // // // // // // // // // // // // // // // // // // // // // // // // …	0.504021	0.000410776
GO:0046872	molecular_function	metal ion binding	4	141	646	4977	766	Trire2_77513 // Trire2_122208 // Trire2_52368 // Trire2_22785 // Trire2_54502 // Trire2_103041 // Trire2_72611 // Trire2_49753 // Trire2_121121 // Trire2_72632 // Trire2_121412 // Trire2_55274 // Trire2_49232 // Trire2_108920 // Trire2_79960 // Trire2_123881 // Trire2_67538 // Trire2_21997 // Trire2_4921 // Trire2_4885 // Trire2_26163 // Trire2_60282 // Trire2_122963 // Trire2_56077 // Trire2_120…	// // // // // // // // // // // // // // // // // // // // // // // // // // // // // // // // // // // // // // // // // // // // // // // // // // // // // // // // // // // // // // // // // // // // // // // // // // // // // // // // // // // // // // // // // // // // // // // // // // // // // // // // // // // // // // // // // // // // // // // // // // // // // // // // // // // // // …	0.504021	0.000410776
GO:0046914	molecular_function	transition metal ion binding	5	132	559	4977	766	Trire2_77513 // Trire2_122208 // Trire2_52368 // Trire2_22785 // Trire2_54502 // Trire2_103041 // Trire2_72611 // Trire2_49753 // Trire2_121121 // Trire2_121412 // Trire2_55274 // Trire2_49232 // Trire2_108920 // Trire2_123881 // Trire2_67538 // Trire2_21997 // Trire2_4921 // Trire2_4885 // Trire2_26163 // Trire2_60282 // Trire2_122963 // Trire2_56077 // Trire2_120228 // Trire2_121156 // Trire2_2…	// // // // // // // // // // // // // // // // // // // // // // // // // // // // // // // // // // // // // // // // // // // // // // // // // // // // // // // // // // // // // // // // // // // // // // // // // // // // // // // // // // // // // // // // // // // // // // // // // // // // // // // // // // // // // // // // // // // // // // // // // // // // // // // // // // //	0.61755	1.45845e-05
GO:0016491	molecular_function	oxidoreductase activity	2	153	727	4977	766	Trire2_76696 // Trire2_107776 // Trire2_56840 // Trire2_80659 // Trire2_5345 // Trire2_79169 // Trire2_62651 // Trire2_103147 // Trire2_108201 // Trire2_54086 // Trire2_70984 // Trire2_22771 // Trire2_123274 // Trire2_80003 // Trire2_49753 // Trire2_53673 // Trire2_57857 // Trire2_47432 // Trire2_67964 // Trire2_60490 // Trire2_43893 // Trire2_112126 // Trire2_120110 // Trire2_106164 // Trire2_78…	// // // // // // // // // // // // // // // // // // // // // // // // // // // // // // // // // // // // // // // // // // // // // // // // // // // // // // // // // // // // // // // // // // // // // // // // // // // // // // // // // // // // // // // // // // // // // // // // // // // // // // // // // // // // // // // // // // // // // // // // // // // // // // // // // // // // // …	0.451436	0.00120431
GO:0016614	molecular_function	oxidoreductase activity, acting on CH-OH group of donors	3	57	197	4977	766	Trire2_107776 // Trire2_80659 // Trire2_79169 // Trire2_108201 // Trire2_54086 // Trire2_22771 // Trire2_80003 // Trire2_49753 // Trire2_43893 // Trire2_106164 // Trire2_65869 // Trire2_30668 // Trire2_109687 // Trire2_66175 // Trire2_53331 // Trire2_22004 // Trire2_121298 // Trire2_60517 // Trire2_123553 // Trire2_56432 // Trire2_104606 // Trire2_81271 // Trire2_122079 // Trire2_22915 // Trire2_…	// // // // // // // // // // // // // // // // // // // // // // // // // // // // // // // // // // // // // // // // // // // // // // // // // // // // // // // //	0.910698	0.000161652
GO:0016616	molecular_function	oxidoreductase activity, acting on the CH-OH group of donors, NAD or NADP as acceptor	4	43	169	4977	766	Trire2_107776 // Trire2_79169 // Trire2_108201 // Trire2_54086 // Trire2_22771 // Trire2_80003 // Trire2_49753 // Trire2_106164 // Trire2_65869 // Trire2_30668 // Trire2_109687 // Trire2_66175 // Trire2_53331 // Trire2_22004 // Trire2_121298 // Trire2_60517 // Trire2_123553 // Trire2_104606 // Trire2_81271 // Trire2_122079 // Trire2_22510 // Trire2_79166 // Trire2_54550 // Trire2_105970 // Trire2…	// // // // // // // // // // // // // // // // // // // // // // // // // // // // // // // // // // // // // // // // // //	0.725245	0.0549619
GO:0006355	biological_process	regulation of transcription, DNA-dependent	8	85	334	4977	766	Trire2_122208 // Trire2_52368 // Trire2_54502 // Trire2_72611 // Trire2_121121 // Trire2_121412 // Trire2_55274 // Trire2_120110 // Trire2_49232 // Trire2_73654 // Trire2_123881 // Trire2_21997 // Trire2_26163 // Trire2_56077 // Trire2_120228 // Trire2_27600 // Trire2_70351 // Trire2_121474 // Trire2_121074 // Trire2_55105 // Trire2_111446 // Trire2_120365 // Trire2_70943 // Trire2_65854 // Trire…	// // // // // // // // // // // // // // // // // // // // // // // // // // // // // // // // // // // // // // // // // // // // // // // // // // // // // // // // // // // // // // // // // // // // // // // // // // // // // // // // // // // //	0.725547	0.000153787
GO:0009889	biological_process	regulation of biosynthetic process	4	85	338	4977	766	Trire2_122208 // Trire2_52368 // Trire2_54502 // Trire2_72611 // Trire2_121121 // Trire2_121412 // Trire2_55274 // Trire2_120110 // Trire2_49232 // Trire2_73654 // Trire2_123881 // Trire2_21997 // Trire2_26163 // Trire2_56077 // Trire2_120228 // Trire2_27600 // Trire2_70351 // Trire2_121474 // Trire2_121074 // Trire2_55105 // Trire2_111446 // Trire2_120365 // Trire2_70943 // Trire2_65854 // Trire…	// // // // // // // // // // // // // // // // // // // // // // // // // // // // // // // // // // // // // // // // // // // // // // // // // // // // // // // // // // // // // // // // // // // // // // // // // // // // // // // // // // // //	0.708372	0.00021611
GO:0010468	biological_process	regulation of gene expression	5	88	348	4977	766	Trire2_122208 // Trire2_52368 // Trire2_54502 // Trire2_72611 // Trire2_121121 // Trire2_121412 // Trire2_55274 // Trire2_120110 // Trire2_49232 // Trire2_73654 // Trire2_123881 // Trire2_21997 // Trire2_4921 // Trire2_26163 // Trire2_56077 // Trire2_120228 // Trire2_27600 // Trire2_70351 // Trire2_121474 // Trire2_121074 // Trire2_55105 // Trire2_111446 // Trire2_120365 // Trire2_34985 // Trire2…	// // // // // // // // // // // // // // // // // // // // // // // // // // // // // // // // // // // // // // // // // // // // // // // // // // // // // // // // // // // // // // // // // // // // // // // // // // // // // // // // // // // // // // //	0.716348	0.000140565
GO:0010556	biological_process	regulation of macromolecule biosynthetic process	5	85	338	4977	766	Trire2_122208 // Trire2_52368 // Trire2_54502 // Trire2_72611 // Trire2_121121 // Trire2_121412 // Trire2_55274 // Trire2_120110 // Trire2_49232 // Trire2_73654 // Trire2_123881 // Trire2_21997 // Trire2_26163 // Trire2_56077 // Trire2_120228 // Trire2_27600 // Trire2_70351 // Trire2_121474 // Trire2_121074 // Trire2_55105 // Trire2_111446 // Trire2_120365 // Trire2_70943 // Trire2_65854 // Trire…	// // // // // // // // // // // // // // // // // // // // // // // // // // // // // // // // // // // // // // // // // // // // // // // // // // // // // // // // // // // // // // // // // // // // // // // // // // // // // // // // // // // //	0.708372	0.00021611
GO:0019219	biological_process	regulation of nucleobase-containing compound metabolic process	5	85	343	4977	766	Trire2_122208 // Trire2_52368 // Trire2_54502 // Trire2_72611 // Trire2_121121 // Trire2_121412 // Trire2_55274 // Trire2_120110 // Trire2_49232 // Trire2_73654 // Trire2_123881 // Trire2_21997 // Trire2_26163 // Trire2_56077 // Trire2_120228 // Trire2_27600 // Trire2_70351 // Trire2_121474 // Trire2_121074 // Trire2_55105 // Trire2_111446 // Trire2_120365 // Trire2_70943 // Trire2_65854 // Trire…	// // // // // // // // // // // // // // // // // // // // // // // // // // // // // // // // // // // // // // // // // // // // // // // // // // // // // // // // // // // // // // // // // // // // // // // // // // // // // // // // // // // //	0.687186	0.00039082
GO:0019222	biological_process	regulation of metabolic process	3	91	411	4977	766	Trire2_122208 // Trire2_52368 // Trire2_54502 // Trire2_72611 // Trire2_121121 // Trire2_121412 // Trire2_55274 // Trire2_120110 // Trire2_49232 // Trire2_73654 // Trire2_123881 // Trire2_81148 // Trire2_21997 // Trire2_4921 // Trire2_26163 // Trire2_56077 // Trire2_120228 // Trire2_27600 // Trire2_70351 // Trire2_121474 // Trire2_121074 // Trire2_55105 // Trire2_111446 // Trire2_120365 // Trire2…	// // // // // // // // // // // // // // // // // // // // // // // // // // // // // // // // // // // // // // // // // // // // // // // // // // // // // // // // // // // // // // // // // // // // // // // // // // // // // // // // // // // // // // // // // //	0.52466	0.0159094
GO:0031323	biological_process	regulation of cellular metabolic process	4	85	346	4977	766	Trire2_122208 // Trire2_52368 // Trire2_54502 // Trire2_72611 // Trire2_121121 // Trire2_121412 // Trire2_55274 // Trire2_120110 // Trire2_49232 // Trire2_73654 // Trire2_123881 // Trire2_21997 // Trire2_26163 // Trire2_56077 // Trire2_120228 // Trire2_27600 // Trire2_70351 // Trire2_121474 // Trire2_121074 // Trire2_55105 // Trire2_111446 // Trire2_120365 // Trire2_70943 // Trire2_65854 // Trire…	// // // // // // // // // // // // // // // // // // // // // // // // // // // // // // // // // // // // // // // // // // // // // // // // // // // // // // // // // // // // // // // // // // // // // // // // // // // // // // // // // // // //	0.674623	0.000538738
GO:0031326	biological_process	regulation of cellular biosynthetic process	5	85	338	4977	766	Trire2_122208 // Trire2_52368 // Trire2_54502 // Trire2_72611 // Trire2_121121 // Trire2_121412 // Trire2_55274 // Trire2_120110 // Trire2_49232 // Trire2_73654 // Trire2_123881 // Trire2_21997 // Trire2_26163 // Trire2_56077 // Trire2_120228 // Trire2_27600 // Trire2_70351 // Trire2_121474 // Trire2_121074 // Trire2_55105 // Trire2_111446 // Trire2_120365 // Trire2_70943 // Trire2_65854 // Trire…	// // // // // // // // // // // // // // // // // // // // // // // // // // // // // // // // // // // // // // // // // // // // // // // // // // // // // // // // // // // // // // // // // // // // // // // // // // // // // // // // // // // //	0.708372	0.00021611
GO:0051171	biological_process	regulation of nitrogen compound metabolic process	4	85	343	4977	766	Trire2_122208 // Trire2_52368 // Trire2_54502 // Trire2_72611 // Trire2_121121 // Trire2_121412 // Trire2_55274 // Trire2_120110 // Trire2_49232 // Trire2_73654 // Trire2_123881 // Trire2_21997 // Trire2_26163 // Trire2_56077 // Trire2_120228 // Trire2_27600 // Trire2_70351 // Trire2_121474 // Trire2_121074 // Trire2_55105 // Trire2_111446 // Trire2_120365 // Trire2_70943 // Trire2_65854 // Trire…	// // // // // // // // // // // // // // // // // // // // // // // // // // // // // // // // // // // // // // // // // // // // // // // // // // // // // // // // // // // // // // // // // // // // // // // // // // // // // // // // // // // //	0.687186	0.00039082
GO:0051252	biological_process	regulation of RNA metabolic process	6	85	334	4977	766	Trire2_122208 // Trire2_52368 // Trire2_54502 // Trire2_72611 // Trire2_121121 // Trire2_121412 // Trire2_55274 // Trire2_120110 // Trire2_49232 // Trire2_73654 // Trire2_123881 // Trire2_21997 // Trire2_26163 // Trire2_56077 // Trire2_120228 // Trire2_27600 // Trire2_70351 // Trire2_121474 // Trire2_121074 // Trire2_55105 // Trire2_111446 // Trire2_120365 // Trire2_70943 // Trire2_65854 // Trire…	// // // // // // // // // // // // // // // // // // // // // // // // // // // // // // // // // // // // // // // // // // // // // // // // // // // // // // // // // // // // // // // // // // // // // // // // // // // // // // // // // // // //	0.725547	0.000153787
GO:0060255	biological_process	regulation of macromolecule metabolic process	4	88	350	4977	766	Trire2_122208 // Trire2_52368 // Trire2_54502 // Trire2_72611 // Trire2_121121 // Trire2_121412 // Trire2_55274 // Trire2_120110 // Trire2_49232 // Trire2_73654 // Trire2_123881 // Trire2_21997 // Trire2_4921 // Trire2_26163 // Trire2_56077 // Trire2_120228 // Trire2_27600 // Trire2_70351 // Trire2_121474 // Trire2_121074 // Trire2_55105 // Trire2_111446 // Trire2_120365 // Trire2_34985 // Trire2…	// // // // // // // // // // // // // // // // // // // // // // // // // // // // // // // // // // // // // // // // // // // // // // // // // // // // // // // // // // // // // // // // // // // // // // // // // // // // // // // // // // // // // // //	0.708081	0.000161652
GO:0080090	biological_process	regulation of primary metabolic process	4	85	347	4977	766	Trire2_122208 // Trire2_52368 // Trire2_54502 // Trire2_72611 // Trire2_121121 // Trire2_121412 // Trire2_55274 // Trire2_120110 // Trire2_49232 // Trire2_73654 // Trire2_123881 // Trire2_21997 // Trire2_26163 // Trire2_56077 // Trire2_120228 // Trire2_27600 // Trire2_70351 // Trire2_121474 // Trire2_121074 // Trire2_55105 // Trire2_111446 // Trire2_120365 // Trire2_70943 // Trire2_65854 // Trire…	// // // // // // // // // // // // // // // // // // // // // // // // // // // // // // // // // // // // // // // // // // // // // // // // // // // // // // // // // // // // // // // // // // // // // // // // // // // // // // // // // // // //	0.670459	0.000598938
GO:2000112	biological_process	regulation of cellular macromolecule biosynthetic process	6	85	338	4977	766	Trire2_122208 // Trire2_52368 // Trire2_54502 // Trire2_72611 // Trire2_121121 // Trire2_121412 // Trire2_55274 // Trire2_120110 // Trire2_49232 // Trire2_73654 // Trire2_123881 // Trire2_21997 // Trire2_26163 // Trire2_56077 // Trire2_120228 // Trire2_27600 // Trire2_70351 // Trire2_121474 // Trire2_121074 // Trire2_55105 // Trire2_111446 // Trire2_120365 // Trire2_70943 // Trire2_65854 // Trire…	// // // // // // // // // // // // // // // // // // // // // // // // // // // // // // // // // // // // // // // // // // // // // // // // // // // // // // // // // // // // // // // // // // // // // // // // // // // // // // // // // // // //	0.708372	0.00021611
GO:2001141	biological_process	regulation of RNA biosynthetic process	7	85	334	4977	766	Trire2_122208 // Trire2_52368 // Trire2_54502 // Trire2_72611 // Trire2_121121 // Trire2_121412 // Trire2_55274 // Trire2_120110 // Trire2_49232 // Trire2_73654 // Trire2_123881 // Trire2_21997 // Trire2_26163 // Trire2_56077 // Trire2_120228 // Trire2_27600 // Trire2_70351 // Trire2_121474 // Trire2_121074 // Trire2_55105 // Trire2_111446 // Trire2_120365 // Trire2_70943 // Trire2_65854 // Trire…	// // // // // // // // // // // // // // // // // // // // // // // // // // // // // // // // // // // // // // // // // // // // // // // // // // // // // // // // // // // // // // // // // // // // // // // // // // // // // // // // // // // //	0.725547	0.000153787
GO:0001071	molecular_function	nucleic acid binding transcription factor activity	1	77	261	4977	766	Trire2_122208 // Trire2_52368 // Trire2_54502 // Trire2_72611 // Trire2_121121 // Trire2_121412 // Trire2_55274 // Trire2_120110 // Trire2_49232 // Trire2_123881 // Trire2_21997 // Trire2_26163 // Trire2_56077 // Trire2_120228 // Trire2_27600 // Trire2_70351 // Trire2_121474 // Trire2_121074 // Trire2_55105 // Trire2_111446 // Trire2_120365 // Trire2_65854 // Trire2_51907 // Trire2_70547 // Trire…	// // // // // // // // // // // // // // // // // // // // // // // // // // // // // // // // // // // // // // // // // // // // // // // // // // // // // // // // // // // // // // // // // // // // // // // // // // // //	0.938741	8.58937e-07
GO:0003700	molecular_function	sequence-specific DNA binding transcription factor activity	2	77	261	4977	766	Trire2_122208 // Trire2_52368 // Trire2_54502 // Trire2_72611 // Trire2_121121 // Trire2_121412 // Trire2_55274 // Trire2_120110 // Trire2_49232 // Trire2_123881 // Trire2_21997 // Trire2_26163 // Trire2_56077 // Trire2_120228 // Trire2_27600 // Trire2_70351 // Trire2_121474 // Trire2_121074 // Trire2_55105 // Trire2_111446 // Trire2_120365 // Trire2_65854 // Trire2_51907 // Trire2_70547 // Trire…	// // // // // // // // // // // // // // // // // // // // // // // // // // // // // // // // // // // // // // // // // // // // // // // // // // // // // // // // // // // // // // // // // // // // // // // // // // // //	0.938741	8.58937e-07
GO:0008812	molecular_function	choline dehydrogenase activity	4	7	11	4977	766	Trire2_80659 // Trire2_105851 // Trire2_120008 // Trire2_123978 // Trire2_23367 // Trire2_80746 // Trire2_60374	// // // // // //	2.04778	0.053813
GO:0004497	molecular_function	monooxygenase activity	3	36	126	4977	766	Trire2_62651 // Trire2_103147 // Trire2_70984 // Trire2_67964 // Trire2_109746 // Trire2_4999 // Trire2_4726 // Trire2_82133 // Trire2_81652 // Trire2_68705 // Trire2_70956 // Trire2_65360 // Trire2_107137 // Trire2_54166 // Trire2_66937 // Trire2_66751 // Trire2_103215 // Trire2_65107 // Trire2_53079 // Trire2_67377 // Trire2_122166 // Trire2_23083 // Trire2_4146 // Trire2_75886 // Trire2_59095 …	// // // // // // // // // // // // // // // // // // // // // // // // // // // // // // // // // // //	0.892505	0.0159094
GO:0006865	biological_process	amino acid transport	9	17	44	4977	766	Trire2_123718 // Trire2_70998 // Trire2_62172 // Trire2_55723 // Trire2_61114 // Trire2_64971 // Trire2_70098 // Trire2_51110 // Trire2_56314 // Trire2_66819 // Trire2_104077 // Trire2_110813 // Trire2_23415 // Trire2_74070 // Trire2_57185 // Trire2_58511 // Trire2_59952	// // // // // // // // // // // // // // // //	1.32789	0.0221649
GO:0015849	biological_process	organic acid transport	5	17	44	4977	766	Trire2_123718 // Trire2_70998 // Trire2_62172 // Trire2_55723 // Trire2_61114 // Trire2_64971 // Trire2_70098 // Trire2_51110 // Trire2_56314 // Trire2_66819 // Trire2_104077 // Trire2_110813 // Trire2_23415 // Trire2_74070 // Trire2_57185 // Trire2_58511 // Trire2_59952	// // // // // // // // // // // // // // // //	1.32789	0.0221649
GO:0046942	biological_process	carboxylic acid transport	8	17	44	4977	766	Trire2_123718 // Trire2_70998 // Trire2_62172 // Trire2_55723 // Trire2_61114 // Trire2_64971 // Trire2_70098 // Trire2_51110 // Trire2_56314 // Trire2_66819 // Trire2_104077 // Trire2_110813 // Trire2_23415 // Trire2_74070 // Trire2_57185 // Trire2_58511 // Trire2_59952	// // // // // // // // // // // // // // // //	1.32789	0.0221649
GO:0071705	biological_process	nitrogen compound transport	4	19	57	4977	766	Trire2_123718 // Trire2_46794 // Trire2_70998 // Trire2_62172 // Trire2_55723 // Trire2_61114 // Trire2_64971 // Trire2_70098 // Trire2_51110 // Trire2_56314 // Trire2_66819 // Trire2_104077 // Trire2_110813 // Trire2_23415 // Trire2_74070 // Trire2_57185 // Trire2_58511 // Trire2_80086 // Trire2_59952	// // // // // // // // // // // // // // // // // //	1.1149	0.0772744
GO:0016207	molecular_function	4-coumarate-CoA ligase activity	5	7	8	4977	766	Trire2_106646 // Trire2_57370 // Trire2_107947 // Trire2_122110 // Trire2_22030 // Trire2_54667 // Trire2_68204	// // // // // //	2.50722	0.00259491
GO:0016405	molecular_function	CoA-ligase activity	4	9	16	4977	766	Trire2_106646 // Trire2_57370 // Trire2_107947 // Trire2_122110 // Trire2_59843 // Trire2_22030 // Trire2_54667 // Trire2_68204 // Trire2_73774	// // // // // // // //	1.86979	0.0287812
GO:0016877	molecular_function	ligase activity, forming carbon-sulfur bonds	3	12	23	4977	766	Trire2_106646 // Trire2_57370 // Trire2_107947 // Trire2_78773 // Trire2_122110 // Trire2_59843 // Trire2_22030 // Trire2_54667 // Trire2_54870 // Trire2_69946 // Trire2_68204 // Trire2_73774	// // // // // // // // // // //	1.76126	0.00753697
GO:0016878	molecular_function	acid-thiol ligase activity	4	10	17	4977	766	Trire2_106646 // Trire2_57370 // Trire2_107947 // Trire2_122110 // Trire2_59843 // Trire2_22030 // Trire2_54667 // Trire2_54870 // Trire2_68204 // Trire2_73774	// // // // // // // // //	1.93433	0.00851904

[truncated: 16 more sheets: 22.result_TrV2.2v5.Dq.txt_DW, 23.result_TrV2.5v7.Dq.txt_UP, 24.result_TrV2.5v7.Dq.txt_DW, 25.TreeseiV2.5v8.DESeq.txt_UP, 26.TreeseiV2.5v8.DESeq.txt_DW, 27.result_TrV2.5v10.Dq_UP, 28.result_TrV2.5v10.Dq_DW, 41.result_PW1_1.3v6.Dq.txt_UP, 42.result_PW1_1.3v6.Dq.txt_DW, 43.result_PW1_1.6v8.Dq.txt_UP, 44.result_PW1_1.6v8.Dq.txt_DW, 45.result_PW1_1.6v9.Dq.txt_UP, 46.result_PW1_1.6v9.Dq.txt_DW, 47.result_PWisc1_1.6v10.Dq_UP, 48.result_PW1_1.6v10.Dq_DW, summary_graph]
