# Supplementary material for: Transcriptomic responses of mixed cultures of ascomycete fungi to lignocellulose using dual RNA-seq reveal inter-species antagonism and limited beneficial effects on CAZyme expression
Source: Fungal Genet Biol. 2017 May;102:4–21. doi: 10.1016/j.fgb.2016.04.005 (PMC5476202; doi:10.1016/j.fgb.2016.04.005)
Supplement: Supplementary Table S6 — Lists of CAZy genes with increased transcript abundance in mono or mixed species straw cultures compared to the glucose control and Venn diagrams comparing these lists. Any CAZy annotation except GT was used where FPKM > 1 as well as a ⩾2 fold increase in transcript abundance (DESeq counts) in the straw condition and a padj value < 0.05. The CAZy genes in different parts of the Venn diagram are also listed in Supplementary Table S2. [file mmc6.xlsx]

## Sheet: G_v_T
Trire2_123989
Trire2_72567
Trire2_74223
Trire2_73638
Trire2_73643
Trire2_73632
Trire2_122081
Trire2_120312
Trire2_123992
Trire2_56996
Trire2_121127
Trire2_49081
Trire2_120749
Trire2_111849
Trire2_121418
Trire2_66041
Trire2_103049
Trire2_112392
Trire2_123818
Trire2_49976
Trire2_76210
Trire2_123283
Trire2_69944
Trire2_80659
Trire2_22197
Trire2_72526
Trire2_120961
Trire2_121735
Trire2_62166
Trire2_60489
Trire2_121294
Trire2_80240
Trire2_69276
Trire2_123940
Trire2_123538
Trire2_78357
Trire2_110894
Trire2_123456
Trire2_82227
Trire2_124016
Trire2_55999
Trire2_122780
Trire2_3739
Trire2_112140
Trire2_79109
Trire2_55802
Trire2_65380
Trire2_121746
Trire2_121098
Trire2_5345
Trire2_70373
Trire2_78713
Trire2_120873
Trire2_79960
Trire2_23367
Trire2_31227
Trire2_46816
Trire2_72632
Trire2_108477
Trire2_104797
Trire2_77299
Trire2_120008
Trire2_76672
Trire2_76227
Trire2_53731
Trire2_79606
Trire2_70341
Trire2_123226
Trire2_106575
Trire2_82562
Trire2_108671
Trire2_65215
Trire2_74198
Trire2_41248
Trire2_120257
Trire2_54219
Trire2_57857
Trire2_79921
Trire2_79671
Trire2_47268
Trire2_111245
Trire2_72704
Trire2_56418
Trire2_123232
Trire2_2735
Trire2_57860
Trire2_27395
Trire2_58802
Trire2_80833
Trire2_5836
Trire2_123978
Trire2_111138
Trire2_72339
Trire2_22915
Trire2_60085
Trire2_119859
Trire2_73248
Trire2_59391
Trire2_57179
Trire2_69245
Trire2_105851
Trire2_44366
Trire2_120229
Trire2_65162
Trire2_80746
Trire2_123639
Trire2_65986
Trire2_5807
Trire2_124175
Trire2_123726
Trire2_105448
Trire2_60374
Trire2_58450
Trire2_122495
Trire2_25224
Trire2_73102
Trire2_59578
Trire2_105931

## Sheet: G_v_T+A
Trire2_123989
Trire2_72567
Trire2_74223
Trire2_73638
Trire2_73643
Trire2_73632
Trire2_122081
Trire2_120312
Trire2_123992
Trire2_56996
Trire2_121127
Trire2_49081
Trire2_120749
Trire2_111849
Trire2_121418
Trire2_103049
Trire2_112392
Trire2_123818
Trire2_49976
Trire2_76210
Trire2_123283
Trire2_69944
Trire2_80659
Trire2_22197
Trire2_72526
Trire2_120961
Trire2_121735
Trire2_62166
Trire2_60489
Trire2_121294
Trire2_80240
Trire2_76852
Trire2_69276
Trire2_123940
Trire2_123538
Trire2_78357
Trire2_103458
Trire2_110894
Trire2_123456
Trire2_82227
Trire2_124016
Trire2_55999
Trire2_122780
Trire2_3739
Trire2_112140
Trire2_79109
Trire2_55802
Trire2_121098
Trire2_5345
Trire2_70373
Trire2_78713
Trire2_120873
Trire2_79960
Trire2_23367
Trire2_31227
Trire2_46816
Trire2_72632
Trire2_108477
Trire2_82235
Trire2_104797
Trire2_77299
Trire2_120008
Trire2_76672
Trire2_3196
Trire2_76227
Trire2_79606
Trire2_70341
Trire2_123226
Trire2_45717
Trire2_106575
Trire2_82562
Trire2_108671
Trire2_55319
Trire2_65215
Trire2_74198
Trire2_41248
Trire2_120257
Trire2_54219
Trire2_57857
Trire2_79921
Trire2_79671
Trire2_47268
Trire2_111245
Trire2_72704
Trire2_56418
Trire2_123232
Trire2_2735
Trire2_71532
Trire2_57860
Trire2_27395
Trire2_58802
Trire2_80833
Trire2_5836
Trire2_123978
Trire2_111138
Trire2_22915
Trire2_60085
Trire2_73248
Trire2_59391
Trire2_57179
Trire2_69245
Trire2_105851
Trire2_72488
Trire2_44366
Trire2_65162
Trire2_55566
Trire2_80746
Trire2_65986
Trire2_5807
Trire2_124175
Trire2_123726
Trire2_60374
Trire2_58450
Trire2_122495
Trire2_25224
Trire2_73102
Trire2_59578
Trire2_27219

## Sheet: G_v_T+P
Trire2_123989
Trire2_72567
Trire2_74223
Trire2_73638
Trire2_73643
Trire2_73632
Trire2_122081
Trire2_120312
Trire2_123992
Trire2_56996
Trire2_121127
Trire2_49081
Trire2_120749
Trire2_111849
Trire2_121418
Trire2_66041
Trire2_103049
Trire2_112392
Trire2_123818
Trire2_49976
Trire2_76210
Trire2_123283
Trire2_69944
Trire2_80659
Trire2_73101
Trire2_22197
Trire2_72526
Trire2_120961
Trire2_121735
Trire2_62166
Trire2_68347
Trire2_60489
Trire2_121294
Trire2_80240
Trire2_76852
Trire2_69276
Trire2_123940
Trire2_123538
Trire2_21725
Trire2_78357
Trire2_110894
Trire2_123456
Trire2_82227
Trire2_124016
Trire2_55999
Trire2_122780
Trire2_3739
Trire2_112140
Trire2_79109
Trire2_55802
Trire2_65380
Trire2_121746
Trire2_121098
Trire2_5345
Trire2_70373
Trire2_78713
Trire2_120873
Trire2_79960
Trire2_31227
Trire2_46816
Trire2_72632
Trire2_108477
Trire2_104797
Trire2_77299
Trire2_120008
Trire2_76672
Trire2_3196
Trire2_76227
Trire2_79606
Trire2_70341
Trire2_123226
Trire2_106575
Trire2_108671
Trire2_65215
Trire2_74198
Trire2_54219
Trire2_57857
Trire2_79921
Trire2_79671
Trire2_47268
Trire2_111245
Trire2_72704
Trire2_56418
Trire2_123232
Trire2_2735
Trire2_71532
Trire2_27395
Trire2_58802
Trire2_80833
Trire2_5836
Trire2_123978
Trire2_69123
Trire2_111138
Trire2_72339
Trire2_22915
Trire2_60085
Trire2_73248
Trire2_59391
Trire2_57179
Trire2_69245
Trire2_105851
Trire2_72488
Trire2_44366
Trire2_120229
Trire2_65162
Trire2_80746
Trire2_123639
Trire2_65986
Trire2_5807
Trire2_124175
Trire2_123726
Trire2_105448
Trire2_60374
Trire2_73102
Trire2_105931

## Sheet: G_v_T+A+P
Trire2_123989
Trire2_72567
Trire2_74223
Trire2_73638
Trire2_73643
Trire2_73632
Trire2_122081
Trire2_120312
Trire2_123992
Trire2_56996
Trire2_121127
Trire2_49081
Trire2_120749
Trire2_111849
Trire2_121418
Trire2_103049
Trire2_112392
Trire2_123818
Trire2_49976
Trire2_76210
Trire2_123283
Trire2_69944
Trire2_80659
Trire2_22197
Trire2_72526
Trire2_120961
Trire2_121735
Trire2_62166
Trire2_60489
Trire2_121294
Trire2_80240
Trire2_76852
Trire2_69276
Trire2_123940
Trire2_59689
Trire2_123538
Trire2_21725
Trire2_78357
Trire2_103458
Trire2_110894
Trire2_123456
Trire2_82227
Trire2_124016
Trire2_55999
Trire2_3739
Trire2_112140
Trire2_55802
Trire2_121098
Trire2_5345
Trire2_70373
Trire2_78713
Trire2_120873
Trire2_79960
Trire2_23367
Trire2_31227
Trire2_46816
Trire2_72632
Trire2_108477
Trire2_82235
Trire2_104797
Trire2_77299
Trire2_120008
Trire2_76672
Trire2_3196
Trire2_76227
Trire2_79606
Trire2_70341
Trire2_22252
Trire2_123226
Trire2_45717
Trire2_106575
Trire2_108671
Trire2_55319
Trire2_65215
Trire2_74198
Trire2_54219
Trire2_57857
Trire2_79921
Trire2_79671
Trire2_58550
Trire2_47268
Trire2_111245
Trire2_72704
Trire2_56418
Trire2_2735
Trire2_71532
Trire2_27395
Trire2_58802
Trire2_80833
Trire2_5836
Trire2_67844
Trire2_123978
Trire2_111138
Trire2_22915
Trire2_60085
Trire2_73248
Trire2_59391
Trire2_69245
Trire2_105851
Trire2_72488
Trire2_44366
Trire2_65162
Trire2_80746
Trire2_65986
Trire2_5807
Trire2_124175
Trire2_60374
Trire2_122495
Trire2_25224
Trire2_73102

## Sheet: jVenn_Tr_CAZY
G_v_T	G_v_T+A	G_v_T+P	G_v_T+A+P	G_v_T|G_v_T+A	G_v_T|G_v_T+P	G_v_T+A|G_v_T+A+P	G_v_T+P|G_v_T+A+P	G_v_T|G_v_T+A|G_v_T+P	G_v_T|G_v_T+A|G_v_T+A+P	G_v_T+A|G_v_T+P|G_v_T+A+P	G_v_T|G_v_T+A|G_v_T+P|G_v_T+A+P
Trire2_53731	Trire2_55566	Trire2_73101	Trire2_59689	Trire2_82562	Trire2_66041	Trire2_103458	Trire2_21725	Trire2_122780	Trire2_23367	Trire2_76852	Trire2_123989
Trire2_119859	Trire2_27219	Trire2_68347	Trire2_22252	Trire2_41248	Trire2_65380	Trire2_82235		Trire2_79109	Trire2_122495	Trire2_3196	Trire2_72567
		Trire2_69123	Trire2_58550	Trire2_120257	Trire2_121746	Trire2_45717		Trire2_123232	Trire2_25224	Trire2_71532	Trire2_74223
			Trire2_67844	Trire2_57860	Trire2_72339	Trire2_55319		Trire2_57179		Trire2_72488	Trire2_73638
				Trire2_58450	Trire2_120229			Trire2_123726			Trire2_73643
				Trire2_59578	Trire2_123639						Trire2_73632
					Trire2_105448						Trire2_122081
					Trire2_105931						Trire2_120312
											Trire2_123992
											Trire2_56996
											Trire2_121127
											Trire2_49081
											Trire2_120749
											Trire2_111849
											Trire2_121418
											Trire2_103049
											Trire2_112392
											Trire2_123818
											Trire2_49976
											Trire2_76210
											Trire2_123283
											Trire2_69944
											Trire2_80659
											Trire2_22197
											Trire2_72526
											Trire2_120961
											Trire2_121735
											Trire2_62166
											Trire2_60489
											Trire2_121294
											Trire2_80240
											Trire2_69276
											Trire2_123940
											Trire2_123538
											Trire2_78357
											Trire2_110894
											Trire2_123456
											Trire2_82227
											Trire2_124016
											Trire2_55999
											Trire2_3739
											Trire2_112140
											Trire2_55802
											Trire2_121098
											Trire2_5345
											Trire2_70373
											Trire2_78713
											Trire2_120873
											Trire2_79960
											Trire2_31227
											Trire2_46816
											Trire2_72632
											Trire2_108477
											Trire2_104797
											Trire2_77299
											Trire2_120008
											Trire2_76672
											Trire2_76227
											Trire2_79606
											Trire2_70341
											Trire2_123226
											Trire2_106575
											Trire2_108671
											Trire2_65215
											Trire2_74198
											Trire2_54219
											Trire2_57857
											Trire2_79921
											Trire2_79671
											Trire2_47268
											Trire2_111245
											Trire2_72704
											Trire2_56418
											Trire2_2735
											Trire2_27395
											Trire2_58802
											Trire2_80833
											Trire2_5836
											Trire2_123978
											Trire2_111138
											Trire2_22915
											Trire2_60085
											Trire2_73248
											Trire2_59391
											Trire2_69245
											Trire2_105851
											Trire2_44366
											Trire2_65162
											Trire2_80746
											Trire2_65986
											Trire2_5807
											Trire2_124175
											Trire2_60374
											Trire2_73102

## Sheet: G_v_P
Pc13g11940
Pc13g07400
Pc13g13110
Pc12g13610
Pc21g14050
Pc16g06660
Pc14g01550
Pc20g11110
Pc13g15830
Pc20g15610
Pc13g07350
Pc18g06090
Pc20g12750
Pc16g12390
Pc13g05110
Pc21g21220
Pc15g01810
Pc13g09130
Pc16g13830
Pc12g13450
Pc20g07020
Pc22g00820
Pc22g01740
Pc12g01520
Pc20g06110
Pc12g07780
Pc16g08690
Pc16g06060
Pc21g19010
Pc22g12340
Pc22g07880
Pc16g00630
Pc16g12410
Pc16g00620
Pc21g23210
Pc13g03450
Pc12g13160
Pc22g04080
Pc13g09520
Pc22g01100
Pc22g13690
Pc20g02250
Pc21g13810
Pc12g11750
Pc16g06840
Pc12g13420
Pc20g10360
Pc22g24800
Pc20g15500
Pc21g14820
Pc22g22930
Pc20g13360
Pc18g01940
Pc12g11110
Pc21g23540
Pc20g10170
Pc21g18230
Pc22g14710
Pc18g01310
Pc22g15340
Pc16g08130
Pc16g03090
Pc12g02050
Pc22g24240
Pc22g13580
Pc22g25710
Pc21g23200
Pc22g09210
Pc16g05220
Pc14g00310
Pc12g04400
Pc16g05710
Pc22g00140
Pc06g00600
Pc13g07970
Pc21g20400
Pc20g06780
Pc14g01800
Pc12g01330
Pc06g00650
Pc13g15920
Pc12g10800
Pc21g10200
Pc20g09380
Pc12g02040
Pc18g02260
Pc16g08140
Pc12g12910
Pc20g01820
Pc16g14170
Pc12g06760
Pc20g03840
Pc21g14410
Pc16g10690
Pc12g07900
Pc18g06080
Pc21g05470
Pc20g01940
Pc16g05680
Pc12g00470
Pc13g03130
Pc22g19620
Pc22g01380
Pc16g13100
Pc16g05630
Pc20g07030
Pc18g03120
Pc21g18190
Pc18g05490
Pc20g01970
Pc12g07500
Pc13g01130
Pc12g13330
Pc13g14170
Pc22g18680
Pc18g03970
Pc12g13430
Pc13g08220
Pc12g00500
Pc22g08520
Pc16g08980
Pc12g08730
Pc21g09170
Pc18g01880
Pc13g09120
Pc22g24890
Pc13g07340
Pc22g05880
Pc14g00370

## Sheet: G_v_P+T
Pc13g07400
Pc13g13110
Pc12g13610
Pc21g14050
Pc14g01550
Pc13g15830
Pc20g15610
Pc13g07350
Pc18g06090
Pc20g12750
Pc16g12390
Pc13g05110
Pc15g01810
Pc20g13370
Pc13g09130
Pc16g13830
Pc20g07020
Pc22g00820
Pc22g01740
Pc16g08690
Pc16g06060
Pc21g19010
Pc22g12340
Pc22g07880
Pc16g00630
Pc16g12410
Pc16g00620
Pc21g23210
Pc13g03450
Pc20g14200
Pc22g04080
Pc13g09520
Pc22g01100
Pc22g13690
Pc20g02250
Pc21g13810
Pc16g06840
Pc12g13420
Pc20g10360
Pc22g24800
Pc21g14820
Pc22g22930
Pc20g13360
Pc18g01940
Pc12g11110
Pc21g23540
Pc20g10170
Pc21g18230
Pc22g14710
Pc18g01310
Pc22g15340
Pc16g08130
Pc16g03090
Pc22g24240
Pc22g13580
Pc22g25710
Pc21g23200
Pc22g09210
Pc16g05220
Pc14g00310
Pc12g04400
Pc16g05710
Pc22g00140
Pc06g00600
Pc13g07970
Pc21g20400
Pc20g06780
Pc12g01330
Pc06g00650
Pc13g15920
Pc12g10800
Pc21g10200
Pc20g09380
Pc12g02040
Pc18g02260
Pc16g08140
Pc12g12910
Pc20g01820
Pc16g14170
Pc12g06760
Pc20g03840
Pc21g14410
Pc16g10690
Pc12g07900
Pc21g05470
Pc20g01940
Pc16g05680
Pc13g03130
Pc22g19620
Pc22g01380
Pc16g13100
Pc16g05630
Pc20g07030
Pc18g03120
Pc21g18190
Pc18g05490
Pc20g01970
Pc12g07500
Pc13g01130
Pc12g13330
Pc13g14170
Pc22g18680
Pc18g03970
Pc12g13430
Pc13g08220
Pc12g00500
Pc22g08520
Pc16g08980
Pc12g08730
Pc21g09170
Pc18g01880
Pc13g09120
Pc13g07340
Pc14g00370

## Sheet: G_v_P+A
Pc13g07400
Pc13g13110
Pc12g13610
Pc21g14050
Pc14g01550
Pc13g15830
Pc20g15610
Pc13g07350
Pc20g12750
Pc16g12390
Pc13g08100
Pc15g01810
Pc13g09130
Pc16g13830
Pc20g07020
Pc22g00820
Pc22g01740
Pc12g01520
Pc16g08690
Pc21g19010
Pc22g12340
Pc16g00630
Pc16g00620
Pc13g03450
Pc12g01080
Pc22g01100
Pc22g13690
Pc20g02250
Pc21g13810
Pc16g06840
Pc12g13420
Pc20g10360
Pc22g24800
Pc20g15500
Pc21g14820
Pc22g22930
Pc20g13360
Pc18g01940
Pc12g11110
Pc21g23540
Pc20g10170
Pc21g18230
Pc22g14710
Pc18g01310
Pc22g15340
Pc16g08130
Pc22g24240
Pc22g13580
Pc22g25710
Pc21g23200
Pc22g09210
Pc16g05220
Pc20g11430
Pc14g00310
Pc16g05710
Pc22g00140
Pc06g00600
Pc13g07970
Pc21g20400
Pc20g06780
Pc12g01330
Pc06g00650
Pc13g15920
Pc12g10800
Pc21g10200
Pc20g09380
Pc12g02040
Pc18g02260
Pc16g08140
Pc12g12910
Pc20g01820
Pc16g14170
Pc12g06760
Pc20g03840
Pc21g14410
Pc16g10690
Pc12g07900
Pc21g05470
Pc20g01940
Pc16g05680
Pc13g03130
Pc22g19620
Pc22g01380
Pc16g05630
Pc20g07030
Pc18g03120
Pc21g18190
Pc18g05490
Pc20g01970
Pc12g07500
Pc13g01130
Pc12g13330
Pc12g13430
Pc16g09550
Pc13g08220
Pc13g01670
Pc22g08520
Pc16g08980
Pc12g08730
Pc21g09170
Pc18g01880
Pc13g09120
Pc13g07340
Pc22g05880
Pc14g00370
Pc21g23780

## Sheet: G_v_P+A+T
Pc13g07400
Pc13g13110
Pc21g14050
Pc14g01550
Pc13g15830
Pc20g15610
Pc13g07350
Pc18g06090
Pc20g12750
Pc16g12390
Pc13g08100
Pc13g05110
Pc21g21220
Pc15g01810
Pc20g13370
Pc13g09130
Pc16g13830
Pc20g07020
Pc22g00820
Pc22g01740
Pc12g13640
Pc16g08690
Pc21g19010
Pc22g12340
Pc22g07880
Pc16g00630
Pc16g00620
Pc21g23210
Pc13g03450
Pc12g01080
Pc13g09520
Pc22g01100
Pc22g13690
Pc20g02250
Pc21g13810
Pc16g06840
Pc12g13420
Pc20g10360
Pc22g24800
Pc21g14820
Pc22g22930
Pc20g13360
Pc18g01940
Pc12g11110
Pc21g23540
Pc20g10170
Pc21g18230
Pc22g14710
Pc18g01310
Pc22g15340
Pc16g08130
Pc22g24240
Pc22g25710
Pc21g23200
Pc22g09210
Pc16g05220
Pc21g22730
Pc14g00310
Pc12g04400
Pc16g05710
Pc22g00140
Pc06g00600
Pc13g07970
Pc21g20400
Pc20g06780
Pc12g01330
Pc06g00650
Pc13g15920
Pc12g10800
Pc21g10200
Pc20g09380
Pc12g02040
Pc18g02260
Pc16g08140
Pc12g12910
Pc20g01820
Pc16g14170
Pc12g06760
Pc20g03840
Pc21g14410
Pc16g10690
Pc12g07900
Pc20g01940
Pc16g05680
Pc12g00470
Pc13g03130
Pc22g19620
Pc22g01380
Pc16g13100
Pc16g05630
Pc20g07030
Pc18g03120
Pc21g18190
Pc18g05490
Pc20g01970
Pc12g07500
Pc13g01130
Pc12g13330
Pc13g14170
Pc22g18680
Pc18g03970
Pc12g13430
Pc13g08220
Pc22g08520
Pc16g08980
Pc12g08730
Pc21g09170
Pc18g01880
Pc13g09120
Pc13g07340
Pc22g05880
Pc14g00370
Pc21g23780

## Sheet: jVenn_Pc_CAZy
G_v_P	G_v_P+T	G_v_P+A	G_v_P+A+T	G_v_P|G_v_P+T	G_v_P|G_v_P+A	G_v_P|G_v_P+A+T	G_v_P+T|G_v_P+A+T	G_v_P+A|G_v_P+A+T	G_v_P|G_v_P+T|G_v_P+A	G_v_P|G_v_P+T|G_v_P+A+T	G_v_P|G_v_P+A|G_v_P+A+T	G_v_P|G_v_P+T|G_v_P+A|G_v_P+A+T
Pc13g11940	Pc20g14200	Pc20g11430	Pc12g13640	Pc16g06060	Pc12g01520	Pc21g21220	Pc20g13370	Pc13g08100	Pc12g13610	Pc18g06090	Pc22g05880	Pc13g07400
Pc16g06660		Pc16g09550	Pc21g22730	Pc16g12410	Pc20g15500	Pc12g00470		Pc12g01080	Pc22g13580	Pc13g05110		Pc13g13110
Pc20g11110		Pc13g01670		Pc22g04080				Pc21g23780	Pc21g05470	Pc22g07880		Pc21g14050
Pc12g13450				Pc16g03090						Pc21g23210		Pc14g01550
Pc20g06110				Pc12g00500						Pc13g09520		Pc13g15830
Pc12g07780										Pc12g04400		Pc20g15610
Pc12g13160										Pc16g13100		Pc13g07350
Pc12g11750										Pc13g14170		Pc20g12750
Pc12g02050										Pc22g18680		Pc16g12390
Pc14g01800										Pc18g03970		Pc15g01810
Pc18g06080												Pc13g09130
Pc22g24890												Pc16g13830
												Pc20g07020
												Pc22g00820
												Pc22g01740
												Pc16g08690
												Pc21g19010
												Pc22g12340
												Pc16g00630
												Pc16g00620
												Pc13g03450
												Pc22g01100
												Pc22g13690
												Pc20g02250
												Pc21g13810
												Pc16g06840
												Pc12g13420
												Pc20g10360
												Pc22g24800
												Pc21g14820
												Pc22g22930
												Pc20g13360
												Pc18g01940
												Pc12g11110
												Pc21g23540
												Pc20g10170
												Pc21g18230
												Pc22g14710
												Pc18g01310
												Pc22g15340
												Pc16g08130
												Pc22g24240
												Pc22g25710
												Pc21g23200
												Pc22g09210
												Pc16g05220
												Pc14g00310
												Pc16g05710
												Pc22g00140
												Pc06g00600
												Pc13g07970
												Pc21g20400
												Pc20g06780
												Pc12g01330
												Pc06g00650
												Pc13g15920
												Pc12g10800
												Pc21g10200
												Pc20g09380
												Pc12g02040
												Pc18g02260
												Pc16g08140
												Pc12g12910
												Pc20g01820
												Pc16g14170
												Pc12g06760
												Pc20g03840
												Pc21g14410
												Pc16g10690
												Pc12g07900
												Pc20g01940
												Pc16g05680
												Pc13g03130
												Pc22g19620
												Pc22g01380
												Pc16g05630
												Pc20g07030
												Pc18g03120
												Pc21g18190
												Pc18g05490
												Pc20g01970
												Pc12g07500
												Pc13g01130
												Pc12g13330
												Pc12g13430
												Pc13g08220
												Pc22g08520
												Pc16g08980
												Pc12g08730
												Pc21g09170
												Pc18g01880
												Pc13g09120
												Pc13g07340
												Pc14g00370

[truncated: 5 more sheets: G_v_A, G_v_A+T, G_v_A+P, G_v_A+T+P, jVenn-3_An_CAZy]
