# Supplementary material for: Transcriptomic responses of mixed cultures of ascomycete fungi to lignocellulose using dual RNA-seq reveal inter-species antagonism and limited beneficial effects on CAZyme expression
Source: Fungal Genet Biol. 2017 May;102:4–21. doi: 10.1016/j.fgb.2016.04.005 (PMC5476202; doi:10.1016/j.fgb.2016.04.005)
Supplement: Supplementary Table S7 — Induced genes indicative of competitive or antagonistic interactions in the mixed cultures from analysis of InterPro annotations of the 50 most highly induced genes in mixed cultures (padj < 0.05 and FPKM > 10 in mixed culture) compared to respective straw monocultures. (A) Venn diagram summarising the induced genes relevant to these interactions which are listed in (B) for A. niger, (C) for T. reesei and (D) for P. chrysogenum. [file mmc7.xlsx]

## Sheet: TableS7(B)_An_top_50
Aspni7_TID	Aspni7_PID	An straw vs An+Tr straw top 50 induced (FPKM >10 in mixed culture) [rank in brackets]	An straw vs An+Pc straw top 50 induced (FPKM >10 in mixed culture) [rank in brackets]	An straw vs An+Tr+Pc straw top 50 induced (FPKM >10 in mixed culture) [rank in brackets]	InterPro annotations iprId(iprDesc)(compiled from Aspni7_GeneCatalog_proteins_20131226_IPR.tab)		description for Venn diagram with top 50 induced mixed culture genes	notes on whether gene with InterPro oxidoreductase annotation is in a secondary metabolite cluster?	BP_1	BP_2	BP_3	An-Glu (mean)	An-Glu (st. err.)	BP_22	BP_23	BP_24	An-straw (mean)	An-straw (st. err.)	log2FoldChange (Aspni7.1v4.DESeq.txt)	padj (Aspni7.1v4.DESeq.txt)	BP_31	BP_32	BP_33	An+Tr-straw (mean)	An+Tr-straw (st. err.)	log2FoldChange (Aspni7.1v7.DESeq.txt)	padj (Aspni7.1v7.DESeq.txt)	log2FoldChange (Aspni7.4v7.DESeq.txt)	padj (Aspni7.4v7.DESeq.txt)	BP_37	BP_38	BP_39	An+Pc-straw (mean)	An+Pc-straw (st. err.)	log2FoldChange (Aspni7.1v9.DESeq.txt)	padj (Aspni7.1v9.DESeq.txt)	log2FoldChange (Aspni7.4v9.DESeq.txt)	padj (Aspni7.4v9.DESeq.txt)	BP_40	BP_41	BP_42	An+Tr+Pc-straw (mean)	An+Tr+Pc-straw (st. err.)	log2FoldChange (Aspni7.1v10.DESeq.txt)	padj (Aspni7.1v10.DESeq.txt)	log2FoldChange (Aspni7.4v10.DESeq.txt)	padj (Aspni7.4v10.DESeq.txt)
Aspni7_TID_1146255	Aspni7_PID_1145979	#N/A	[31]	#N/A	IPR000172(Glucose-methanol-choline oxidoreductase, N-terminal);IPR007867(Glucose-methanol-choline oxidoreductase, C-terminal);IPR012132(Glucose-methanol-choline oxidoreductase)		oxidoreductase	An03g00130(reciprocal BLAST match with ASpni7_PID). No, based on Table 6 of Inglis et al 2013 although backbone enzyme is present at An03g00650.	132.657	179.681	175.034	162.458	14.9604	3.68345	4.71402	1.86336	3.42027	0.833369	5.3264	2.55673e-43	14.0769	11.8278	29.2889	18.3979	5.48408	3.21933	7.10148e-16	-1.97308	1.5374e-06	24.0112	21.2727	12.7284	19.3374	3.39774	2.87185	1.29036e-17	-1.99158	2.3488e-06	11.9981	8.69477	8.7283	9.80706	1.09556	3.84655	2.70296e-40	-1.4987	8.78737e-06
Aspni7_TID_1200736	Aspni7_PID_1200460	[37]	[24]	[27]	IPR003439(ABC transporter-like);IPR001140(ABC transporter, transmembrane region);IPR003593(AAA+ ATPase, core);IPR011527(ABC transporter, transmembrane region, type 1)		ABC transporter		0.684608	1.72434	1.49565	1.30153	0.315446	0.630818	0.828143	0.519856	0.659606	0.0901514	0.805272	0.129102	16.2333	16.0598	36.0973	22.7968	6.65042	-3.92376	1.8729e-14	-4.53257	4.066e-44	4.73609	16.5255	13.4101	11.5572	3.52715	-3.25431	2.10788e-07	-2.55035	6.65421e-08	61.8889	60.4913	58.3139	60.2314	1.04017	-5.62405	8.55041e-42	-6.45005	1.43615e-302
Aspni7_TID_1186631	Aspni7_PID_1186355	#N/A	[23]	#N/A	IPR006094(FAD linked oxidase, N-terminal);IPR012951(Berberine/berberine-like);IPR016166(FAD-binding, type 2)		oxidoreductase	An03g00460. No, based on Table 6 of Inglis et al 2013 although backbone enzyme is present at An03g00650.	8.5303	6.98148	6.46975	7.32718	0.619434	2.40592	3.38338	1.84273	2.54401	0.450075	1.31022	6.53335e-06	21.8265	16.7629	34.6071	24.3988	5.3093	-1.65195	2.80379e-08	-2.85728	4.02599e-23	18.6809	21.1146	20.9174	20.2376	0.780441	-1.67894	3.2974e-13	-2.63618	6.36238e-16	23.4588	19.8771	17.7322	20.356	1.67041	-1.67928	6.16418e-18	-2.96592	7.8547e-38
Aspni7_TID_1125422	Aspni7_PID_1125146	[46]	[29]	[46]	IPR013027(FAD-dependent pyridine nucleotide-disulphide oxidoreductase);IPR003042(Aromatic-ring hydroxylase);IPR002938(Monooxygenase, FAD-binding);IPR012941(Phenol hydroxylase, C-terminal dimerisation);IPR012336(Thioredoxin-like fold)		oxidoreductase	An03g02320. No, based on Table 6 of Inglis et al 2013.	0.575347	0.340639	0.555378	0.490455	0.0751293	2.33268	1.72418	3.66082	2.57256	0.571783	-2.5943	4.21363e-08	67.588	68.8807	52.5771	63.0153	5.23239	-6.92773	6.61101e-83	-3.99012	2.25715e-25	17.4845	60.917	69.7491	49.3835	16.152	-6.71376	5.2363e-30	-2.18552	3.17693e-05	57.8369	66.7221	77.219	67.2593	5.60155	-7.27728	1.22837e-139	-4.44094	5.22851e-43
Aspni7_TID_1180762	Aspni7_PID_1180486	[24]	#N/A	[25]	IPR002198(Short-chain dehydrogenase/reductase SDR);IPR002347(Glucose/ribitol dehydrogenase);IPR016040(NAD(P)-binding)		oxidoreductase (dehydrogenase)	An06g01980. No, based on Table 6 of Inglis et al 2013.	4.3123	3.97662	4.96736	4.41876	0.290913	3.16293	2.19652	1.73896	2.36614	0.419722	0.681964	0.0893652	211.391	411.625	344.437	322.484	58.8354	-6.10302	1.78568e-54	-6.26548	2.28103e-61	3.60363	2.52194	2.56603	2.8972	0.353444	0.416149	0.15962	-0.116779	0.955078	238.094	437.565	330.194	335.284	57.6385	-6.40747	2.55749e-97	-6.79563	5.7711e-111
Aspni7_TID_175753	Aspni7_PID_175753	[8]	#N/A	[9]	IPR002198(Short-chain dehydrogenase/reductase SDR);IPR002347(Glucose/ribitol dehydrogenase);IPR016040(NAD(P)-binding)		oxidoreductase (dehydrogenase)	An08g05320. No, based on Table 6 of Inglis et al 2013.	0.0376708	0.114141	0	0.0506038	0.0335781	0.038515	0	0.0367782	0.0250977	0.0125589	#N/A	#N/A	36.2335	26.3019	31.884	31.4731	2.87437	-8.87268	1.27242e-37	-7.78499	5.74783e-63	0.0777495	0.334527	0.542703	0.318327	0.134465	-2.53632	0.0377155	#N/A	#N/A	48.2539	41.4676	35.3207	41.6807	3.73501	-9.53752	3.01371e-45	-8.4385	6.34237e-78
Aspni7_TID_1200532	Aspni7_PID_1200256	[50]	#N/A	[37]	IPR003042(Aromatic-ring hydroxylase);IPR002938(Monooxygenase, FAD-binding);IPR013027(FAD-dependent pyridine nucleotide-disulphide oxidoreductase)		oxidoreductase	An09g00530. Yes, based on Table 6 of Inglis et al 2013. An09g00520 cluster.	0.112409	0.0567656	0.0561914	0.075122	0.0186443	1.78138	0.3831	0.3018	0.822094	0.480218	-3.41606	0.000331306	9.39433	30.8203	108.344	49.5196	30.0556	-8.73579	3.09936e-24	-3.74609	1.3329e-08	3.71205	7.54538	5.62747	5.6283	1.10659	-6.22755	4.71468e-22	-1.12783	0.187269	47.1687	73.4284	38.7596	53.1189	10.4409	-9.43535	7.95399e-60	-5.05265	5.12104e-24
Aspni7_TID_1079760	Aspni7_PID_1079484	[26]	#N/A	[26]	IPR006094(FAD linked oxidase, N-terminal);IPR012951(Berberine/berberine-like);IPR016166(FAD-binding, type 2)		oxidoreductase	An09g01830(reciprocal BLAST match with ASpni7_PID). Yes, based on Table 6 of Inglis et al 2013. An09g01860/An09g01930 cluster.	0.0994388	0	0	0.0331463	0.0331463	0.0508335	0.148267	0	0.0663668	0.0434999	-0.901615	0.634517	11.8612	8.24264	13.7925	11.2988	1.62659	-8.01676	6.98725e-29	-6.16969	7.63267e-49	0.0513084	0.233746	0.131318	0.138791	0.0527977	-2.04549	0.134633	#N/A	#N/A	14.0307	10.5176	12.0436	12.1973	1.01706	-8.41097	2.47132e-33	-6.5856	2.67768e-58
Aspni7_TID_1114931	Aspni7_PID_1114655	[29]	#N/A	[29]	IPR003042(Aromatic-ring hydroxylase);IPR006076(FAD dependent oxidoreductase)		oxidoreductase	An09g01840. Yes, based on Table 6 of Inglis et al 2013. An09g01860/An09g01930 cluster.	0.746799	0.446965	1.02315	0.738972	0.166377	0.311069	0.494891	0.0270038	0.277655	0.136097	1.15666	0.194394	26.1416	16.7545	35.9807	26.2923	5.55065	-5.01794	1.54644e-36	-5.38413	2.16092e-30	3.79624	5.34587	2.94869	4.03027	0.701828	-2.62423	3.02617e-09	-2.41797	1.25665e-06	30.0677	30.5011	32.5424	31.0371	0.763003	-5.57054	3.71989e-75	-6.29373	3.49873e-68
Aspni7_TID_1163352	Aspni7_PID_1163076	[42]	#N/A	#N/A	IPR000026(Guanine-specific ribonuclease N1 and T1);IPR016191(Ribonuclease/ribotoxin)				10.2841	5.70703	5.47982	7.157	1.56495	1.21322	0.722168	0.60684	0.84741	0.185911	2.79285	5.64385e-10	17.5157	41.8848	33.0846	30.8284	7.12463	-2.09595	1.58887e-05	-4.3383	1.68591e-21	3.09054	3.60108	2.63211	3.10791	0.279852	0.962087	0.00786773	-1.03899	0.184719	9.84491	12.064	10.9873	10.9654	0.64068	-0.848254	0.00738492	-3.49858	1.65179e-24
Aspni7_TID_1141444	Aspni7_PID_1141168	[33]	#N/A	[38]	IPR002482(Peptidoglycan-binding LysM)				9.46779	29.9342	24.3224	21.2415	6.10566	42.8443	33.1789	37.8981	37.9738	2.79041	-0.988243	0.0752883	1083.67	2132.09	3484.38	2233.38	694.873	-6.43209	1.2176e-27	-5.08295	1.42629e-38	57.178	46.0808	60.4102	54.5563	4.33928	-1.48565	0.00542329	-0.345448	0.72007	864.874	1488.72	2269.45	1541.01	406.307	-6.20286	1.30494e-28	-5.0138	2.30859e-48
Aspni7_TID_1099314	Aspni7_PID_1099038	[22]	[13]	[11]	IPR007568(RTA1 like protein)				0.336039	0.617078	0.488669	0.480595	0.0812295	1.03071	1.09319	1.6702	1.2647	0.203553	-1.56496	0.00371358	213.482	199.123	195.165	202.59	5.56457	-8.58191	6.52639e-124	-6.7161	2.29007e-118	50.9291	147.131	152.584	116.881	33.0136	-7.91724	1.26363e-43	-3.66891	3.4984e-16	471.075	491.734	463.526	475.445	8.43097	-10.0893	5.00612e-267	-8.3162	2.37934e-281
Aspni7_TID_1178899	Aspni7_PID_1178623	[9]	#N/A	[8]	IPR011701(Major facilitator superfamily MFS-1);IPR007114(Major facilitator superfamily);IPR016196(MFS general substrate transporter)				0.0744284	0.1754	0.074411	0.10808	0.03366	0.177558	0.0422764	0.121108	0.113647	0.0392301	-0.246352	0.836486	120.709	189.633	56.142	122.161	38.5423	-9.78405	2.84824e-46	-7.664	1.58231e-48	2.22741	4.58772	4.14603	3.65372	0.724466	-5.12553	8.15667e-17	-2.61828	4.12114e-08	79.9354	127.803	83.1535	96.9639	15.4474	-9.83103	1.87756e-89	-8.8184	4.29488e-124
Aspni7_TID_1079832	Aspni7_PID_1079556	[7]	#N/A	[13]	IPR001958(Tetracycline resistance protein, TetA);IPR011701(Major facilitator superfamily MFS-1);IPR007114(Major facilitator superfamily);IPR016196(MFS general substrate transporter)		drug transporter		0	0.0793386	0.0261787	0.0351724	0.0233404	0	0	0	0	0	#N/A	#N/A	21.8038	13.6491	31.59	22.3476	5.18621	-8.81621	1.41821e-33	-7.91595	6.28847e-54	0.364793	0.300919	0.125744	0.263818	0.0714573	-2.78484	0.00686974	#N/A	#N/A	23.1318	14.9761	17.4318	18.5133	2.41563	-8.88759	5.47536e-37	-8.12216	4.39794e-59
Aspni7_TID_1154326	Aspni7_PID_1154050	[32]	#N/A	[39]	IPR011701(Major facilitator superfamily MFS-1);IPR007114(Major facilitator superfamily);IPR005829(Sugar transporter, conserved site);IPR016196(MFS general substrate transporter)				0.164684	0.0237611	0	0.0628149	0.0513941	0.553228	0.481076	0.137812	0.390706	0.128151	-2.62869	0.015398	18.8035	19.8388	37.6027	25.415	6.10118	-8.3388	2.84285e-36	-5.15572	2.83309e-36	0.922568	0.663625	0.700455	0.762216	0.080878	-3.65279	1.15587e-06	-0.602424	0.69271	12.4699	16.4508	14.3051	14.4086	1.15036	-7.87878	3.78903e-43	-4.9026	2.01681e-47
Aspni7_TID_1095465	Aspni7_PID_1095189	[2]	#N/A	[10]	IPR001279(Beta-lactamase-like)				0	0	0.0386095	0.0128698	0.0128698	0.0394839	0	0	0.0131613	0.0131613	#N/A	#N/A	50.759	44.7546	60.4488	51.9875	4.57197	-10.7684	3.35374e-29	-8.58176	7.66363e-77	1.07602	1.10952	1.37235	1.18596	0.0936916	-5.8342	8.97522e-08	-2.05707	0.000204182	37.7169	47.957	31.7547	39.1429	4.73123	-10.6461	6.95055e-28	-8.41898	1.16899e-70
Aspni7_TID_1186089	Aspni7_PID_1185813	[41]	#N/A	[41]	IPR001938(Thaumatin, pathogenesis-related)				6.99657	22.2369	17.0226	15.4187	4.47201	68.6321	54.0262	100.312	74.3235	13.6613	-2.3921	1.73174e-05	1549.72	2474.8	3593.7	2539.41	590.929	-7.09548	1.31452e-38	-4.38312	1.0316e-29	128.07	158.357	171.047	152.491	12.7485	-3.40113	4.44603e-11	-0.553889	0.587369	1717.13	2936.43	3740.68	2798.08	588.231	-7.50989	1.07034e-45	-4.86829	9.42604e-43
Aspni7_TID_1185814	Aspni7_PID_1185538	[36]	#N/A	[40]	#N/A				37.2189	11.9663	12.1383	20.4412	8.389	0.51365	0.428049	0.980974	0.640891	0.171828	4.56788	1.07711e-15	20.1661	47.7839	30.4926	32.8142	8.05663	-0.737801	0.258253	-4.66582	1.71258e-22	0.950488	1.18095	0.884607	1.00535	0.0898372	3.99364	8.68108e-16	-0.0725992	0.974341	18.2868	26.8969	27.7332	24.3056	3.01907	-0.518725	0.315154	-4.8751	2.15575e-42
Aspni7_TID_210262	Aspni7_PID_210262	[40]	#N/A	[36]	IPR013057(Amino acid transporter, transmembrane)				1.97454	1.28897	1.15556	1.47302	0.2537	1.28021	0.82066	1.15195	1.08427	0.136908	0.197626	0.680511	36.2966	34.5848	30.8412	33.9075	1.61084	-4.4795	1.19808e-49	-4.46631	4.51449e-48	2.03765	1.45911	1.14479	1.54718	0.261482	-0.269006	0.498329	-0.145344	0.936847	51.0532	38.6281	38.4096	42.697	4.17859	-5.05554	1.28213e-86	-5.12373	1.74116e-86
Aspni7_TID_1168104	Aspni7_PID_1167828	[28]	#N/A	[30]	IPR013217(Methyltransferase type 12)				2.68678	1.07801	2.2446	2.00313	0.479851	0.90312	0.407665	0.359331	0.556706	0.173768	1.55862	0.00924993	38.7006	43.5919	66.6909	49.6612	8.63117	-4.55253	3.48141e-33	-5.68013	1.22517e-52	7.42539	7.28661	6.09769	6.93656	0.421347	-1.99955	1.46007e-08	-2.43809	8.73355e-09	49.4934	47.075	48.8222	48.4635	0.720805	-4.79988	1.78054e-58	-6.15788	1.06671e-96
Aspni7_TID_1168103	Aspni7_PID_1167827	[21]	[7]	[20]	#N/A				0	0.0733198	0.181446	0.0849218	0.0526991	0.630886	0.835011	0.248062	0.57132	0.172035	-2.66656	0.00757538	94.2036	78.633	164.535	112.457	26.4239	-9.95552	1.29889e-56	-6.73889	1.69519e-77	24.1415	16.2114	18.2848	19.5459	2.37446	-7.78493	5.30218e-42	-4.25342	8.86162e-33	124.075	99.3211	109.277	110.891	7.19141	-10.3105	3.08863e-78	-7.28275	1.90576e-150
Aspni7_TID_1005100	Aspni7_PID_1005100	[20]	[2]	[18]	#N/A				42.7574	39.7749	38.1512	40.2278	1.34883	2.56377	4.19084	2.47954	3.07805	0.556927	3.48626	5.03743e-41	404.67	534.35	507.88	482.3	39.56	-3.53424	9.22435e-39	-6.7495	2.35429e-127	659.669	1176.74	1208.7	1015.04	177.923	-4.83749	3.66736e-41	-6.28272	8.40477e-65	635.608	731.888	784.666	717.388	43.6359	-4.35541	8.45917e-134	-7.71468	1.52272e-285
Aspni7_TID_1211500	Aspni7_PID_1211224	[38]	#N/A	#N/A	#N/A				0.0455966	0	0	0.0151989	0.0151989	0.372947	1.51512	0.133548	0.673873	0.426264	-4.51096	0.000892308	40.0463	46.4452	27.7735	38.0883	5.47824	-10.0946	2.42256e-23	-4.50171	4.73321e-16	0.988131	2.71528	2.64944	2.11762	0.565062	-6.30417	2.31032e-08	-1.27395	0.0963879	13.6505	16.5223	10.3687	13.5138	1.77772	-8.98944	1.48289e-18	-3.70417	5.59397e-13
Aspni7_TID_1112425	Aspni7_PID_1112149	[30]	[16]	[32]	#N/A				0.156908	0	0.0627486	0.073219	0.0455971	1.18714	1.9786	1.40935	1.52503	0.235683	-4.40782	3.35646e-10	73.3388	64.6317	133.397	90.456	21.6173	-9.90005	2.92408e-56	-5.32086	6.05711e-72	16.0628	15.1141	15.9289	15.7019	0.296433	-7.7247	1.05979e-42	-2.96532	1.81134e-20	102.959	83.3494	82.5317	89.6134	6.67697	-10.2311	6.44999e-77	-5.76462	3.4119e-159
Aspni7_TID_127791	Aspni7_PID_127791	[47]	[25]	[43]	#N/A				19.2712	29.1954	21.9112	23.4593	2.96759	16.1295	23.0195	23.9794	21.0428	2.47223	-0.0344768	0.940365	344.646	318.792	769.89	477.776	146.247	-4.17877	3.23873e-23	-3.92602	6.67157e-31	157.001	191.267	256.808	201.692	29.2795	-3.26778	1.02541e-17	-2.49466	1.38335e-09	605.957	653.533	588.881	616.124	19.3431	-4.87089	1.77469e-68	-4.80424	1.57898e-129
Aspni7_TID_1181909	Aspni7_PID_1181633	[23]	[9]	[19]	#N/A				83.0566	55.6416	56.2024	64.9669	9.04631	2.31771	1.29846	1.43207	1.68274	0.319816	4.98113	1.64766e-50	242.886	387.902	262.853	297.88	45.3782	-2.18896	2.92929e-09	-6.61507	6.54399e-69	158.182	472.292	555.006	395.16	120.871	-2.80726	1.86534e-07	-4.08566	8.91465e-20	282.813	391.147	340.619	338.193	31.2968	-2.59752	1.91994e-33	-7.3363	1.45686e-154
Aspni7_TID_1181908	Aspni7_PID_1181632	[11]	[3]	[16]	IPR011038(Calycin-like)				23.6107	14.4495	13.1815	17.0806	3.28552	3.91973	4.42172	2.92134	3.75426	0.440952	1.9402	4.59532e-10	736.429	959.262	1154.59	950.094	120.8	-5.73801	8.80816e-76	-7.43331	9.53193e-178	907.065	1504.29	1749.93	1387.1	250.27	-6.51158	1.85166e-61	-6.11742	2.8351e-58	824.904	1128.13	1007.33	986.789	88.1351	-6.05728	1.66006e-125	-7.87801	8.63017e-300
Aspni7_TID_1130568	Aspni7_PID_1130292	[25]	#N/A	[24]	IPR010371(Protein of unknown function DUF967)				0	0	0.0604818	0.0201606	0.0201606	0	0	0	0	0	#N/A	#N/A	10.9389	8.77557	19.4957	13.0701	3.27293	-8.23752	7.079e-15	-6.26132	4.91514e-29	0.0936441	0.600422	0.145256	0.279774	0.161015	-3.14201	0.0359515	#N/A	#N/A	15.142	17.063	14.2552	15.4868	0.828666	-8.81278	4.30496e-18	-6.94427	2.3777e-39
Aspni7_TID_1148734	Aspni7_PID_1148458	[48]	#N/A	#N/A	#N/A				0.0542593	0.876815	0.32548	0.418851	0.241997	4.71539	5.59384	13.0315	7.78024	2.63785	-4.13329	3.34957e-07	107.758	229.12	383.406	240.095	79.7617	-8.63419	4.14497e-30	-3.91925	7.74052e-15	3.86355	4.16647	7.81685	5.28229	1.27029	-3.62008	4.75723e-06	0.458043	0.794768	73.3639	157.928	230.231	153.841	45.3297	-8.319	2.40937e-29	-3.77472	4.33346e-16
Aspni7_TID_1080431	Aspni7_PID_1080155	[14]	#N/A	[17]	IPR001128(Cytochrome P450);IPR002401(Cytochrome P450, E-class, group I)		oxidoreductase (cytochrome P450)	An09g01850(reciprocal BLAST match with ASpni7_PID). Yes, based on Table 6 of Inglis et al 2013. An09g01860/An09g01930 cluster.	0	0	0.025108	0.00836934	0.00836934	0.0770299	0.0213976	0.0245188	0.0409821	0.0180464	#N/A	#N/A	18.8514	13.8916	23.8352	18.8594	2.87048	-9.95694	5.80008e-24	-7.23954	9.7195e-63	0.233249	0.288611	0.0723605	0.198073	0.0648564	-3.89657	0.00333106	#N/A	#N/A	23.3566	21.2503	22.5126	22.3732	0.612027	-10.5002	1.63151e-27	-7.83258	1.29907e-79
Aspni7_TID_1114932	Aspni7_PID_1114656	[45]	#N/A	[47]	IPR013149(Alcohol dehydrogenase, zinc-binding);IPR013154(Alcohol dehydrogenase GroES-like);IPR011032(GroES-like);IPR016040(NAD(P)-binding)		oxidoreductase (dehydrogenase)	An09g01880(reciprocal BLAST match with ASpni7_PID). Yes, based on Table 6 of Inglis et al 2013. An09g01860/An09g01930 cluster.	4.8803	8.63291	7.67128	7.0615	1.12537	4.58588	7.69133	4.35154	5.54291	1.07633	0.182314	0.708056	111.149	100.999	147.055	119.734	13.9708	-3.95363	3.7638e-28	-4.06234	5.37429e-68	16.1714	15.8559	11.1761	14.4011	1.61507	-1.18575	0.00214705	-1.27871	9.95378e-05	139.002	108.299	117.421	121.574	9.10324	-4.24607	1.66083e-36	-4.3947	1.54172e-89
Aspni7_TID_1169710	Aspni7_PID_1169434	[5]	#N/A	[4]	IPR006094(FAD linked oxidase, N-terminal);IPR012951(Berberine/berberine-like);IPR016166(FAD-binding, type 2)		oxidoreductase	An09g01920(reciprocal BLAST match with ASpni7_PID). Yes, based on Table 6 of Inglis et al 2013. An09g01860/An09g01930 cluster.	0.0250626	1.08845	0.375851	0.496455	0.31284	0.0768727	0.0640617	0.318094	0.153009	0.082625	1.35711	0.28429	111.659	82.3802	142.216	112.085	17.2745	-7.24622	6.38536e-18	-8.17461	8.4244e-93	1.06041	2.16017	1.42018	1.54692	0.323735	-1.64538	0.109059	-1.35385	0.059474	170.789	137.992	159.414	156.065	9.61448	-7.99241	2.67353e-22	-9.2299	1.06883e-161
Aspni7_TID_1148903	Aspni7_PID_1148627	[31]	#N/A	[31]	IPR013149(Alcohol dehydrogenase, zinc-binding);IPR014030(Beta-ketoacyl synthase, N-terminal);IPR014043(Acyl transferase);IPR014031(Beta-ketoacyl synthase, C-terminal);IPR013154(Alcohol dehydrogenase GroES-like);IPR013217(Methyltransferase type 12);IPR013968(Polyketide synthase, KR);IPR006163(Phosphopantetheine-binding);IPR006162(Phosphopantetheine attachment site);IPR009081(Acyl carrier protein-l…		oxidoreductase (dehydrogenase)	An09g01930(reciprocal BLAST match with ASpni7_PID). Yes, based on Table 6 of Inglis et al 2013. An09g01860/An09g01930 cluster.	1.51691	4.56679	3.67753	3.25375	0.905564	0.356757	0.495505	0.468421	0.440228	0.0424612	2.6649	1.85553e-07	23.4914	16.6561	24.1365	21.428	2.39321	-2.55625	3.74721e-07	-5.22147	2.76195e-153	0.645162	0.691123	0.602771	0.646352	0.0255121	2.1255	2.98823e-05	-0.355409	0.781151	32.3595	26.2279	33.3814	30.6563	2.23373	-3.33765	3.1908e-12	-6.01798	5.78711e-188
Aspni7_TID_1130557	Aspni7_PID_1130281	[10]	[14]	[1]	IPR003965(Fatty acid synthase);IPR014043(Acyl transferase);IPR002539(MaoC-like dehydratase);IPR013565(Region of unknown function DUF1729);IPR016452(Fatty acid synthase, beta subunit, fungi);IPR016035(Acyl transferase/acyl hydrolase/lysophospholipase);IPR016036(Malonyl-CoA ACP transacylase, ACP-binding)				1.29672	2.3408	1.81263	1.81672	0.301407	0.113981	0.0399939	0.0801986	0.0780577	0.021385	4.2484	2.47551e-16	24.5003	27.91	69.6648	40.6917	14.52	-4.28517	1.5755e-18	-7.52268	1.92206e-64	5.43439	35.7225	29.0811	23.4127	9.19133	-3.76424	7.3395e-08	-3.24065	1.60872e-11	162.297	176.631	199.493	179.474	10.8312	-6.74905	1.46374e-90	-10.5908	6.66409e-283
Aspni7_TID_35934	Aspni7_PID_35934	#N/A	[27]	[35]	IPR008914(Phosphatidylethanolamine-binding protein PEBP)				4.56301	11.6067	7.94116	8.03697	2.03391	1.15192	1.7759	0.824978	1.25093	0.278936	2.46871	5.78689e-06	11.299	12.4821	75.4098	33.0637	21.1758	-1.77628	0.0272051	-3.42794	4.93526e-09	8.10967	17.7149	13.7966	13.2071	2.78842	-0.890146	0.13708	-2.3578	2.46948e-07	49.2122	54.3977	76.2117	59.9405	8.27213	-3.02117	5.48667e-11	-5.32747	1.73402e-67
Aspni7_TID_50199	Aspni7_PID_50199	[18]	[19]	[2]	IPR000683(Oxidoreductase, N-terminal);IPR004104(Oxidoreductase, C-terminal);IPR016040(NAD(P)-binding)		oxidoreductase	An09g01970(reciprocal BLAST match with ASpni7_PID). No, based on Table 6 of Inglis et al 2013.	0	0.106011	0	0.035337	0.035337	0.357717	0.119241	0.239111	0.23869	0.0688425	-2.48678	0.0600511	45.7742	73.174	167.973	95.6402	37.021	-10.5713	7.22303e-35	-6.93416	3.9746e-47	32.9286	240.866	242.616	172.137	69.6059	-11.1521	2.82216e-30	-2.90928	4.32322e-09	432.716	615.951	832.059	626.909	115.411	-13.6321	1.80126e-74	-10.3094	2.47134e-171
Aspni7_TID_1169697	Aspni7_PID_1169421	[19]	[18]	[3]	#N/A				0.273919	0.322762	0.0912849	0.229322	0.070444	0	0	0	0	0	4.12614	0.0143336	13.5965	14.846	50.5501	26.3309	12.115	-6.50453	8.67044e-22	-6.76334	6.35083e-32	5.70057	25.6125	26.9219	19.4116	6.86594	-6.32713	2.92473e-17	-2.92086	3.62933e-09	92.7593	84.413	106.599	94.5904	6.46958	-8.78184	8.69902e-91	-9.52356	2.45547e-92
Aspni7_TID_1154328	Aspni7_PID_1154052	[49]	#N/A	#N/A	#N/A				0.388981	0.392864	0.555557	0.445801	0.0548897	0.681767	0.520803	0.705276	0.635949	0.0579713	-0.702618	0.32498	9.6258	13.1985	21.778	14.8674	3.6059	-4.90325	2.07759e-22	-3.85802	1.67538e-21	1.11822	0.928874	0.987344	1.01148	0.0559761	-1.35406	0.00935663	-0.270892	0.890895	12.2724	8.4897	10.5303	10.4308	1.09311	-4.69291	2.47598e-28	-3.7861	4.58889e-27
Aspni7_TID_1142196	Aspni7_PID_1141920	[35]	#N/A	[42]	IPR013032(EGF-like region, conserved site);IPR001041(Ferredoxin)				1.32169	1.3766	0.825862	1.17472	0.175146	7.26327	10.4517	7.29865	8.33787	1.05696	-3.00114	7.44399e-19	229.198	225.632	642.652	365.828	138.416	-8.04181	1.41155e-62	-4.73144	7.50343e-37	21.5245	15.4694	14.6972	17.2304	2.15861	-4.03208	4.40842e-40	-1.00633	0.00703121	212.436	244.964	263.596	240.332	14.9492	-7.84481	1.14488e-174	-4.80827	3.9428e-143
Aspni7_TID_1148908	Aspni7_PID_1148632	[16]	[17]	[34]	IPR001128(Cytochrome P450);IPR002401(Cytochrome P450, E-class, group I)		oxidoreductase (cytochrome P450)	An09g02000(reciprocal BLAST match with ASpni7_PID). Yes, based on Table 6 of Inglis et al 2013. An09g02100 cluster.	0	0	0	0	0	0.024286	0	0.162336	0.0622074	0.0505529	#N/A	#N/A	31.4739	31.5795	90.1491	51.0675	19.5408	-11.972	3.0856e-23	-7.00541	1.53413e-38	10.2954	53.6282	47.6923	37.2053	13.5636	-11.3885	9.16777e-23	-2.9452	2.535e-09	181.047	190.246	209.567	193.62	8.40408	-14.1937	1.50732e-37	-5.49097	7.84622e-17
Aspni7_TID_1116749	Aspni7_PID_1116473	[13]	[4]	[14]	IPR000873(AMP-dependent synthetase and ligase);IPR006163(Phosphopantetheine-binding);IPR001242(Condensation domain);IPR010071(Amino acid adenylation);IPR009081(Acyl carrier protein-like)				7.77477	14.0995	11.4587	11.111	1.83406	0.921379	1.67526	1.39973	1.33212	0.220237	2.84777	9.97271e-13	243.869	304.797	358.764	302.477	33.1874	-4.63873	1.09692e-33	-7.24634	5.3286e-151	227.796	361.408	348.059	312.421	42.4876	-4.93952	3.92168e-33	-6.01334	4.19776e-62	383.44	431.707	433.174	416.107	16.3391	-5.35828	3.34182e-58	-8.11293	0
Aspni7_TID_1080226	Aspni7_PID_1079950	[44]	[37]	[28]	IPR000873(AMP-dependent synthetase and ligase);IPR006163(Phosphopantetheine-binding);IPR001242(Condensation domain);IPR010071(Amino acid adenylation);IPR002048(Calcium-binding EF-hand);IPR016059(ATP-dependent DNA ligase, conserved site);IPR009081(Acyl carrier protein-like)				0.52141	2.07221	2.30977	1.63446	0.560736	1.75531	2.2646	1.99483	2.00491	0.147107	-0.437935	0.520743	33.7397	35.6252	71.3629	46.9093	12.2389	-4.5793	7.93e-14	-4.06652	1.4246e-45	6.90528	33.0628	27.8706	22.6129	7.99555	-3.80932	4.96354e-07	-1.88762	0.00063982	171.264	174.449	193.074	179.596	6.80169	-6.77834	2.57641e-34	-6.44433	0
Aspni7_TID_1080365	Aspni7_PID_1080089	[6]	#N/A	[7]	IPR014030(Beta-ketoacyl synthase, N-terminal);IPR006163(Phosphopantetheine-binding);IPR014043(Acyl transferase);IPR014031(Beta-ketoacyl synthase, C-terminal);IPR013120(Male sterility, NAD-binding);IPR013217(Methyltransferase type 12);IPR006162(Phosphopantetheine attachment site);IPR009081(Acyl carrier protein-like);IPR016040(NAD(P)-binding);IPR016035(Acyl transferase/acyl hydrolase/lysophospholip…				0	0	0	0	0	0.00482918	0.0120732	0.0415028	0.0194684	0.0112139	-4.03522	0.0187571	14.4189	9.40414	13.9559	12.593	1.60001	-12.4253	1.06588e-26	-8.10838	2.48604e-101	0.0950488	0.283742	0.224554	0.201115	0.0557175	-7.11408	1.83818e-07	-1.04874	0.253672	17.78	14.7933	18.8199	17.1311	1.20682	-13.1294	2.64279e-30	-8.91263	7.76454e-138
Aspni7_TID_1139475	Aspni7_PID_1139199	[4]	#N/A	[12]	IPR003042(Aromatic-ring hydroxylase);IPR002938(Monooxygenase, FAD-binding)		oxidoreductase	An11g07330. Yes, based on Table 6 of Inglis et al 2013. An11g07310 cluster.	0.621432	0.239099	0.266266	0.375599	0.123167	0.0605103	0.025213	0.0866724	0.0574652	0.017807	2.28314	0.0160761	54.7676	53.9645	65.7769	58.1697	3.81068	-7.17873	2.72851e-84	-8.42801	9.70337e-98	1.19097	1.93224	1.13684	1.42002	0.256587	-2.11827	7.96572e-05	-2.04407	0.000150397	38.6316	46.3115	35.7917	40.2449	3.1421	-6.91208	4.5217e-89	-8.24226	2.62094e-93
Aspni7_TID_1115896	Aspni7_PID_1115620	#N/A	#N/A	[45]	#N/A				0.555328	1.41019	1.47524	1.14692	0.296391	6.53749	5.448	2.6179	4.8678	1.16809	-2.19216	8.39424e-05	61.8884	55.9214	103.894	73.9011	15.0948	-5.7931	9.74211e-34	-3.39358	2.21629e-21	10.4873	8.1224	6.3774	8.32903	1.19092	-2.95696	2.98754e-10	-0.523201	0.692849	174.428	120.768	96.4239	130.54	23.0419	-6.88165	1.03266e-49	-4.48982	6.15835e-42
Aspni7_TID_1139476	Aspni7_PID_1139200	[1]	#N/A	[5]	#N/A				0.196491	0.0992262	0.0491113	0.114943	0.0432645	0.0502235	0	0.0479587	0.0327274	0.0163768	#N/A	#N/A	147.866	141.184	161.958	150.336	6.12271	-10.0628	3.34468e-72	-9.44791	1.46605e-104	3.4471	5.85052	3.23176	4.17646	0.839333	-5.19301	2.10489e-14	-2.96869	3.26788e-10	98.4831	113.343	85.3979	99.0747	8.07251	-9.73556	7.5805e-70	-9.2111	3.77517e-98
Aspni7_TID_1170931	Aspni7_PID_1170655	[17]	[6]	[15]	IPR014030(Beta-ketoacyl synthase, N-terminal);IPR000873(AMP-dependent synthetase and ligase);IPR006163(Phosphopantetheine-binding);IPR001242(Condensation domain);IPR014043(Acyl transferase);IPR014031(Beta-ketoacyl synthase, C-terminal);IPR013120(Male sterility, NAD-binding);IPR013217(Methyltransferase type 12);IPR013968(Polyketide synthase, KR);IPR006162(Phosphopantetheine attachment site);IPR002…				0.672015	0.419861	0.431239	0.507705	0.0822207	0.562442	0.782958	0.479099	0.608166	0.0906469	-0.477397	0.136366	83.7374	99.1619	135.47	106.123	15.3343	-7.6291	1.17305e-156	-6.95125	3.58955e-175	54.4295	107.485	94.8834	85.5993	16.0038	-7.55035	2.73232e-83	-5.44845	5.48147e-51	176.948	160.114	166.471	167.844	4.90778	-8.57281	0	-8.02652	0
Aspni7_TID_1141379	Aspni7_PID_1141103	#N/A	#N/A	[48]	IPR001509(NAD-dependent epimerase/dehydratase);IPR016040(NAD(P)-binding)				5.12065	6.95165	4.95323	5.67518	0.640065	19.9897	6.43103	5.74596	10.7222	4.63795	-1.10007	0.0763029	58.1037	206.028	416.965	227.032	104.125	-5.07757	1.22332e-15	-3.1616	1.70271e-07	31.723	63.4498	51.6553	48.9427	9.25864	-3.27794	5.07606e-15	-1.03412	0.226853	268.609	484.361	248.646	333.872	75.4649	-6.00592	2.18629e-61	-4.37375	2.15668e-22
Aspni7_TID_1182058	Aspni7_PID_1181782	#N/A	[12]	[49]	#N/A				7.44412	4.84237	4.79339	5.69329	0.875525	1.99948	3.17127	2.95636	2.70904	0.360162	0.833033	0.0240918	31.7293	31.6774	53.9161	39.1076	7.40425	-2.71228	4.89404e-18	-3.40794	4.03751e-31	61.0005	85.2849	84.4618	76.9157	7.96115	-3.96138	3.02767e-35	-3.72395	5.90169e-24	57.8975	62.895	48.8586	56.5504	4.10756	-3.52019	4.58958e-55	-4.28766	1.73805e-75
Aspni7_TID_1184491	Aspni7_PID_1184215	#N/A	[39]	[50]	#N/A				0	0	0	0	0	281.204	429.579	279.04	329.941	49.8229	-13.2238	2.34801e-38	3782.44	2920.79	6057.34	4253.53	935.579	-16.5627	1.65443e-57	-3.29422	5.10829e-38	1079.02	1282.76	1697.13	1352.97	181.853	-15.0533	2.28437e-52	-1.78541	1.11755e-05	6523.83	6181.62	5894.69	6200.05	181.85	-17.4736	6.61797e-67	-4.22485	4.36846e-139
Aspni7_TID_1181440	Aspni7_PID_1181164	#N/A	[40]	#N/A	IPR008701(Necrosis inducing)				0.0356651	0.180106	0.0713135	0.0956948	0.0434419	23.6289	30.7825	25.5579	26.6564	2.13687	-8.09936	1.98313e-51	83.4576	100.97	206.168	130.199	38.3198	-9.98241	6.8132e-55	-1.8919	2.7389e-08	83.5289	194.985	246.08	174.865	47.9907	-10.5354	3.05429e-51	-1.78096	0.000871225	403.636	502.413	650.819	518.956	71.8334	-12.3076	2.27502e-107	-4.21029	3.46373e-75
Aspni7_TID_1168102	Aspni7_PID_1167826	[15]	[8]	[21]	#N/A				0	0	0.0534593	0.0178198	0.0178198	7.38045	7.28946	6.21236	6.96076	0.375118	-7.74057	5.11699e-15	1058.86	995.833	1727.49	1260.73	234.091	-14.5737	3.71806e-59	-7.0083	3.17963e-207	180.441	200.272	171.965	184.226	8.38774	-12.1191	2.98969e-43	-4.08743	1.50682e-54	1128.05	1114.17	1097.53	1113.25	8.82331	-14.7713	2.06996e-63	-7.27384	0
Aspni7_TID_1112443	Aspni7_PID_1112167	[12]	#N/A	[22]	IPR014030(Beta-ketoacyl synthase, N-terminal);IPR006163(Phosphopantetheine-binding);IPR014043(Acyl transferase);IPR014031(Beta-ketoacyl synthase, C-terminal);IPR009081(Acyl carrier protein-like);IPR016035(Acyl transferase/acyl hydrolase/lysophospholipase);IPR016039(Thiolase-like);IPR016036(Malonyl-CoA ACP transacylase, ACP-binding)				0.219176	0.0968465	0.0547811	0.123601	0.049306	0.273106	0.198414	0.207295	0.226272	0.0235571	-1.10064	0.076551	50.9653	50.169	58.4884	53.2075	2.6504	-8.6288	2.24165e-94	-7.36509	2.69833e-202	1.65748	2.03936	1.35182	1.68289	0.19888	-3.93217	2.46894e-16	-2.09678	2.44623e-09	37.0602	42.1786	33.5431	37.594	2.5071	-8.40019	4.94149e-106	-7.2	3.29555e-223
Aspni7_TID_1082064	Aspni7_PID_1081788	[3]	[1]	[6]	IPR013149(Alcohol dehydrogenase, zinc-binding);IPR013154(Alcohol dehydrogenase GroES-like);IPR011032(GroES-like);IPR016040(NAD(P)-binding)		oxidoreductase (dehydrogenase)	An13g02940(reciprocal BLAST match with ASpni7_PID).Yes, based on Table 6 of Inglis et al 2013. An13g03040 cluster.	0.204111	0.137432	0.0680211	0.136522	0.0392885	0.695617	0.89852	0.697461	0.763866	0.0673292	-2.61103	6.62697e-05	340.801	394.183	643.64	459.541	93.3306	-11.4214	1.05634e-106	-8.46155	1.41462e-174	453.25	564.843	603.264	540.453	44.9897	-11.903	6.348e-129	-7.50675	6.84967e-113	504.207	520.396	532.987	519.197	8.32955	-11.9399	1.26907e-167	-9.18872	0
Aspni7_TID_1141275	Aspni7_PID_1140999	[39]	#N/A	[44]	#N/A				1.84513	3.32994	3.8406	3.00522	0.598486	1.17518	2.86069	1.15172	1.72919	0.565786	0.629841	0.285346	43.9856	73.2905	63.5573	60.2778	8.61705	-4.21006	2.91395e-20	-4.48284	7.8162e-30	1.63877	1.89607	1.58329	1.70604	0.0963545	0.623457	0.185922	-0.240216	0.884244	38.1519	75.7765	53.9307	55.953	10.9082	-4.33654	7.12003e-24	-4.71801	2.57689e-40
Aspni7_TID_1148907	Aspni7_PID_1148631	#N/A	[21]	#N/A	IPR001544(Aminotransferase, class IV);IPR005786(Branched-chain amino acid aminotransferase II)				0.0987723	0.432286	0.131666	0.220908	0.106115	0.100986	0	0.417871	0.172952	0.125881	0.120203	0.93917	80.2954	88.067	228.334	132.232	48.1032	-8.80719	2.90786e-43	-3.05044	4.78578e-05	19.5364	94.5745	105.489	73.1999	27.0161	-8.10049	5.75828e-25	-2.7732	3.01778e-08	433.209	467.218	570.419	490.282	41.2537	-11.12	3.13182e-124	-3.65521	4.16466e-07
Aspni7_TID_1127196	Aspni7_PID_1126920	[43]	#N/A	#N/A	IPR013149(Alcohol dehydrogenase, zinc-binding);IPR014030(Beta-ketoacyl synthase, N-terminal);IPR006163(Phosphopantetheine-binding);IPR014043(Acyl transferase);IPR014031(Beta-ketoacyl synthase, C-terminal);IPR013154(Alcohol dehydrogenase GroES-like);IPR013217(Methyltransferase type 12);IPR013968(Polyketide synthase, KR);IPR009081(Acyl carrier protein-like);IPR011032(GroES-like);IPR016040(NAD(P)-bi…				0.232061	0.182815	0.31089	0.241922	0.0372993	0.521975	0.486394	0.416875	0.475081	0.0308626	-1.17758	0.000780757	9.68995	9.9657	15.0666	11.5741	1.74806	-5.47856	3.47901e-65	-4.21441	3.19995e-75	0.620248	0.761271	0.548282	0.643267	0.0625525	-1.60782	3.53106e-06	-0.12569	0.935023	9.76047	8.56349	7.88503	8.73633	0.548245	-5.35462	2.14398e-94	-4.16327	7.46021e-113
Aspni7_TID_1174386	Aspni7_PID_1174110	#N/A	[42]	#N/A	#N/A				0.121591	0.695893	0.364688	0.394057	0.166436	9.61374	15.816	10.9213	12.117	1.88761	-4.96293	1.12429e-19	97.7985	85.0244	139.274	107.366	16.3749	-7.81362	5.59994e-50	-2.80979	8.11897e-35	36.0537	40.5439	57.8254	44.8077	6.63669	-6.80769	6.51782e-33	-1.64958	0.00018298	128.101	144.881	146.264	139.748	5.83733	-8.50251	5.59722e-73	-3.51114	1.33065e-71
Aspni7_TID_1154327	Aspni7_PID_1154051	[34]	#N/A	#N/A	#N/A				0	0	0	0	0	0.466184	0.0517991	0.0296774	0.182553	0.141959	-4.31726	0.0108724	14.4111	17.8319	37.4619	23.235	7.1817	-10.7192	1.2817e-17	-4.90835	1.01399e-16	0.925393	0.889213	0.861251	0.891952	0.0185668	-6.77157	7.23912e-07	-0.695598	0.601361	15.3662	13.5751	12.3222	13.7545	0.88328	-10.4575	1.24217e-16	-3.63204	1.83536e-07
Aspni7_TID_1105776	Aspni7_PID_1105500	#N/A	[20]	#N/A	IPR011701(Major facilitator superfamily MFS-1);IPR016196(MFS general substrate transporter)				0.0743283	0.0500468	0.0247703	0.0497152	0.0143071	11.5511	14.3758	9.36115	11.7627	1.45145	-7.81304	1.13638e-38	59.784	54.5819	137.081	83.8156	26.6749	-10.2524	2.76731e-52	-2.38814	2.69406e-12	101.62	70.8329	101.227	91.2266	10.1975	-10.677	3.44551e-74	-2.8102	7.04372e-25	126.946	118.459	128.849	124.752	3.19388	-11.2249	2.01802e-88	-3.41199	2.32942e-95
Aspni7_TID_1116743	Aspni7_PID_1116467	[27]	[5]	[23]	IPR001128(Cytochrome P450);IPR002401(Cytochrome P450, E-class, group I);IPR002974(Cytochrome P450, E-class, CYP52)		oxidoreductase (cytochrome P450)	An13g03000(reciprocal BLAST match with ASpni7_PID). Yes, based on Table 6 of Inglis et al 2013. An13g03040 cluster.	120.189	38.8246	22.8645	60.6259	30.1356	1.51618	2.11242	1.87763	1.83541	0.17341	4.63606	9.16329e-17	109.78	126.618	201.45	145.95	28.1729	-1.2506	0.0447121	-5.7915	1.67285e-102	197.654	335.519	326.258	286.477	44.492	-2.45902	7.26757e-05	-5.50786	4.07463e-52	226.415	263.552	268.801	252.923	13.3402	-2.29946	2.45645e-05	-7.00126	4.85808e-289
Aspni7_TID_1088034	Aspni7_PID_1087758	#N/A	[15]	#N/A	IPR001597(Aromatic amino acid beta-eliminating lyase/threonine aldolase);IPR015424(Pyridoxal phosphate-dependent transferase, major region)				0.197016	0.198983	0.393941	0.263313	0.0653161	1.3093	1.93042	1.34644	1.52872	0.201135	-2.67805	1.91384e-07	2.39494	0.785145	3.10091	2.09366	0.685266	-2.79237	3.08642e-05	-0.145269	0.867489	18.4337	14.4253	49.8912	27.5834	11.2138	-6.68601	1.96671e-25	-3.00305	3.57091e-11	6.28496	9.3258	14.1222	9.911	2.28127	-5.34161	2.75221e-24	-2.57191	1.0484e-12
Aspni7_TID_1113143	Aspni7_PID_1112867	#N/A	[47]	#N/A	IPR017057(Ent-kaurene synthase, fungal);IPR008930(Terpenoid cylases/protein prenyltransferase alpha-alpha toroid)				2.03802	0.514591	0.339591	0.964067	0.539348	5.25883	11.8553	3.64783	6.92066	2.51077	-2.97404	1.26144e-05	30.4885	15.4122	53.7292	33.21	11.1445	-4.9267	5.24215e-14	-1.75795	0.000393939	26.8966	11.7676	12.1521	16.9387	4.98016	-4.21684	5.39552e-11	-1.56006	0.000310602	43.7001	28.5371	30.5646	34.2672	4.75259	-5.31283	7.18977e-20	-2.2256	2.10117e-09
Aspni7_TID_1107713	Aspni7_PID_1107437	#N/A	[32]	#N/A	#N/A				4.28396	5.13239	5.11001	4.84212	0.279155	6.91731	12.0828	6.40347	8.46788	1.81356	-0.976627	0.00601995	5.56674	2.73157	8.99799	5.76544	1.81169	-0.13373	0.812412	0.766974	0.132015	39.7117	25.2023	28.7728	31.2289	4.36481	-2.84971	6.75804e-28	-1.98855	8.01282e-14	5.07496	5.67115	5.35528	5.36713	0.172206	-0.343055	0.249994	0.561921	0.0871277
Aspni7_TID_1121447	Aspni7_PID_1121171	#N/A	[33]	#N/A	#N/A				3.42194	1.41271	1.32351	2.05272	0.685095	1.73654	2.873	2.80437	2.4713	0.367915	-0.514244	0.316894	0.759073	1.03522	1.47425	1.08951	0.20823	0.90092	0.106958	1.32156	0.0013955	12.5916	7.71109	14.4536	11.5854	2.01035	-2.69429	2.25332e-09	-1.95878	9.70825e-07	1.34844	2.29941	5.10371	2.91719	1.1272	-0.766747	0.249913	-0.275916	0.687159
Aspni7_TID_1168374	Aspni7_PID_1168098	#N/A	[49]	#N/A	IPR004841(Amino acid permease-associated region);IPR002293(Amino acid/polyamine transporter I)				20.5384	7.03565	7.28201	11.6187	4.46042	37.4512	47.7709	34.0672	39.7631	4.12133	-2.00396	4.79663e-06	126.795	94.0336	183.459	134.763	26.1205	-3.46865	8.3769e-15	-1.45182	1.31387e-10	121.662	92.1332	112.721	108.839	8.74258	-3.42431	3.16439e-15	-1.42528	1.14107e-07	158.316	159.711	168.277	162.101	3.11391	-4.02624	7.88946e-24	-2.06064	4.94506e-46
Aspni7_TID_1181020	Aspni7_PID_1180744	#N/A	[10]	#N/A	#N/A				11.2108	12.6011	21.2414	15.0178	3.13757	3.14282	5.16109	2.38323	3.56238	0.828886	1.86808	2.02045e-05	14.7682	18.087	22.4122	18.4225	2.213	-0.228145	0.642079	-2.02753	7.71417e-10	80.1675	107.513	107.672	98.4509	9.14181	-2.88657	1.23074e-13	-4.06677	9.40437e-33	12.6459	13.7241	17.2072	14.5257	1.3764	-0.146398	0.741366	-1.99883	9.62608e-11
Aspni7_TID_1123062	Aspni7_PID_1122786	#N/A	[46]	#N/A	IPR002642(Lysophospholipase, catalytic region);IPR016035(Acyl transferase/acyl hydrolase/lysophospholipase)				89.6999	40.5859	49.2275	59.8378	15.138	6.82029	7.40487	6.21477	6.81331	0.343571	2.8618	1.54778e-20	9.56215	15.244	15.9036	13.5699	2.0129	2.11076	8.49866e-08	-0.731261	0.046335	21.5444	26.8597	31.1619	26.522	2.78146	0.905396	0.0220675	-1.56623	0.000131224	19.7219	25.9899	25.3135	23.6751	1.98623	1.08161	0.000623799	-1.81264	3.31544e-21
Aspni7_TID_1148324	Aspni7_PID_1148048	#N/A	[35]	#N/A	#N/A				25.9143	26.8562	41.9839	31.5848	5.20664	3.35178	2.21682	1.67652	2.41504	0.493656	3.45596	1.15037e-17	10.0419	8.37798	14.3739	10.9313	1.78709	1.59737	1.09282e-05	-1.78977	4.77253e-07	17.1303	12.1505	12.6444	13.9751	1.58403	0.985568	0.0027084	-1.91772	3.1901e-06	7.15082	9.27511	8.74627	8.39073	0.638479	1.70057	4.77709e-07	-1.73232	1.08525e-06
Aspni7_TID_1182388	Aspni7_PID_1182112	#N/A	[22]	#N/A	IPR008901(Alkaline phytoceramidase)				19.7465	13.8679	15.7663	16.4602	1.73213	0.625477	1.18727	1.095	0.969248	0.173937	3.82594	1.66163e-35	1.85917	1.13774	3.12938	2.04209	0.582167	3.04495	7.54954e-18	-0.710239	0.237568	11.1183	9.8001	9.80901	10.2425	0.437908	0.469825	0.012549	-2.76277	8.01282e-14	3.33604	2.86253	3.30429	3.16762	0.152821	2.14877	3.30412e-21	-1.63584	1.18678e-05
Aspni7_TID_1185584	Aspni7_PID_1185308	#N/A	[43]	#N/A	IPR000873(AMP-dependent synthetase and ligase)				0.141809	0.143225	0.226842	0.170625	0.0281112	17.3984	32.9368	17.3061	22.5471	5.1949	-7.08279	9.15756e-50	6.16272	4.74713	9.84307	6.91764	1.51872	-5.16702	2.90433e-25	1.84882	1.75224e-08	61.5366	39.7792	86.2815	62.5324	13.4333	-8.52128	9.97278e-63	-1.64329	2.42923e-05	9.74361	12.6659	22.2461	14.8852	3.77589	-6.52604	6.15923e-34	0.473448	0.313016
Aspni7_TID_1142226	Aspni7_PID_1141950	#N/A	[45]	#N/A	IPR001461(Peptidase A1);IPR001969(Peptidase aspartic, active site);IPR001412(Aminoacyl-tRNA synthetase, class I, conserved site);IPR009007(Peptidase aspartic, catalytic)				10.6961	20.6495	18.5879	16.6445	3.03317	3.52169	4.23914	2.06493	3.27525	0.639622	2.14842	9.66131e-07	3.5199	3.33942	6.03966	4.29966	0.871559	2.03479	3.65461e-06	-0.133294	0.838407	13.1374	12.9844	9.83756	11.9865	1.07536	0.300871	0.511238	-1.58031	4.0374e-05	4.69581	4.53728	3.21969	4.15093	0.467862	1.82103	6.64591e-06	-0.378813	0.341127
Aspni7_TID_1121416	Aspni7_PID_1121140	#N/A	[11]	[33]	IPR013027(FAD-dependent pyridine nucleotide-disulphide oxidoreductase);IPR006076(FAD dependent oxidoreductase)		oxidoreductase	no AspGD match.	0.646352	0.563785	0.837124	0.68242	0.0809407	2.4481	5.84499	1.69232	3.32847	1.27703	-2.40302	2.10643e-06	79.9547	56.7853	288.722	141.82	73.7544	-7.38013	2.17452e-37	#N/A	#N/A	72.1734	21.5932	36.9785	43.5817	14.9699	-6.04363	1.37452e-40	-3.77117	1.27144e-29	191.483	173.357	209.772	191.537	10.5122	-8.3052	1.17569e-246	-5.52264	2.05834e-57
Aspni7_TID_1130468	Aspni7_PID_1130192	#N/A	[26]	#N/A	#N/A				9.63968	7.66869	6.20492	7.83776	0.995128	12.0158	16.4264	11.9897	13.4773	1.47457	-0.990888	0.000379863	23.0749	36.6266	21.1216	26.941	4.87549	-1.76934	4.03431e-05	-0.757316	0.118602	85.0329	79.6017	114.143	92.9258	10.7237	-3.76226	9.55397e-36	-2.45466	1.66753e-12	31.7558	37.2451	42.2137	37.0715	3.02019	-2.45367	4.45788e-22	-1.48317	2.28333e-11
Aspni7_TID_1186941	Aspni7_PID_1186665	#N/A	[48]	#N/A	IPR000182(GCN5-related N-acetyltransferase);IPR016181(Acyl-CoA N-acyltransferase)				14.0018	9.53737	7.72014	10.4198	1.86628	5.04138	5.15244	3.86031	4.68471	0.413442	0.918212	0.00420201	4.24103	2.9661	3.95366	3.72027	0.386099	1.51426	4.54527e-06	0.563974	0.103674	16.6095	17.8358	16.5752	17.0068	0.414579	-0.927519	0.00158157	-1.5105	2.70592e-05	2.5113	3.28011	2.91282	2.90141	0.22201	1.59892	1.40741e-06	0.601297	0.0985407
Aspni7_TID_1163697	Aspni7_PID_1163421	#N/A	[38]	#N/A	#N/A				40.0064	34.6987	53.5554	42.7535	5.61407	4.08259	5.13542	3.16292	4.12697	0.569842	3.1421	2.42273e-23	6.86891	3.9633	8.80479	6.54567	1.40693	2.76229	6.87041e-15	-0.37725	0.471752	23.5581	12.9875	15.051	17.1989	3.23494	1.12516	0.000514552	-1.87858	2.50882e-07	8.87428	11.6581	7.44901	9.32714	1.23599	1.98447	3.84767e-10	-1.16462	0.000598335
Aspni7_TID_1146302	Aspni7_PID_1146026	#N/A	[30]	#N/A	#N/A				29.0101	33.1337	48.4188	36.8542	5.90355	1.51161	2.75771	1.01431	1.76121	0.518519	4.14438	3.15259e-22	2.30727	1.59243	5.66034	3.18668	1.25393	3.58478	4.05396e-13	-0.501132	0.527865	9.7523	16.8864	6.77367	11.1375	3.00034	1.49511	0.00193484	-2.08471	2.89693e-08	2.94165	4.22643	4.34579	3.83796	0.449476	3.03529	2.85566e-17	-1.10482	0.0143369
Aspni7_TID_1110225	Aspni7_PID_1109949	#N/A	[50]	#N/A	IPR002594(Glycoside hydrolase, family 12);IPR008985(Concanavalin A-like lectin/glucanase)				253.968	89.2747	112.606	151.949	51.4518	9.63591	9.21632	10.5607	9.8043	0.397113	3.63004	6.71634e-20	43.2881	39.9493	45.176	42.8045	1.52808	1.79924	8.14743e-06	-1.82819	2.03197e-17	32.3645	42.425	37.3215	37.3703	2.90433	1.73097	6.55065e-05	-1.42386	9.14103e-05	16.2942	22.6556	24.0014	20.9838	2.37672	2.56175	1.27943e-10	-1.10317	4.08381e-05
Aspni7_TID_1145499	Aspni7_PID_1145223	#N/A	[41]	#N/A	#N/A				11.242	13.9836	19.5209	14.9155	2.43494	33.4734	55.2186	28.3439	39.012	8.23749	-1.54225	7.04298e-05	21.3977	13.9591	26.5412	20.6327	3.65222	-0.367521	0.395249	1.12001	0.00029619	131.949	102.757	127.842	120.849	9.12335	-3.17736	3.04824e-23	-1.73746	5.31247e-10	21.1014	24.1057	26.1297	23.7789	1.46073	-0.857235	0.0129358	0.615701	0.0382923
Aspni7_TID_1158899	Aspni7_PID_1158623	#N/A	[28]	#N/A	#N/A				6.3633	4.16283	4.91595	5.14736	0.645675	3.47474	6.46904	2.61208	4.18528	1.16872	0.0951021	0.843013	1.64814	1.09504	1.53646	1.42655	0.168858	1.88164	1.13798e-08	1.63173	8.82289e-05	21.0059	15.2979	18.9422	18.4153	1.66868	-2.04188	8.65448e-20	-2.24587	2.47241e-13	1.41954	1.84124	1.3107	1.52383	0.161786	1.52455	3.65041e-06	1.26084	0.00397261
Aspni7_TID_1107721	Aspni7_PID_1107445	#N/A	[34]	#N/A	IPR000868(Isochorismatase hydrolase);IPR001753(Crotonase, core)				5.89982	10.3099	9.48419	8.56463	1.35355	8.15843	14.2847	8.1842	10.2091	2.03782	-0.411112	0.363007	4.35341	3.31534	6.51352	4.72742	0.941986	0.955723	0.0290005	1.30089	3.1909e-05	45.7395	26.85	33.3562	35.3152	5.5402	-2.17751	3.92341e-09	-1.92039	8.94915e-14	3.54128	3.658	4.16153	3.78694	0.190304	0.989551	0.0103798	1.30605	2.07052e-06
Aspni7_TID_1107737	Aspni7_PID_1107461	#N/A	[36]	#N/A	IPR002482(Peptidoglycan-binding LysM);IPR011050(Pectin lyase fold/virulence factor)				0.175478	0.016879	0.0835415	0.0919662	0.045977	3.23793	5.69566	2.96955	3.96771	0.867442	-5.5162	1.02247e-22	1.3459	0.852494	1.67688	1.29176	0.239514	-3.69532	1.95709e-09	1.77527	1.30033e-08	20.2084	9.91283	11.4122	13.8445	3.21126	-7.24932	5.10318e-38	-1.88803	3.60781e-09	0.615151	0.621949	0.771088	0.669396	0.0508838	-3.05001	2.76729e-06	2.36369	3.04466e-15
Aspni7_TID_1158901	Aspni7_PID_1158625	#N/A	[44]	#N/A	IPR001002(Chitin-binding, type 1);IPR001223(Glycoside hydrolase, family 18, catalytic domain);IPR002482(Peptidoglycan-binding LysM);IPR011583(Chitinase II);IPR001579(Glycoside hydrolase, chitinase active site);IPR017853(Glycoside hydrolase, catalytic core)				2.68247	3.53472	3.59325	3.27015	0.294324	5.9994	12.5168	6.46543	8.32721	2.09911	-1.49969	9.4562e-05	0.382127	0.367473	0.766894	0.505498	0.130766	2.74643	1.66025e-11	3.95507	3.19444e-28	29.3959	13.8098	19.5439	20.9165	4.55136	-2.80988	4.32633e-16	-1.61283	2.27852e-08	0.308555	0.348908	0.362599	0.340021	0.0162215	3.03882	4.1305e-16	4.22414	2.14195e-36

## Sheet: TableS7(C)_Tr_top_50
Trire2_TID and PID	Tr straw vs An+Tr straw top 50 induced (FPKM >10 in mixed culture) [rank in brackets]	Tr straw vs Tr+Pc straw top 50 induced (FPKM >10 in mixed culture) [rank in brackets]	Tr straw vs An+Tr+Pc straw top 50 induced (FPKM >10 in mixed culture) [rank in brackets]	InterPro annotations iprId(iprDesc)(compiled from TreeseiV2_domaininfo_FrozenGeneCatalog20081022.tab)		description for Venn diagram with top 50 induced mixed culture genes	notes on whether gene with InterPro oxidoreductase annotation is in a secondary metabolite cluster?	BP_4	BP_5	BP_6	Tr-Glu (mean)	Tr-Glu (st. err.)	BP_25	BP_26	BP_27	Tr-straw (mean)	Tr-straw (st. err.)	log2FoldChange (TreeseiV2.2v5.DESeq.txt)	padj (TreeseiV2.2v5.DESeq.txt)	BP_31	BP_32	BP_33	Tr+An-straw (mean)	Tr+An-straw (st. err.)	log2FoldChange (TreeseiV2.2v7.DESeq.txt)	padj (TreeseiV2.2v7.DESeq.txt)	log2FoldChange (TreeseiV2.5v7.DESeq.txt)	padj (TreeseiV2.5v7.DESeq.txt)	BP_34	BP_35	BP_36	Tr+Pc-straw (mean)	Tr+Pc-straw (st. err.)	log2FoldChange (TreeseiV2.2v8.DESeq.txt)	padj (TreeseiV2.2v8.DESeq.txt)	log2FoldChange (TreeseiV2.5v8.DESeq.txt)	padj (TreeseiV2.5v8.DESeq.txt)	BP_40	BP_41	BP_42	Tr+Pc+An-straw (mean)	Tr+Pc+An-straw (st. err.)	log2FoldChange (TreeseiV2.2v10.DESeq.txt)	padj (TreeseiV2.2v10.DESeq.txt)	log2FoldChange (TreeseiV2.5v10.DESeq.txt)	padj (TreeseiV2.5v10.DESeq.txt)
Trire2_56897	[1]	#N/A	[1]	#N/A				1.76918	1.15183	1.21184	1.37762	0.196547	3.33547	4.08337	1.03518	2.81801	0.917186	-0.853012	0.112871	800.411	899.542	1345.3	1015.08	167.569	-9.14614	2.10427e-262	-6.41108	7.00556e-75	1.02836	1.10589	1.36866	1.16764	0.102975	0.174969	0.644699	0.749296	0.143379	1648.9	1736.84	1974.96	1786.9	97.3979	-10.0132	0	-8.47331	3.99343e-128
Trire2_69465	[2]	#N/A	#N/A	IPR003042(Aromatic-ring hydroxylase);IPR000733(Flavoprotein monooxygenase)		oxidoreductase	the gene is not located within 15 gene models of a PKS, PKS-NRPS, NRPS or terpene cyclase	0.985737	0.435623	0.127097	0.516152	0.251117	0.467739	0.15295	0.063644	0.228111	0.122556	1.05195	0.248	102.898	43.9106	75.9315	74.2468	17.0491	-6.56706	7.00823e-39	-6.08452	5.25239e-67	0.141039	143.853	1.67157	48.5553	47.651	#N/A	#N/A	-0.679105	0.109199	28.4612	379.316	19.421	142.399	118.487	#N/A	#N/A	#N/A	#N/A
Trire2_53863	#N/A	#N/A	[2]	IPR003042(Aromatic-ring hydroxylase);IPR000733(Flavoprotein monooxygenase)		oxidoreductase	the gene is not located within 15 gene models of a PKS, PKS-NRPS, NRPS or terpene cyclase	0.30641	0.377215	0.474088	0.385904	0.0485991	1.21507	1.1981	0.682524	1.0319	0.174756	-1.21215	0.0168274	35.0697	18.5337	310.138	121.247	94.566	#N/A	#N/A	#N/A	#N/A	0.361688	0.47089	0.648549	0.493709	0.0835918	-0.371632	0.472381	0.758533	0.0836092	621.141	562.395	348.945	510.827	82.6984	-9.90501	1.7511e-212	-8.45137	1.09593e-219
Trire2_107835	#N/A	#N/A	[3]	IPR000379(Esterase/lipase/thioesterase)				0.18932	0.298805	0.183077	0.223734	0.0375789	0.0641669	0.0881267	0	0.0507645	0.0263078	1.78516	0.0604054	2.94964	2.26772	6.6814	3.96625	1.37177	-3.64163	5.48271e-13	-3.75217	2.4555e-20	0.0902929	0.0577275	0.140602	0.0962075	0.0241059	1.10627	0.134807	#N/A	#N/A	30.6804	37.9265	63.7186	44.1085	10.0257	-7.10976	1.13553e-64	-7.93553	6.35866e-72
Trire2_59137	#N/A	[1]	#N/A	#N/A				411.969	806.452	683.939	634.12	116.57	155.08	102.807	62.3677	106.752	26.8363	2.63633	4.47532e-13	102.096	1068.93	110.4	427.143	320.904	0.505678	0.672104	#N/A	#N/A	1105.98	929.452	86.8441	707.425	314.447	-0.297423	0.792935	-3.15899	5.73477e-20	475.636	533.462	1095.43	701.511	197.668	0.116345	0.798088	-2.17178	4.81593e-05
Trire2_56328	[3]	#N/A	[11]	#N/A				0.351132	0.0950048	0.145523	0.19722	0.0783258	1.37712	1.09744	1.57886	1.35114	0.139579	-2.50364	1.2723e-06	112.642	87.9154	144.387	114.982	16.3439	-8.7368	6.56883e-149	-5.98084	1.67465e-235	3.40016	3.5424	2.19796	3.04684	0.426422	-3.86466	3.57407e-13	-1.65332	6.33672e-12	67.8037	134.161	86.7444	96.2362	19.7348	-8.41982	9.42314e-101	-5.78904	3.19135e-101
Trire2_110615	#N/A	#N/A	[6]	#N/A				0.660572	0.417034	0.106465	0.39469	0.160347	1.28737	0.461235	0.373185	0.707262	0.291164	-0.615298	0.481653	24.0963	10.9919	263.895	99.661	82.204	#N/A	#N/A	#N/A	#N/A	0.315048	0.261848	0.367939	0.314945	0.030626	0.242403	0.781251	#N/A	#N/A	705.306	579.77	313.239	532.772	115.594	-9.77583	3.90616e-118	-7.06187	9.45101e-39
Trire2_74953	[4]	#N/A	[28]	IPR007114(Major facilitator superfamily)				1.58314	1.95078	1.8445	1.79281	0.10923	5.91531	5.6469	6.70558	6.08926	0.31775	-1.60164	2.43084e-15	551.462	236.739	685.368	491.19	132.968	-7.63411	8.17729e-131	-5.50926	1.16831e-96	3.29539	222.715	6.99076	77.6671	72.5319	#N/A	#N/A	-1.11011	0.0274847	254.837	776.462	181.172	404.157	187.363	-6.95762	7.85313e-29	-4.66866	9.01423e-18
Trire2_120923	[5]	#N/A	[5]	IPR007577(Glycosyltransferase sugar-binding region containing DXD motif)				24.227	43.4828	67.4936	45.0678	12.5151	0.838331	1.56467	0.552798	0.985266	0.3012	5.44897	6.50665e-40	153.502	361.232	806.79	440.508	192.708	-2.83336	1.90326e-07	-5.48969	1.13063e-43	1.06623	1.36916	2.16665	1.53402	0.328183	4.71628	3.44286e-34	-0.554615	0.253031	366.053	834.05	1188.25	796.116	238.103	-3.64901	2.2861e-10	-7.6194	1.19865e-50
Trire2_81058	[6]	#N/A	[9]	IPR005321(Peptidase S58, DmpA)				1.32196	0.983617	0.760932	1.02217	0.163098	0.768097	0.527451	0.579176	0.624908	0.073135	0.811493	0.0806749	20.315	26.0325	73.1087	39.8187	16.7266	-4.78536	1.43987e-26	-4.42337	3.64738e-34	0.664262	0.529779	0.748022	0.647354	0.0635661	0.587055	0.144482	-0.268989	0.563211	38.1524	59.8854	74.0206	57.3528	10.4314	-5.4551	7.76517e-68	-6.04789	1.18763e-85
Trire2_60163	[7]	#N/A	[25]	IPR000379(Esterase/lipase/thioesterase)				2.36288	1.82542	3.15684	2.44838	0.386721	2.24451	3.38652	3.16158	2.93087	0.34927	-0.117457	0.726022	75.4393	95.6102	67.682	79.5772	8.32341	-4.73345	2.96486e-49	-4.18307	4.65695e-53	2.21309	1.55853	3.01323	2.26162	0.420637	0.0787497	0.834362	0.229161	0.483056	89.1835	86.7609	105.671	93.8717	5.94082	-4.97198	3.34964e-129	-4.82581	1.65035e-158
Trire2_39637	#N/A	[2]	#N/A	IPR004695(C4-dicarboxylate transporter/malic acid transport protein)				46.2166	201.991	119.003	122.404	45.0005	30.7817	17.6974	14.4718	20.9837	4.98674	2.44763	0.000198637	21.4733	405.351	22.9551	149.926	127.713	-0.171401	0.901989	#N/A	#N/A	198.414	181.13	17.9648	132.503	57.486	-0.238644	0.844282	-3.15277	1.96968e-22	210.85	181.9	311.125	234.625	39.1522	-0.603827	0.393106	-3.17535	1.58817e-22
Trire2_62171	#N/A	#N/A	[12]	IPR001411(Tetracycline resistance protein TetB);IPR007114(Major facilitator superfamily)		drug transporter		0.360738	0.53377	0.327039	0.407182	0.0640372	0.802371	0.27287	0.349365	0.474869	0.165233	-0.0757291	0.914966	3.25309	2.82032	8.05467	4.70936	1.67731	-3.08856	4.50473e-12	-2.28545	3.07775e-08	0.564531	0.379487	0.736749	0.560255	0.103155	-0.462111	0.328557	-0.256015	0.665077	28.304	38.0438	59.2797	41.8758	9.14486	-6.2653	9.16658e-69	-5.76692	9.01749e-52
Trire2_74214	#N/A	[3]	#N/A	IPR007461(Protein of unknown function DUF500)				17.5055	66.3097	35.4668	39.7607	14.2512	8.58475	4.61516	4.01335	5.73775	1.43406	2.67065	4.77364e-05	8.50013	47.604	13.1488	23.0843	12.3331	0.784962	0.441712	#N/A	#N/A	53.0582	44.5681	7.70842	35.1116	13.919	0.00628185	0.995448	-3.04887	5.86161e-20	19.387	37.8895	55.8519	37.7095	10.5269	0.333626	0.671118	-2.36555	8.47295e-09
Trire2_110773	#N/A	#N/A	[14]	#N/A				0.98526	0.437356	0.29774	0.573452	0.209811	0.313066	0.114657	0.149093	0.192272	0.0612096	1.50283	0.0394331	8.59713	3.48069	40.3379	17.4719	11.528	-4.12996	3.91061e-09	-1.9405	6.62402e-05	0.517626	0.259117	0.18293	0.319891	0.101284	0.623632	0.421926	#N/A	#N/A	9.72364	23.5767	17.7222	17.0075	4.01497	-4.47357	2.17874e-24	-5.62386	1.08328e-42
Trire2_109361	#N/A	#N/A	[15]	#N/A				0	0	0	0	0	0.189677	0.144723	0.0903309	0.141577	0.0287218	#N/A	#N/A	14.9868	9.16728	69.0428	31.0656	19.0628	-8.27155	7.78756e-17	#N/A	#N/A	0.189058	0.307156	0.0923597	0.196191	0.0621087	-3.62184	0.00148941	#N/A	#N/A	6.76311	26.4235	12.4892	15.2253	5.838	-8.69835	9.21383e-24	-5.52104	3.44092e-31
Trire2_105408	#N/A	#N/A	[16]	#N/A				2.3497	0.785338	2.4727	1.86924	0.543115	0.210809	0.193017	0	0.134609	0.0675	3.32814	1.60925e-05	2.07855	2.68475	14.8585	6.54062	4.16265	-1.335	0.0736182	-2.27712	1.85071e-06	0.370802	0.151723	0.333612	0.285379	0.0676848	2.45395	4.87917e-05	#N/A	#N/A	25.7195	101.707	83.3417	70.256	22.8907	-4.76355	7.82314e-22	-5.43416	8.53091e-19
Trire2_73110	#N/A	#N/A	[18]	IPR000182(GCN5-related N-acetyltransferase)				1.71773	0.677778	0.138424	0.844646	0.463479	0.0727747	0.26653	0	0.113101	0.0795386	2.19244	0.0305129	2.99625	0.861941	4.19101	2.68307	0.973694	-1.19657	0.147301	-2.10478	1.20729e-05	0.204811	0.130943	0.132886	0.156213	0.0243052	1.96784	0.0273941	#N/A	#N/A	9.09762	11.9502	14.8093	11.9523	1.64881	-3.36576	3.19158e-09	-5.36164	9.66603e-30
Trire2_57940	#N/A	[4]	#N/A	IPR002680(Alternative oxidase)		oxidoreductase	the gene is not located within 15 gene models of a PKS, PKS-NRPS, NRPS or terpene cyclase	28.8927	108.643	65.8027	67.7796	23.0433	22.1359	22.2906	21.5514	21.9926	0.225069	1.73689	2.22442e-05	12.4791	115.026	19.3505	48.9518	33.0964	0.460053	0.698122	#N/A	#N/A	109.279	120.149	22.2497	83.8927	30.9809	-0.404118	0.695984	-2.7285	7.17225e-106	44.875	49.8297	63.65	52.7849	5.61767	0.627763	0.171789	-1.15942	6.04828e-10
Trire2_104261	#N/A	#N/A	[20]	IPR000182(GCN5-related N-acetyltransferase)				1.35637	1.12391	1.85816	1.44615	0.216662	0.11493	0.21046	0.218935	0.181442	0.0333457	2.8489	5.34929e-06	1.40118	1.36123	1.95552	1.57264	0.191787	0.133616	0.763772	-2.12073	3.90348e-07	0.343665	0.268831	0.629585	0.414027	0.109923	1.72348	0.000149217	#N/A	#N/A	9.33147	12.3396	16.1115	12.5942	1.96136	-2.81653	3.65032e-17	-5.22183	9.86089e-35
Trire2_60116	[8]	#N/A	[13]	IPR003439(ABC transporter);IPR001140(ABC transporter, transmembrane region);IPR003593(AAA ATPase);IPR001687(ATP/GTP-binding site motif A (P-loop))		ABC transporter		0.382436	0.61732	0.655598	0.551785	0.0853921	7.42372	7.4283	7.32341	7.39181	0.0342267	-3.55616	1.89537e-59	203.619	107.18	330.449	213.749	64.651	-8.07563	1.96956e-115	-4.18112	9.63155e-55	8.58091	6.93314	10.2958	8.6033	0.970794	-3.94812	8.8256e-52	-0.446312	0.00182231	299.781	534.082	495.246	443.036	72.4998	-9.23844	7.09391e-232	-5.65095	2.60896e-146
Trire2_56048	#N/A	#N/A	[22]	#N/A				38.3515	21.3382	16.4283	25.3727	6.64239	6.982	7.00831	7.88167	7.29066	0.295602	1.89441	7.15067e-10	29.3559	26.9721	59.9895	38.7725	10.6308	-0.31251	0.478781	-2.05613	1.28999e-14	7.85982	6.29064	6.68619	6.94555	0.471179	1.72445	5.05054e-06	-0.332093	0.111676	189.062	251.128	392.445	277.545	60.179	-3.13293	1.20578e-18	-4.94297	5.20778e-74
Trire2_103103	#N/A	#N/A	[23]	IPR000182(GCN5-related N-acetyltransferase)				3.74788	2.72526	2.91237	3.1285	0.314362	2.44983	2.6169	2.33339	2.4667	0.0822764	0.469774	0.174239	10.2278	9.90588	62.4461	27.5266	17.46	-2.58609	2.41547e-05	#N/A	#N/A	2.41789	2.10602	3.18106	2.56832	0.319323	0.233704	0.461978	-0.240972	0.483056	58.1463	195.568	83.5074	112.407	42.2198	-4.75173	7.18362e-32	-4.91471	2.75467e-38
Trire2_80142	#N/A	[5]	#N/A	IPR001270(Chaperonin clpA/B);IPR003959(AAA ATPase, central region);IPR004176(Clp, N terminal);IPR003593(AAA ATPase)				686.531	2093.95	1381.59	1387.36	406.298	407.906	222.981	180.409	270.432	69.8268	2.31179	0.000133845	274.159	1263.16	314.671	617.331	323.128	1.12422	0.228199	#N/A	#N/A	1699.64	1549.69	277.96	1175.76	450.983	0.0554733	0.950246	-2.59013	4.02893e-14	738.476	796.014	1286.7	940.397	173.946	0.816965	0.0548758	-1.58331	9.81503e-06
Trire2_121088	#N/A	[6]	#N/A	#N/A				753.8	1246.62	1115.85	1038.76	147.394	300.966	197.605	192.314	230.295	35.3686	2.27921	1.72844e-16	233.455	883.91	262.655	460.007	212.119	1.23072	0.0438496	#N/A	#N/A	1312	1085.86	286.536	894.799	311.058	0.0332461	0.965976	-2.56524	3.68313e-23	556.366	600.628	1027.63	728.208	150.256	0.76355	0.0183195	-1.49074	1.72015e-06
Trire2_107669	[9]	#N/A	[36]	IPR000379(Esterase/lipase/thioesterase)				5.95084	8.99679	9.40927	8.11897	1.09058	2.3991	1.16634	2.08285	1.88276	0.369661	2.19861	4.29774e-11	44.2742	33.9226	85.4075	54.5347	15.723	-2.38493	3.26825e-13	-3.96657	1.07654e-36	2.28546	1.95587	4.02407	2.75513	0.641563	1.53851	9.48385e-08	-0.483444	0.21166	32.0407	59.9233	48.4232	46.7957	8.09005	-2.22452	4.65597e-15	-4.28215	1.47793e-44
Trire2_110490	[10]	#N/A	[17]	IPR001461(Peptidase A1, pepsin);IPR001969(Peptidase aspartic, active site)				1.99059	2.36335	3.30401	2.55265	0.390786	1.02712	0.885111	1.0934	1.00188	0.0614378	1.45764	1.58989e-05	13.766	22.726	56.752	31.0814	13.0934	-3.17417	5.44088e-12	-3.67203	2.44208e-23	2.14672	3.09827	1.76519	2.33673	0.396379	0.00232977	0.996273	-1.60523	4.41091e-07	33.5019	64.3169	64.6539	54.1576	10.3283	-4.07703	2.08125e-40	-5.36984	7.78468e-75
Trire2_60337	#N/A	#N/A	[26]	IPR004046(Glutathione S-transferase, C-terminal)		glutathione S-transferase		4.57626	5.43482	5.65864	5.22324	0.329878	0.343265	1.04764	0.508589	0.633165	0.212663	3.0906	8.30551e-16	2.28685	3.90532	7.4325	4.54156	1.5191	0.475538	0.30433	-1.94566	6.56983e-06	0.805045	0.796061	0.710373	0.770493	0.0301718	2.63273	2.00565e-18	-0.558291	0.275097	17.5481	22.6264	46.537	28.9038	8.93762	-2.16106	7.52539e-09	-4.81038	2.92629e-30
Trire2_62213	[11]	#N/A	#N/A	IPR000782(Beta-Ig-H3/fasciclin)				70.782	87.561	102.69	87.0109	9.21508	62.6267	68.7602	64.4818	65.2896	1.81607	0.557866	0.00164768	858.195	763.913	1510.05	1044.05	234.583	-3.25297	2.48369e-37	-3.64675	1.87364e-73	63.7998	62.5457	93.5185	73.288	10.1217	0.212502	0.367443	-0.339068	0.000269328	787.453	1187.69	1191.51	1055.55	134.052	-3.30772	3.71216e-49	-3.85127	2.54552e-95
Trire2_5359	#N/A	[7]	#N/A	IPR009783(Protein of unknown function DUF1348)				16.4656	57.1216	31.4511	35.0128	11.8707	13.8413	13.8873	13.4993	13.7426	0.122411	1.4696	0.000528007	9.21016	35.7196	11.4024	18.7774	8.49471	0.977275	0.167933	-0.332997	0.691122	68.4317	59.264	26.5152	51.4036	12.7225	-0.637125	0.331348	-2.55367	6.65839e-79	18.586	13.7543	21.3978	17.9127	2.23203	1.21105	0.00745224	-0.292188	0.286592
Trire2_120030	#N/A	#N/A	[29]	#N/A				46.4985	36.4669	47.1146	43.36	3.45114	22.6625	42.3384	40.6689	35.2233	6.29886	0.443115	0.0684451	230.498	150.625	1039.85	473.658	284.034	-2.91512	1.07668e-07	#N/A	#N/A	29.5689	25.7628	56.5511	37.2943	9.69092	0.214775	0.401869	-0.046797	0.892326	580.16	1321.03	1565.03	1155.41	296.123	-4.39794	1.29615e-41	-4.60823	3.74402e-41
Trire2_56587	[12]	#N/A	[10]	IPR000182(GCN5-related N-acetyltransferase)				18.6177	7.663	4.53035	10.2703	4.27052	0.309321	0.962928	1.11956	0.797268	0.248128	3.55728	1.98492e-10	16.1725	11.889	25.3347	17.7987	3.96571	-0.490611	0.37563	-3.6176	9.86378e-30	1.15345	0.712396	1.42334	1.0964	0.207206	3.01401	4.93261e-09	-0.438754	0.437804	58.8001	56.9366	83.6473	66.4613	8.60981	-2.36927	6.37936e-08	-5.89528	3.32569e-78
Trire2_53091	#N/A	#N/A	[31]	IPR001926(Pyridoxal-5'-phosphate-dependent enzyme, beta subunit);IPR000634(Serine/threonine dehydratase, pyridoxal-phosphate-binding site)				41.6449	26.7597	31.3223	33.2423	4.40293	11.3853	14.8966	12.7256	13.0025	1.02304	1.48054	4.17372e-16	38.834	32.192	109.727	60.2508	24.8121	-0.519035	0.243331	-1.69568	2.53665e-06	9.33707	7.93568	12.395	9.88923	1.31656	1.68689	1.52711e-17	0.196229	0.296465	245.854	322.116	648.786	405.585	123.577	-3.29357	4.19478e-21	-4.57326	2.60755e-44
Trire2_112180	[13]	#N/A	[34]	IPR001466(Beta-lactamase)				12.7599	8.32549	11.2154	10.7669	1.29958	21.9581	23.6155	21.6788	22.4175	0.604404	-0.920322	5.43185e-09	308.752	251.375	733.911	431.346	152.187	-4.90996	5.30876e-48	-3.5808	9.26145e-35	22.9229	22.5342	34.3314	26.5962	3.86924	-1.34097	3.12546e-14	-0.404362	0.000187781	380.915	744.382	665.586	596.961	110.392	-5.4719	3.84353e-98	-4.49052	1.12665e-78
Trire2_60616	#N/A	#N/A	[33]	IPR008162(Inorganic pyrophosphatase)				121.794	355.378	198.935	225.369	68.7132	18.5048	6.84235	4.33853	9.89523	4.36504	4.02377	8.70488e-08	164.74	610.722	389.842	388.435	128.746	-0.546458	0.402001	-2.02828	3.10066e-05	16.65	43.361	8.22215	22.7444	10.5915	2.87463	1.36311e-05	-1.03005	0.0720329	432.666	945.585	890.857	756.369	162.621	-1.41041	0.0010356	-4.4979	1.54452e-14
Trire2_39426	#N/A	#N/A	[35]	#N/A				3.14246	3.04507	3.85154	3.34636	0.254152	0.594466	0.408219	0.849318	0.617334	0.127847	2.51049	3.99302e-12	0.920787	1.7886	8.43979	3.71639	2.37495	0.192085	0.807773	-1.34512	0.0117836	0.771155	0.788843	2.076	1.212	0.432032	1.46025	4.22804e-05	-0.598047	0.187149	13.7425	26.8961	67.0379	35.8922	16.0291	-3.04509	3.23463e-10	-4.32907	5.23772e-14
Trire2_56095	[14]	#N/A	#N/A	IPR007114(Major facilitator superfamily);IPR005829(Sugar transporter superfamily)				2.30744	1.9001	3.17724	2.46159	0.376651	1.60664	1.54109	1.74889	1.63221	0.0613345	0.716835	0.0136643	24.4653	15.4629	39.1045	26.3442	6.88912	-3.06769	4.79549e-24	-3.48889	2.89621e-42	1.54308	1.72531	3.80918	2.35919	0.726899	0.071785	0.866965	-0.371645	0.161433	19.6871	26.6144	21.2615	22.521	2.09657	-2.9131	4.40276e-41	-3.62402	7.2899e-85
Trire2_111237	#N/A	#N/A	[37]	#N/A				12.716	1.95273	0.830855	5.16653	3.78861	0.524174	0.319956	0.499261	0.447797	0.0643241	2.89572	0.00114625	1.18731	1.13485	3.65898	1.99372	0.832772	1.43389	0.117395	-1.03803	0.078861	0.0614663	0	0.127619	0.0630283	0.0368486	4.75032	9.27487e-07	#N/A	#N/A	8.55685	20.7763	44.1751	24.5028	10.4496	-1.61279	0.121877	-4.2794	1.74565e-14
Trire2_107294	#N/A	#N/A	[38]	IPR007568(RTA1 like protein)				25.0952	17.5046	19.9923	20.864	2.23415	14.5565	13.5631	14.2725	14.1307	0.295398	0.692558	4.11522e-05	64.7063	48.1399	238.239	117.028	60.7937	-2.04939	2.81914e-05	-2.15228	1.02481e-07	10.2115	9.33649	16.3546	11.9676	2.20803	0.767918	6.53951e-05	0.142053	0.400208	179.931	764.473	577.246	507.217	172.337	-4.209	3.16408e-24	-4.21108	5.2469e-17
Trire2_69816	#N/A	#N/A	[39]	IPR003679(Aminoglycoside 3-N-acetyltransferase)				1.10574	1.91972	1.02472	1.35006	0.285787	1.07747	1.07231	0.981639	1.04381	0.03112	0.508265	0.311019	2.13473	2.77424	4.95966	3.28954	0.855222	-0.952721	0.0459135	-1.2756	0.000820984	0.642723	0.488885	0.889631	0.673747	0.116721	0.955489	0.041518	0.422916	0.329057	18.2331	20.425	29.6583	22.7721	3.50073	-3.72427	9.09357e-28	-4.14534	1.21595e-46
Trire2_61526	#N/A	[8]	#N/A	#N/A				56.237	86.2434	85.7302	76.0702	9.91772	3.91531	4.50191	3.03541	3.81755	0.426154	4.39607	6.58102e-59	2.65694	16.6984	5.58797	8.31443	4.27652	3.08708	9.91463e-07	-0.693845	0.309555	21.1409	16.5798	3.39178	13.7042	5.32166	2.10182	0.00116357	-2.51954	2.09729e-24	8.09697	9.99425	18.8284	12.3065	3.30661	2.81987	1.35176e-15	-1.47669	0.000231269
Trire2_75262	#N/A	#N/A	[42]	#N/A				17.2443	18.8295	20.5431	18.8723	0.952526	14.7516	15.6924	14.176	14.8733	0.441951	0.486379	0.000485965	38.2686	38.4774	90.8535	55.8665	17.4936	-1.23763	0.000111146	-1.57241	1.07568e-07	9.60862	9.87642	18.5368	12.674	2.93245	0.567352	0.00767679	0.218448	0.104024	193.69	276.23	464.962	311.627	80.2847	-3.72686	4.84952e-34	-4.08887	7.32387e-44
Trire2_103487	#N/A	[9]	#N/A	IPR004045(Glutathione S-transferase, N-terminal)		glutathione S-transferase		56.661	52.6388	53.9787	54.4262	1.18247	19.7747	22.1534	23.6341	21.8541	1.12412	1.45711	1.79483e-39	21.5282	78.8938	26.3658	42.2626	18.3687	0.466829	0.457056	-0.696121	0.259347	88.9467	106.93	29.5812	75.1526	23.3695	-0.616418	0.297054	-2.49747	6.1826e-60	60.8947	65.0128	61.3027	62.4034	1.31	0.0626717	0.576177	-1.42114	3.4391e-46
Trire2_121556	#N/A	#N/A	[44]	#N/A				20.2332	13.3724	12.2287	15.2781	2.49944	2.42877	2.15837	1.08863	1.89192	0.409163	3.06037	3.64359e-18	5.93925	5.43121	13.8167	8.3957	2.71444	1.13866	0.00275608	-1.56632	0.000108478	2.21143	1.46526	3.52185	2.39951	0.601089	2.60815	2.16451e-17	-0.26778	0.602475	28.3553	40.6663	48.7194	39.247	5.92129	-1.09486	0.000150151	-4.01604	9.18224e-36
Trire2_67035	[15]	#N/A	#N/A	#N/A				14.66	11.3663	14.9698	13.6654	1.15301	115.478	105.067	106.483	109.01	3.25997	-2.85195	1.15652e-105	1354.87	1046.82	2496.27	1632.65	440.871	-6.52206	8.54139e-142	-3.45035	1.1405e-47	111.486	98.832	150.134	120.151	15.4301	-3.17096	1.09016e-114	-0.326305	0.021943	1034.72	2262.58	1529.13	1608.81	356.685	-6.5357	8.60813e-137	-3.64274	7.74954e-46
Trire2_111179	#N/A	#N/A	[46]	#N/A				1.14444	0.541883	0.307416	0.66458	0.249295	0.452537	0.769493	0.307878	0.509969	0.136316	0.451021	0.576425	1.13702	0.938589	3.92985	2.00182	0.965715	-1.15595	0.115656	-1.09629	0.0497247	0.295653	0.790983	0.708283	0.598306	0.153198	0.0742319	0.932215	#N/A	#N/A	8.16503	9.71465	27.3742	15.0846	6.16105	-4.00255	4.29191e-12	-4.00152	6.63733e-16
Trire2_68086	#N/A	[10]	#N/A	#N/A				139.956	164.136	189.148	164.413	14.2012	68.3462	42.534	40.7504	50.5436	8.91621	1.80835	1.38178e-12	57.4446	205.766	53.1747	105.462	50.1671	0.712273	0.265982	#N/A	#N/A	286.166	220.325	71.9817	192.824	63.3403	-0.38776	0.543388	-2.47247	3.54977e-18	161.206	202.623	322.474	228.768	48.3544	-0.218346	0.493961	-1.96699	9.88482e-10
Trire2_123572	#N/A	[11]	#N/A	IPR005065(Platelet-activating factor acetylhydrolase, plasma/intracellular isoform II)				5.26739	11.0123	13.0672	9.78229	2.3341	4.3465	4.84725	2.21711	3.80362	0.806318	1.46104	0.000301608	3.49127	27.5225	6.18316	12.399	7.6016	-0.208039	0.85248	-0.715692	0.290475	22.5517	14.9593	2.53523	13.3487	5.8341	-0.584002	0.471504	-2.35915	3.34862e-12	16.181	20.0802	38.0742	24.7785	6.74249	-1.04883	0.0141526	-2.40452	2.59048e-10
Trire2_77743	[16]	#N/A	[40]	#N/A				0.582042	0.459321	0.257972	0.433112	0.0944645	4.61127	6.07346	5.21415	5.29963	0.424256	-3.39588	7.40948e-28	91.255	44.2334	196.482	110.657	45.0084	-7.33762	8.01668e-56	-3.41668	1.81537e-23	3.20969	2.94611	4.75491	3.6369	0.564158	-3.04409	9.45116e-23	0.38293	0.0421885	74.3176	139.489	105.165	106.324	18.8222	-7.52391	3.63521e-119	-4.10419	1.33645e-69
Trire2_4109	#N/A	#N/A	[50]	IPR001176(1-aminocyclopropane-1-carboxylate synthase);IPR004839(Aminotransferase, class I and II);IPR004838(Aminotransferases class-I pyridoxal-phosphate-binding site)				7.11071	3.60952	4.15051	4.95692	1.08816	8.56548	7.84254	7.19674	7.86825	0.39533	-0.53268	0.0666394	34.772	25.2472	49.1249	36.3814	6.93971	-2.56073	8.11089e-19	-1.96781	3.74921e-23	8.06586	7.19608	10.0147	8.42554	0.8333	-0.817914	0.00643788	-0.330608	0.0881394	113.118	126.011	173.881	137.67	18.4843	-4.48934	1.14139e-59	-3.9371	2.86404e-76
Trire2_107670	[17]	#N/A	#N/A	#N/A				15.9689	11.3592	14.3163	13.8815	1.34835	16.3124	16.9832	16.3426	16.5461	0.218753	-0.117898	0.429031	210.593	126.205	405.366	247.388	82.66	-3.76439	4.46655e-31	-3.28368	1.34059e-30	13.7513	14.1885	22.7653	16.9017	2.93451	-0.315336	0.0838676	-0.143472	0.253357	176.794	267.21	232.965	225.656	26.3556	-3.74425	1.48368e-88	-3.61991	2.48253e-100
Trire2_32261	#N/A	[12]	#N/A	#N/A				57.3435	84.5231	70.647	70.8379	7.84664	58.554	25.4864	29.2582	37.7662	10.4508	1.01436	0.00516247	42.3339	200.65	33.3905	92.1247	54.3239	-0.242826	0.82137	#N/A	#N/A	191.211	195.093	35.0081	140.437	52.7266	-1.09111	0.107946	-2.35695	4.73626e-11	117.015	123	152.69	130.902	11.0304	-0.612402	0.00975345	-1.58569	2.89569e-06
Trire2_54694	[18]	#N/A	#N/A	IPR001395(Aldo/keto reductase)		oxidoreductase	the gene is not located within 15 gene models of a PKS, PKS-NRPS, NRPS or terpene cyclase	10.0248	14.3674	10.4424	11.6115	1.3832	12.6218	8.11147	8.27523	9.66949	1.4769	0.402085	0.197505	118.31	163.436	121.444	134.397	14.5479	-3.24923	8.00215e-24	-3.24424	7.12214e-28	16.9546	12.5307	11.8297	13.7717	1.60429	-0.330017	0.410134	-0.902135	0.00254566	55.853	50.0147	59.7628	55.2102	2.83235	-1.96232	3.63824e-19	-2.34714	8.10065e-25
Trire2_73519	#N/A	[13]	#N/A	#N/A				249.564	227.85	304.185	260.533	22.7082	68.4688	41.6184	37.8359	49.3077	9.64256	2.48962	3.8518e-22	72.5088	391.066	118.758	194.111	99.3784	0.49759	0.474716	-0.89006	0.157455	216.089	241.029	41.2192	166.112	62.8602	0.406248	0.577087	-2.35384	2.69916e-15	251.971	389.834	544.71	395.505	84.554	-0.346743	0.262487	-2.72531	1.56781e-16
Trire2_52463	#N/A	[14]	#N/A	IPR006025(Peptidase M, neutral zinc metallopeptidases, zinc-binding site)				175.381	468.571	294.635	312.862	85.1262	24.97	13.5857	13.1336	17.2298	3.87231	4.04121	2.28676e-13	13.6237	76.9279	17.6029	36.0515	20.4705	2.70556	0.00403308	#N/A	#N/A	102.109	66.9987	10.991	60.033	26.5332	1.8263	0.0523024	-2.34628	3.54182e-12	40.6797	47.2774	94.3829	60.78	16.9091	2.46941	3.8025e-05	-1.58648	4.81593e-05
Trire2_112001	#N/A	[15]	#N/A	#N/A				15.7828	23.8712	22.8212	20.8251	2.53928	49.1326	57.5901	44.1895	50.3041	3.91251	-1.10747	7.71868e-07	42.0152	324.569	54.8055	140.463	92.1268	#N/A	#N/A	#N/A	#N/A	185.646	223.391	43.8302	150.956	54.6598	-2.83405	2.43802e-06	-2.33732	5.93242e-39	218.976	203.006	401.78	274.587	63.7633	-3.39916	2.72492e-27	-2.26439	1.82607e-15
Trire2_62747	#N/A	[16]	#N/A	IPR007114(Major facilitator superfamily)				124.199	226.469	198.456	183.041	30.5123	95.2686	64.8332	63.9096	74.6704	10.3025	1.41524	1.19799e-06	52.308	178.801	46.9738	92.6942	43.0809	1.04442	0.0982501	-0.175543	0.865163	290.521	346.595	67.3849	234.834	85.2747	-0.506042	0.476596	-2.31296	8.06046e-20	80.4141	80.4192	91.2729	84.0354	3.61875	1.37892	1.02195e-07	-0.0738713	0.801543
Trire2_77593	[19]	#N/A	[8]	IPR003590(Leucine-rich repeat, ribonuclease inhibitor subtype);IPR007091(Leucine-rich repeat, ribonuclease inhibitor type)				13.683	8.32079	7.97796	9.99391	1.84719	4.34777	4.94869	3.67017	4.32221	0.369298	1.3255	7.80629e-08	43.1751	37.1505	90.8599	57.0619	16.9883	-2.17133	9.50435e-11	-3.18568	1.5481e-31	3.00501	2.73648	4.73849	3.49333	0.627389	1.46545	1.80222e-08	0.19652	0.392404	355.764	452.861	862.57	557.065	155.303	-5.43573	5.80403e-56	-6.51309	2.56545e-96
Trire2_74215	[20]	#N/A	[19]	IPR007568(RTA1 like protein)				0.171259	0.040545	0.414029	0.208611	0.109421	0.478875	0.757336	0.41465	0.550287	0.105171	-1.09642	0.184409	6.82145	8.93181	38.4672	18.0735	10.2151	-5.53795	1.107e-15	-3.08423	6.92665e-13	1.04141	0.877303	0.938018	0.952243	0.0479041	-2.10434	0.00142381	-0.971185	0.0251568	14.9802	60.204	53.1896	42.7912	14.0522	-6.41043	1.47368e-15	-5.36104	1.19557e-33
Trire2_57936	#N/A	[17]	#N/A	#N/A				263.213	398.798	357.835	339.949	40.1487	266.762	142.576	134.93	181.422	42.7267	1.02011	0.00157858	194.334	729.615	167.999	363.983	182.974	0.0166154	0.982132	#N/A	#N/A	775.505	934.572	192.219	634.099	225.661	-1.01347	0.11558	-2.31194	3.87632e-12	454.811	521.072	664.596	546.826	61.9136	-0.4145	0.110536	-1.41286	8.07251e-06
Trire2_120799	#N/A	[18]	#N/A	#N/A				311.38	432.584	454.505	399.49	44.5072	316.529	199.993	195.312	237.278	39.6484	0.875192	0.0012828	224.81	865.467	227.742	439.34	213.066	-0.0179627	0.980532	#N/A	#N/A	947.192	1123.48	233.261	767.979	272.159	-1.05864	0.0967084	-2.30779	1.02609e-16	504.545	554.744	582.045	547.111	22.6957	-0.186873	0.399362	-1.0728	1.22955e-05
Trire2_122679	#N/A	[19]	#N/A	IPR007667(Hypoxia induced protein conserved region)				140.885	259.808	206.994	202.562	34.4014	251.717	131.067	108.295	163.693	44.5004	0.434184	0.26943	182.223	1444.91	113.848	580.328	432.743	#N/A	#N/A	#N/A	#N/A	1185.79	936.365	110.102	744.085	325.066	-1.72592	0.068761	-2.29695	6.73559e-07	725.45	691.937	1092.5	836.629	128.301	-1.7485	6.16831e-09	-2.10138	1.29028e-09
Trire2_68803	[21]	#N/A	[32]	IPR007568(RTA1 like protein)				13.2147	20.8568	14.7881	16.2865	2.32984	6.42256	3.52056	3.90381	4.61564	0.91021	1.91959	8.67187e-09	42.0726	44.8792	94.6546	60.5355	17.0788	-1.5507	9.60091e-06	-3.01174	5.45998e-21	5.23227	4.8353	3.65715	4.57491	0.472971	1.68678	8.5287e-06	-0.445835	0.229243	95.1335	122.535	203.617	140.429	32.5695	-2.78539	2.92134e-17	-4.50822	1.12906e-41
Trire2_62985	#N/A	[20]	#N/A	IPR000379(Esterase/lipase/thioesterase)				155.018	264.525	241.039	220.194	33.2856	102.672	57.4394	43.1839	67.7649	17.9319	1.78855	4.392e-07	88.983	338.808	72.9981	166.93	86.0631	0.479425	0.503419	#N/A	#N/A	358.419	289.731	60.3905	236.18	90.1037	-0.267924	0.727249	-2.27878	1.39234e-10	208.484	219.932	326.494	251.636	37.5742	0.0728321	0.832126	-1.67472	1.62606e-06
Trire2_121868	#N/A	[21]	#N/A	IPR001345(Phosphoglycerate/bisphosphoglycerate mutase)				140.002	202.795	197.744	180.18	20.142	118.985	64.9827	61.7204	81.8959	18.5683	1.24687	5.98924e-05	83.3999	266.931	66.3849	138.905	64.2011	0.470074	0.478781	-0.378608	0.664478	370.524	357.528	92.8794	273.644	90.4601	-0.736576	0.244352	-2.25952	1.53056e-12	143.578	132.953	164.102	146.878	9.14204	0.555873	0.0119955	-0.707922	0.0243894
Trire2_68279	[22]	#N/A	#N/A	IPR002198(Short-chain dehydrogenase/reductase SDR);IPR002347(Glucose/ribitol dehydrogenase);IPR008262(Lipase, active site)		oxidoreductase	the gene is not located within 15 gene models of a PKS, PKS-NRPS, NRPS or terpene cyclase	1.86088	4.14857	4.23635	3.41526	0.777606	2.28634	3.75362	2.21522	2.75173	0.501369	0.456805	0.308455	20.7047	29.5342	39.9795	30.0728	5.57069	-2.7917	1.13676e-12	-2.93418	1.19019e-23	1.73342	1.31925	2.96558	2.00608	0.494421	0.755416	0.0927257	0.412539	0.266155	12.1419	20.2775	36.2191	22.8795	7.07121	-2.39042	1.27201e-07	-2.71484	4.43118e-12
Trire2_75672	#N/A	[22]	#N/A	IPR007087(Zn-finger, C2H2 type);IPR008162(Inorganic pyrophosphatase)				148.8	213.26	220.842	194.3	22.8553	42.519	40.9833	40.578	41.3601	0.591149	2.36172	6.06428e-34	35.7843	145.452	48.1079	76.4481	34.6849	1.39403	0.0188786	-0.641726	0.319414	140.185	169.35	40.2088	116.581	39.1033	0.518321	0.424547	-2.24019	9.97122e-49	77.6452	96.2497	114.586	96.1605	10.6641	1.26656	1.01005e-07	-1.11273	2.5315e-09
Trire2_111579	#N/A	[23]	#N/A	#N/A				43.7404	45.7717	43.2636	44.2586	0.768962	82.2487	42.116	50.3888	58.2512	12.2341	-0.261327	0.407631	64.9013	302.798	48.1694	138.623	82.2294	-1.35289	0.13779	#N/A	#N/A	231.152	266.198	56.5143	184.622	64.8477	-2.10934	0.00034661	-2.2201	1.79283e-12	197.343	212.648	267.578	225.856	21.3236	-2.07979	6.34345e-31	-1.77098	1.16443e-09
Trire2_120566	#N/A	[24]	#N/A	IPR007130(Diacylglycerol acyltransferase)				120.566	181.345	193.089	165	22.4742	47.4064	50.6085	45.8678	47.9609	1.39632	1.91545	6.85558e-20	39.131	166.822	63.8696	89.9408	39.0982	0.959437	0.11382	-0.659425	0.295876	163.347	172.712	43.6818	126.58	41.5373	0.187214	0.791013	-2.17093	3.94526e-86	92.7023	116.481	164.013	124.399	20.9627	0.660226	0.0254896	-1.25772	1.05216e-07
Trire2_81183	#N/A	[25]	#N/A	#N/A				131.256	228.207	227.197	195.554	32.1499	63.0887	29.0446	27.3565	39.8299	11.6396	2.28372	1.42937e-05	54.2473	285.928	39.3459	126.507	79.8266	0.602558	0.564771	#N/A	#N/A	267.542	218.3	38.6618	174.835	69.5545	-0.0313931	0.971048	-2.16146	6.2754e-06	170.475	161.161	232.132	187.922	22.2676	0.318676	0.303251	-1.99026	1.10802e-08
Trire2_124260	[23]	#N/A	#N/A	IPR001138(Fungal transcriptional regulatory protein, N-terminal)				7.86081	7.46838	9.78764	8.37228	0.716693	9.11605	16.5498	12.4395	12.7018	2.14994	-0.447012	0.0662878	123.475	80.536	293.04	165.684	64.8733	-3.87568	1.7728e-25	-2.90649	2.01493e-17	10.2824	9.69106	13.9558	11.3097	1.33399	-0.477557	0.00725422	-0.0469961	0.88254	99.6602	153.648	162.597	138.635	19.6579	-3.75936	5.70329e-64	-3.24701	9.99001e-38
Trire2_77915	#N/A	[26]	#N/A	IPR000374(Phosphatidate cytidylyltransferase)				102.764	109.638	134.354	115.586	9.59181	86.2252	64.2703	67.2026	72.566	6.88183	0.800433	4.28356e-05	73.5805	217.303	67.3432	119.409	48.9801	0.0779348	0.908028	-0.53213	0.43124	233.427	287.88	75.0253	198.778	63.8416	-0.916011	0.11827	-2.12021	1.03131e-21	140.615	154.937	180.336	158.629	11.6142	-0.198279	0.301367	-1.01569	4.93572e-07
Trire2_75854	#N/A	[27]	#N/A	#N/A				482.141	781.648	682.418	648.735	88.0853	374.137	291.922	320.067	328.709	24.1234	1.11755	2.82071e-06	414.476	1040.48	435.381	630.112	205.273	0.198888	0.737237	-0.726675	0.178572	1136.17	1141.33	481.296	919.598	219.156	-0.624646	0.242975	-2.10891	1.09785e-33	625.511	733.136	759.977	706.208	41.0857	0.147602	0.57892	-0.996673	8.24358e-09
Trire2_61292	#N/A	[28]	#N/A	IPR003890(Initiation factor eIF-4 gamma, middle)				16.2671	11.5953	17.6542	15.1722	1.83271	10.3377	8.24432	7.79148	8.79117	0.784243	0.905768	1.15889e-05	8.41419	52.5362	7.25979	22.7367	14.9035	#N/A	#N/A	#N/A	#N/A	25.4832	39.0828	6.27032	23.6121	9.51823	-0.791814	0.25193	-2.10723	1.59714e-15	28.4416	42.7564	39.4003	36.8661	4.32223	-1.02172	1.68833e-06	-1.92389	7.01858e-19
Trire2_76617	#N/A	[29]	#N/A	IPR000960(Flavin-containing monooxygenase FMO);IPR000205(NAD-binding site)		oxidoreductase	the gene is not located within 15 gene models of a PKS, PKS-NRPS, NRPS or terpene cyclase	193.005	273.136	292.564	252.902	30.4691	254.804	126.831	122.779	168.138	43.3489	0.702683	0.0397984	226.402	578.283	174.022	326.236	126.927	-0.217231	0.735292	-0.49849	0.533959	737.69	623.706	173.781	511.726	172.146	-1.12524	0.0644031	-2.09044	1.53854e-09	381.026	361.966	509.382	417.458	46.2901	-0.456901	0.0701529	-1.14099	0.000717704
Trire2_77770	#N/A	[30]	#N/A	IPR002085(Zinc-containing alcohol dehydrogenase superfamily);IPR002328(Zinc-containing alcohol dehydrogenase)		oxidoreductase	the gene is not located within 15 gene models of a PKS, PKS-NRPS, NRPS or terpene cyclase	32.8488	82.405	49.1467	54.8002	14.5822	10.2093	4.18333	3.69153	6.02804	2.09543	3.04376	9.39489e-07	5.74348	40.6672	7.13021	17.847	11.4172	1.45187	0.135073	#N/A	#N/A	34.862	37.646	5.38549	25.9645	10.3209	0.753719	0.443113	-2.06953	2.81772e-05	16.061	19.3518	20.3504	18.5877	1.29585	1.80634	1.82251e-07	-1.38962	0.000454858
Trire2_5011	#N/A	[31]	#N/A	#N/A				201.96	469.207	312.914	328.027	77.5168	240.339	101.949	126.918	156.402	42.583	1.12982	0.055987	229.776	846.183	187.943	421.301	212.784	-0.203585	0.84133	-0.689637	0.32638	752.965	887.816	222.429	621.07	203.086	-1.01237	0.118005	-2.0677	9.47122e-06	657.516	831.567	888.418	792.5	69.4591	-0.972592	0.00350628	-2.10158	1.30523e-10
Trire2_44956	#N/A	[32]	#N/A	IPR001958(Tetracycline resistance protein);IPR007114(Major facilitator superfamily)		drug transporter		129.487	410.351	244.954	261.597	81.5045	137.089	75.5402	87.2501	99.9597	18.8697	1.43778	0.0143796	94.8447	373.583	81.6879	183.372	95.1815	0.567963	0.545301	#N/A	#N/A	325.865	421.297	81.5608	276.241	101.163	-0.227035	0.780727	-2.06454	1.61945e-11	192.557	217.272	228.264	212.698	10.5583	0.572525	0.161965	-0.953907	0.000401565
Trire2_81803	#N/A	[33]	#N/A	IPR006797(MSF1)				158.226	195.313	215.691	189.744	16.8208	364.658	152.311	192.887	236.618	65.0825	-0.188332	0.613157	246.544	1497.44	158.787	634.259	432.336	-1.3822	0.179108	#N/A	#N/A	1136.04	1368.54	233.158	912.578	346.277	-2.2861	0.000255456	-2.0636	1.13737e-05	920.751	985.452	1211.95	1039.38	88.281	-2.1783	1.39482e-29	-1.90805	7.88854e-09
Trire2_111875	[24]	#N/A	#N/A	#N/A				19.4378	25.3306	27.8434	24.2039	2.49101	10.3578	12.4835	15.268	12.7031	1.42171	1.07288	8.09722e-07	109.703	80.8427	269.709	153.418	58.7393	-2.27057	2.48107e-09	-2.88879	5.62643e-19	15.4178	15.8602	31.2648	20.8476	5.21017	0.219741	0.461778	-0.672429	0.000411755	97.8006	177.897	217.626	164.441	35.2389	-2.4617	7.04697e-16	-3.442	6.38041e-33
Trire2_59833	#N/A	[34]	#N/A	#N/A				182.893	275.019	243.015	233.642	27.0042	153.846	67.8832	67.5382	96.4226	28.712	1.3708	0.000142228	85.195	401.495	56.9568	181.216	110.441	0.389529	0.712522	-0.360135	0.671718	470.655	673.057	104.419	416.044	166.407	-0.950248	0.170903	-2.05932	3.16232e-05	241.407	273.208	254.533	256.383	9.22645	0.136411	0.561371	-1.22078	0.000409525
Trire2_123795	#N/A	[35]	#N/A	IPR006680(Amidohydrolase);IPR002195(Dihydroorotase);IPR001130(TatD-related deoxyribonuclease)				73.5491	176.158	119.78	123.162	29.6689	63.7303	39.117	42.0038	48.2837	7.76812	1.46723	3.13043e-05	50.7132	119.423	35.1729	68.4363	25.885	0.951001	0.118022	-0.370964	0.630261	151.575	195.384	48.804	131.921	43.44	-0.245916	0.734926	-2.04582	6.06269e-13	86.1009	99.6567	80.9274	88.895	5.58427	0.742459	0.026091	-0.755996	0.00219015
Trire2_79677	#N/A	[36]	#N/A	IPR001312(Hexokinase)				8.69601	7.15143	8.18794	8.01179	0.454496	29.4116	26.4605	26.684	27.5187	0.948655	-1.6376	4.1277e-33	44.8404	35.1337	39.5238	39.8326	2.80633	-2.05571	1.17878e-34	-0.424878	0.0409558	97.5568	79.2378	75.8505	84.215	6.74218	-3.44829	3.76049e-39	-2.01962	1.07757e-41	155.098	165.616	145.237	155.317	5.88392	-4.01048	0	-2.38856	8.09597e-102
Trire2_61127	[25]	#N/A	#N/A	IPR001563(Peptidase S10, serine carboxypeptidase);IPR000379(Esterase/lipase/thioesterase)				18.6522	24.1122	24.6225	22.4623	1.91075	62.7792	48.0828	52.5289	54.4636	4.35138	-1.12526	4.50205e-08	418.583	549.902	531.388	499.958	41.0371	-4.18966	2.69526e-59	-2.87539	5.3071e-34	97.103	97.5332	83.573	92.7364	4.5834	-2.10596	2.41961e-13	-1.17878	4.48583e-10	502.546	561.927	582.815	549.096	24.0434	-4.32355	5.9593e-143	-3.1922	1.09067e-85
Trire2_56291	[26]	#N/A	[7]	IPR000051(SAM (and some other nucleotide) binding motif)				3.90563	2.40837	2.02017	2.77806	0.574817	0.923545	0.676477	0.70372	0.767914	0.0782119	1.91258	6.9658e-06	6.51574	7.51577	22.3354	12.1223	5.11471	-1.74004	0.000306146	-2.86115	1.52822e-13	1.10464	0.614839	0.994969	0.904815	0.148404	1.50221	0.000274849	-0.433657	0.376491	75.0148	96.2414	162.347	111.201	26.2968	-4.96638	3.07851e-47	-6.57544	3.58332e-85
Trire2_22064	#N/A	[37]	#N/A	IPR003095(Heat shock protein DnaJ);IPR001623(Heat shock protein DnaJ, N-terminal);IPR002939(Chaperone DnaJ, C-terminal)				487.278	1052.6	684.06	741.312	165.685	249.583	177.046	154.318	193.649	28.7263	2.045	3.49559e-10	195.938	531.083	233.886	320.302	105.958	1.32333	0.0144469	-0.545198	0.383917	675.65	648.363	187.934	503.982	158.22	0.368875	0.592328	-2.01212	2.04205e-15	382.354	393.75	558.21	444.771	56.8145	0.995807	0.00274543	-1.06689	7.86029e-05
Trire2_121606	#N/A	[38]	#N/A	IPR000408(Regulator of chromosome condensation, RCC1)				116.486	186.922	173.913	159.107	21.6388	73.9341	45.8728	48.4466	56.0845	8.95566	1.61933	7.62519e-09	57.5399	169.493	45.8052	90.9461	39.4193	0.888747	0.144438	-0.377901	0.665281	189.904	197.051	58.3106	148.422	45.1029	-0.0673941	0.924742	-2.01132	3.44627e-14	111.269	111.28	122.762	115.104	3.82896	0.729843	0.00164204	-0.91253	0.000163484
Trire2_105106	#N/A	[39]	#N/A	#N/A				16.3125	26.8813	17.0166	20.0701	3.41166	105.592	80.5965	77.3115	87.8333	8.92984	-1.94486	2.16966e-12	148.445	306.276	99.3146	184.679	62.4312	-2.89972	1.63762e-08	-0.809424	0.131553	340.862	248.457	145.592	244.97	56.3967	-3.5855	2.67097e-15	-2.00944	2.6894e-18	249.698	252.885	304.721	269.101	17.8338	-3.42955	1.94389e-41	-1.49128	7.08818e-14
Trire2_111053	#N/A	[40]	#N/A	IPR003695(Ppx/GppA phosphatase);IPR000504(RNA-binding region RNP-1 (RNA recognition motif))				17.277	28.6616	33.3941	26.4442	4.78288	7.9715	7.51393	6.28987	7.25843	0.501973	1.98095	3.47799e-13	7.91902	28.7986	13.5009	16.7395	6.24115	0.777231	0.186833	-0.885939	0.0973389	24.4266	22.1337	8.07014	18.2101	5.11302	0.352456	0.575575	-2.00641	1.18831e-32	19.1835	17.7421	31.4266	22.7841	4.34126	0.4649	0.188057	-1.50596	4.43493e-08
Trire2_120570	#N/A	[41]	#N/A	#N/A				49.2824	64.5099	58.9694	57.5872	4.44982	49.8237	27.7297	28.3005	35.2846	7.27139	0.827533	0.00533413	39.0295	137.74	32.1505	69.6402	34.108	-0.148297	0.839479	-0.51216	0.517959	151.579	106.098	32.3787	96.6855	34.7307	-0.869802	0.166572	-2.00232	4.57457e-10	83.5732	88.5533	123.563	98.5631	12.5823	-0.507824	0.0357638	-1.31757	1.85376e-05
Trire2_110593	#N/A	[42]	#N/A	#N/A				34.3676	108.051	57.6198	66.6795	21.7476	50.7139	23.9967	18.9719	31.2275	9.85058	1.13143	0.0951098	32.7907	172.064	28.8399	77.898	47.0965	-0.0930967	0.934465	#N/A	#N/A	180.219	165.584	27.0073	124.27	48.8147	-0.900187	0.358983	-1.99372	5.49437e-05	85.3152	92.8466	108.409	95.5234	6.79952	-0.222731	0.623589	-1.39874	0.000141673
Trire2_77758	#N/A	[43]	#N/A	IPR000511(Cytochrome c and c1 heme-lyase)				81.6957	88.2885	84.7995	84.9279	1.90426	56.1512	57.0591	48.0833	53.7645	2.85271	0.800578	3.44345e-08	38.7622	195.545	46.8177	93.7084	50.9716	-0.0369665	0.962593	#N/A	#N/A	158.805	180.165	38.8124	125.927	43.9918	-0.713674	0.268822	-1.99266	1.21059e-35	120.564	129.927	175.759	142.084	17.0534	-0.480012	0.0201981	-1.29006	2.2138e-10
Trire2_110007	#N/A	[44]	#N/A	#N/A				185.713	444.428	308.942	313.028	74.7127	233.435	93.6974	116.755	147.962	43.2516	1.1334	0.0638205	225.562	815.205	176.166	405.644	205.276	-0.215481	0.831655	-0.629792	0.379277	706.429	827.845	213.29	582.521	187.913	-0.988792	0.126	-1.98912	3.82137e-05	589.611	790.269	853.015	744.298	79.4364	-0.949427	0.0058195	-2.07471	2.00137e-09
Trire2_21406	#N/A	[45]	#N/A	IPR001576(Phosphoglycerate kinase)				604.9	749.989	750.122	701.67	48.3852	466.034	251.423	271.781	329.746	68.3969	1.20223	1.66872e-05	411.705	1131.31	330.864	624.626	254.414	0.287252	0.651271	-0.491827	0.541951	1230.06	1082.46	402.672	905.065	254.785	-0.509801	0.368001	-1.97377	1.33916e-10	714.088	729.579	927.561	790.409	68.7215	0.0896202	0.691218	-1.11205	0.000144816
Trire2_42848	#N/A	[46]	#N/A	#N/A				100.762	191.45	170.83	154.348	27.4459	197.545	85.6408	81.0615	121.416	38.0876	0.464711	0.275257	138.726	585.383	91.4926	271.867	157.35	-0.609136	0.556817	-0.503053	0.519775	744.256	578.277	135.172	485.902	181.793	-1.69906	0.00869	-1.96206	7.87358e-05	349.719	321.968	452.211	374.633	39.6077	-0.995069	0.000748841	-1.41035	0.000137906
Trire2_120751	#N/A	[47]	#N/A	#N/A				158.713	463.586	292.416	304.905	88.2307	145.069	91.2683	81.3513	105.896	19.7947	1.57455	0.00481624	103.988	356.762	109.807	190.186	83.3052	0.778822	0.251078	-0.440627	0.595854	339.552	379.139	103.94	274.211	85.8986	-0.00384109	0.995655	-1.95364	3.2003e-11	254.548	295.091	349.381	299.673	27.4717	0.302386	0.472237	-1.3473	1.05914e-06
Trire2_119724	#N/A	[48]	#N/A	IPR011107(Protein phosphatase inhibitor)				21.2993	46.2106	35.5066	34.3388	7.21494	38.735	34.1339	30.0181	34.2957	2.51767	0.156647	0.655076	32.108	106.662	34.6604	57.81	24.4369	-0.568386	0.390155	-0.553662	0.409715	101.564	110.33	30.5546	80.8164	25.258	-1.31031	0.0323167	-1.94508	2.58912e-26	63.7373	68.5657	80.6609	70.9879	5.0333	-0.758547	0.017804	-0.944055	7.26368e-07
Trire2_122590	#N/A	[49]	#N/A	#N/A				319.571	391.65	440.216	383.812	35.047	685.934	415.196	398.346	499.825	93.1812	-0.245482	0.400427	432.753	1319.46	355.282	702.497	309.289	-0.708793	0.247794	-0.263403	0.788532	1654.8	1686.42	487.898	1276.37	394.343	-1.81001	0.000947623	-1.93896	1.96679e-11	716.337	787.145	867.855	790.445	43.7706	-0.776174	1.80128e-05	-0.542405	0.0562582
Trire2_59082	#N/A	[50]	#N/A	IPR011583(Chitinase II);IPR001223(Glycoside hydrolase, family 18);IPR001579(Glycoside hydrolase, chitinase active site)				140.448	200.991	217.713	186.384	23.4699	16.7068	5.52013	3.4593	8.56209	4.1156	4.04141	6.7473e-09	11.1786	44.1126	11.3981	22.2297	10.9416	2.9883	4.86965e-07	#N/A	#N/A	85.2334	67.6361	11.2609	54.7101	22.3106	1.43324	0.0395095	-1.93478	0.000337181	37.8202	51.7134	87.4499	58.9945	14.7822	1.88054	1.43902e-08	-1.95882	0.00213801
Trire2_53079	[27]	#N/A	[41]	IPR001094(Flavodoxin-like);IPR001709(Flavoprotein pyridine nucleotide cytochrome reductase);IPR001128(Cytochrome P450);IPR002401(E-class P450, group I);IPR001433(Oxidoreductase FAD/NAD(P)-binding);IPR008254(Flavodoxin/nitric oxide synthase);IPR003097(FAD-binding);IPR001680(G-protein beta WD-40 repeat)		oxidoreductase (cytochrome P450)	the gene is not located within 15 gene models of a PKS, PKS-NRPS, NRPS or terpene cyclase	3.37991	2.41732	2.8456	2.88094	0.278435	8.91616	12.3004	14.7873	12.0013	1.70143	-1.89763	1.56435e-20	89.8543	64.7288	214.677	123.087	46.366	-4.9779	8.69212e-45	-2.68854	2.74292e-16	3.96092	6.68954	14.6703	8.44026	3.21308	-1.47669	8.67875e-05	0.698896	0.0276582	181.012	242.764	289.649	237.808	31.4583	-6.06496	1.87517e-178	-4.10292	8.46322e-72
Trire2_37783	[28]	#N/A	#N/A	#N/A				0.405291	0.551718	1.0288	0.661938	0.18824	2.31806	2.64123	2.64947	2.53625	0.10912	-1.73973	4.77199e-06	25.5841	10.6671	46.0489	27.4334	10.2556	-4.82768	1.93495e-24	-2.67013	1.14793e-14	1.15978	1.02882	3.2169	1.80183	0.708545	-1.32987	0.00962765	0.78756	0.000397904	17.46	22.6838	17.4603	19.2013	1.74122	-4.52282	1.62556e-53	-2.78585	4.07791e-61
Trire2_71094	[29]	#N/A	#N/A	IPR000627(Intradiol ring-cleavage dioxygenase)		oxidoreductase	the gene is not located within 15 gene models of a PKS, PKS-NRPS, NRPS or terpene cyclase	0.428974	0.377215	1.03707	0.614419	0.211852	1.68241	1.14105	1.36505	1.39617	0.157051	-1.00307	0.050916	9.52709	9.20139	22.8356	13.8547	4.49143	-4.044	3.27938e-19	-2.66111	3.03255e-16	1.40291	1.33419	1.61568	1.45093	0.0847328	-1.26315	0.00637297	-0.325066	0.351309	14.4951	102.537	64.5018	60.5114	25.4938	-5.59792	3.87391e-13	-3.87826	8.74271e-11
Trire2_66544	[30]	#N/A	[27]	IPR006115(6-phosphogluconate dehydrogenase, NAD-binding);IPR002204(Hydroxyacid dehydrogenase/reductase)		oxidoreductase (dehydrogenase)	the gene is not located within 15 gene models of a PKS, PKS-NRPS, NRPS or terpene cyclase	37.2525	13.2715	11.6039	20.7093	8.28561	3.32346	4.04338	4.90003	4.08896	0.455684	2.37692	9.2428e-09	30.6458	20.6991	60.7923	37.379	12.0536	-0.528708	0.332953	-2.63323	3.80141e-18	3.18716	2.89983	4.33948	3.47549	0.439886	2.41694	5.57273e-08	0.0328986	0.915833	100.684	127.863	173.087	133.878	21.1161	-2.38087	8.66549e-09	-4.77721	2.63471e-84
Trire2_55319	[31]	#N/A	#N/A	IPR007934(Alpha-L-arabinofuranosidase B)				7.58979	11.2642	10.1309	9.66163	1.08635	7.99563	5.67592	6.025	6.56552	0.72212	0.693208	0.0106504	47.6575	39.3552	49.5431	45.5186	3.1294	-1.95056	4.83961e-18	-2.54939	1.89851e-39	4.56631	2.77713	4.66645	4.0033	0.613762	1.209	7.8895e-05	0.425543	0.198887	43.6475	31.2553	36.4275	37.1101	3.59357	-1.65702	1.35015e-12	-2.34226	6.43443e-28
Trire2_30758	#N/A	#N/A	[4]	#N/A				0.638079	0.0863215	0.22037	0.314924	0.166147	0.973198	2.24886	1.14764	1.45657	0.399335	-1.87101	0.00725422	126.577	127.73	691.375	315.227	188.074	-7.85275	2.09539e-18	#N/A	#N/A	3.58663	3.86903	4.36648	3.94071	0.227957	-3.55692	5.76689e-13	-1.50581	5.59221e-05	270.077	746.309	736.913	584.433	157.201	-9.36913	4.50346e-37	-7.74207	4.71632e-92
Trire2_2322	[32]	#N/A	[49]	IPR005302(MOSC)				4.34735	2.22997	2.38226	2.98653	0.681831	4.64141	5.49758	5.1927	5.11056	0.250545	-0.631368	0.0415605	42.3181	20.4494	68.1305	43.6327	13.78	-3.45941	4.5383e-19	-2.54832	2.57748e-17	3.26559	2.92957	5.43488	3.87668	0.785116	-0.39759	0.267195	0.323376	0.104024	75.7683	85.9994	101.204	87.6573	7.38934	-4.57362	2.32462e-71	-3.94904	1.16142e-116
Trire2_107962	[33]	#N/A	#N/A	IPR002347(Glucose/ribitol dehydrogenase);IPR002198(Short-chain dehydrogenase/reductase SDR)		oxidoreductase	the gene is not located within 15 gene models of a PKS, PKS-NRPS, NRPS or terpene cyclase	1.51268	0.581948	0.7314	0.942011	0.28858	2.21102	1.62832	2.38062	2.07332	0.22782	-0.969179	0.0466588	14.1408	11.3306	19.3483	14.9399	2.34875	-3.6502	1.06718e-27	-2.53876	1.00837e-29	2.16434	1.81616	2.33461	2.10504	0.152573	-1.20047	0.00601896	-0.298352	0.397898	14.2475	14.3409	12.6858	13.758	0.536814	-3.56015	4.56445e-31	-2.58135	2.13101e-37
Trire2_109746	[34]	#N/A	#N/A	IPR001128(Cytochrome P450);IPR002401(E-class P450, group I)		oxidoreductase (cytochrome P450)	the gene is not located within 15 gene models of a PKS, PKS-NRPS, NRPS or terpene cyclase	2.25567	1.59619	2.54083	2.1309	0.279739	17.8192	20.746	23.4299	20.665	1.62018	-3.11502	1.17274e-61	115.123	108.977	270.23	164.777	52.7564	-5.85572	1.52097e-70	-2.5258	6.70251e-19	12.2889	13.0787	29.1966	18.1881	5.50896	-3.03151	5.07848e-26	0.30414	0.0589761	242.284	329.689	420.941	330.971	51.5776	-6.9485	9.17133e-167	-3.81083	3.54984e-66
Trire2_70894	[35]	#N/A	#N/A	IPR002040(Tachykinin/Neurokinin)				3.54865	9.80151	9.151	7.50039	1.98477	6.71539	10.0947	7.06448	7.9582	1.073	0.0779863	0.879034	46.4345	43.5787	98.4175	62.8102	17.8227	-2.65559	1.37529e-09	-2.49956	1.09811e-17	9.27331	10.2435	12.1525	10.5564	0.84574	-0.514686	0.283056	-0.642814	0.018647	61.2281	119.531	91.8036	90.8543	16.8374	-3.22613	1.68637e-16	-3.27367	1.97703e-32
Trire2_3049	[36]	#N/A	[45]	IPR001714(Peptidase M24, methionine aminopeptidase);IPR000994(Peptidase M24);IPR002468(Peptidase M24A, methionine aminopeptidase, subfamily 2)				98.0736	25.7788	15.8306	46.561	25.9159	13.9155	12.9493	11.8817	12.9155	0.587334	1.74527	0.0145973	98.5461	55.7301	99.8495	84.7086	14.4941	-0.568987	0.380475	-2.45771	9.78525e-39	9.52385	7.99579	12.2686	9.92941	1.25001	2.01889	0.000615789	0.171423	0.407238	230.037	223.451	227.875	227.121	1.93843	-1.84424	0.0141767	-4.01488	3.29004e-252
Trire2_66888	[37]	#N/A	[24]	#N/A				7.87894	7.414	6.34122	7.21139	0.455315	1.03944	1.6713	1.52128	1.41067	0.190601	2.47246	2.77936e-26	11.0764	6.06354	43.0702	20.07	11.5908	-1.03863	0.0765221	-2.44999	1.59911e-08	0.972131	1.33199	1.98134	1.42849	0.295302	2.29004	3.84541e-22	-0.0953984	0.814999	25.7465	74.9234	76.8854	59.1851	16.7289	-2.70606	4.53705e-13	-4.86014	1.20749e-39
Trire2_123261	[38]	#N/A	#N/A	IPR007030(DGPFAETKE)				37.1529	32.4987	33.4197	34.3571	1.42294	13.0625	20.4106	20.4441	17.9724	2.45496	1.07714	2.1838e-09	116.967	72.9042	352.681	180.851	86.8517	-1.97115	1.34261e-05	-2.42232	4.25501e-10	20.9159	21.5171	30.2574	24.2301	3.01863	0.458994	0.000269056	-0.61069	0.00592166	122.841	369.621	427.785	306.749	93.4743	-2.82563	1.90344e-13	-3.39796	4.69926e-12
Trire2_56289	[39]	#N/A	#N/A	IPR007114(Major facilitator superfamily)				0	0	0	0	0	2.59591	2.12542	2.66273	2.46135	0.16907	-6.853	4.64679e-16	16.9516	12.5692	15.979	15.1666	1.3287	-9.29051	1.94753e-29	-2.41972	1.1269e-44	0.895651	0.916196	2.78026	1.5307	0.624808	-6.32043	7.94686e-12	0.991281	9.33423e-05	4.69662	2.5984	1.55972	2.95158	0.9226	-7.03327	3.97926e-14	-0.145098	0.774531
Trire2_79485	[40]	#N/A	#N/A	IPR002931(Transglutaminase-like)				30.9283	28.7019	36.1066	31.9122	2.19343	44.749	48.8693	52.0834	48.5672	2.12266	-0.462489	0.000111037	253.889	216.327	461.168	310.461	76.1297	-2.95762	7.07137e-35	-2.37349	4.49365e-27	44.4055	58.781	59.1755	54.1206	4.85893	-0.827834	0.000254926	-0.468055	0.0154012	232.293	394.158	299.68	308.71	46.9441	-2.99046	2.24243e-48	-2.52473	2.96757e-38
Trire2_124157	[41]	#N/A	#N/A	IPR008160(Collagen triple helix repeat)				48.7551	46.7029	66.982	54.1467	6.44497	41.4416	59.7444	59.4423	53.5428	6.05124	0.161385	0.438163	367.736	179.998	888.953	478.896	212.07	-2.70227	6.48741e-10	-2.35557	3.22394e-10	50.2347	39.069	69.3781	52.8939	8.84994	0.000883999	0.997167	-0.12571	0.596035	295.784	559.176	553.243	469.401	86.8253	-2.82349	5.29776e-26	-2.93539	1.37539e-29
Trire2_33169	[42]	#N/A	#N/A	#N/A				1.85739	1.42067	1.79614	1.6914	0.136517	2.8329	3.79093	3.9436	3.52248	0.347595	-0.892801	0.0149339	20.4699	16.8458	24.6764	20.664	2.26261	-3.31256	3.21922e-43	-2.33035	2.40268e-36	3.0153	2.30028	3.10371	2.80643	0.254359	-0.780152	0.0296003	0.0164527	0.966683	25.4631	23.0962	22.9338	23.831	0.817375	-3.52331	3.83002e-50	-2.61763	7.12597e-46
Trire2_67907	[43]	#N/A	#N/A	#N/A				15.7407	12.3926	15.5797	14.571	1.0902	13.8711	16.3783	18.0542	16.1012	1.21547	-0.00348052	0.987641	95.9395	59.639	171.711	109.096	33.0144	-2.5498	3.73097e-17	-2.32396	8.66837e-17	9.82565	10.3672	20.1941	13.4623	3.36951	0.107779	0.696682	0.273437	0.140606	44.4086	85.5141	59.7077	63.2101	11.9946	-1.83724	3.98336e-13	-1.82217	2.82478e-13
Trire2_3267	[44]	#N/A	[30]	#N/A				23.7613	11.7342	12.8352	16.1102	3.83871	1.84035	1.46899	1.84277	1.71737	0.124191	3.28258	1.04556e-24	13.1848	6.45438	60.0327	26.5573	16.8501	-0.319493	0.670597	-2.31177	3.80213e-07	1.62684	1.03585	3.1709	1.94453	0.636477	2.97286	3.76109e-15	-0.0135044	0.976056	23.7179	110.455	64.4053	66.1927	25.0548	-1.71309	0.000333253	-4.57749	2.23702e-27
Trire2_70994	[45]	#N/A	#N/A	IPR001466(Beta-lactamase)				4.36101	2.20801	1.52403	2.69769	0.854778	0.373181	1.82902	1.88177	1.36132	0.494304	1.06435	0.0673795	12.2495	7.73281	45.4722	21.8182	11.8987	-2.50302	1.65967e-05	-2.30894	5.14631e-07	1.37459	1.16123	2.35694	1.63092	0.368196	0.683622	0.133159	-0.221231	0.71102	13.9191	51.9185	54.6248	40.1541	13.1408	-3.33879	6.72716e-07	-3.33098	1.31859e-07
Trire2_109379	[46]	#N/A	#N/A	IPR002347(Glucose/ribitol dehydrogenase);IPR002198(Short-chain dehydrogenase/reductase SDR);IPR008262(Lipase, active site)		oxidoreductase	the gene is not located within 15 gene models of a PKS, PKS-NRPS, NRPS or terpene cyclase	1.27913	0.498775	0.800374	0.859425	0.227194	3.21328	3.81769	2.91482	3.31527	0.265579	-1.76791	3.3027e-06	27.1259	9.90911	47.3638	28.1329	10.824	-4.50227	2.19853e-20	-2.30592	5.62753e-10	1.49374	1.6519	3.24106	2.1289	0.557952	-1.28313	0.00229826	0.644309	0.0157298	18.4381	24.7427	20.8841	21.355	1.83515	-4.32388	3.98548e-52	-2.54626	6.33724e-41
Trire2_53430	#N/A	#N/A	[43]	IPR003042(Aromatic-ring hydroxylase);IPR000733(Flavoprotein monooxygenase)		oxidoreductase	the gene is not located within 15 gene models of a PKS, PKS-NRPS, NRPS or terpene cyclase	0.779755	0.994021	0.783042	0.852273	0.0708805	1.79917	2.20573	2.20743	2.07078	0.135803	-1.10321	0.000852774	2.51101	11.045	3.01559	5.52386	2.76439	-2.38687	0.000263636	#N/A	#N/A	0.98694	1.00958	2.08253	1.35968	0.361483	-0.648122	0.0900251	0.622423	0.0189687	32.9337	32.4619	56.3254	40.5737	7.87707	-5.21661	5.9972e-62	-4.03287	3.01963e-50
Trire2_70201	[47]	#N/A	[21]	IPR000182(GCN5-related N-acetyltransferase)				73.3776	41.7188	38.2339	51.1101	11.1791	15.4025	16.0432	13.9302	15.1253	0.625528	1.8612	7.3182e-13	74.8696	66.4058	143.438	94.9044	24.3894	-0.592958	0.101101	-2.3025	9.29915e-21	15.0126	13.4754	16.4105	14.9662	0.847597	1.6661	2.87252e-08	-0.292623	0.10267	420.18	521.438	739.738	560.452	94.2883	-3.1571	4.12947e-26	-4.96373	2.06745e-100
Trire2_105874	[48]	#N/A	[47]	IPR006094(FAD linked oxidase, N-terminal)		oxidoreductase	10 gene models separate gene from PKS-NRPS Trire2_105864	0.281136	0.61438	0.522817	0.472778	0.0993996	2.41881	3.26159	3.56049	3.0803	0.341813	-2.47116	3.78765e-12	12.8504	15.5675	53.5825	27.3335	13.1479	-5.23129	4.16126e-24	-2.28126	6.96274e-09	3.59703	4.09102	5.29205	4.3267	0.503299	-3.16158	2.62327e-23	-0.683458	0.00245203	31.3996	176.871	152.682	120.317	45.004	-6.91697	2.9453e-22	-3.9774	2.97163e-12
Trire2_56026	[49]	#N/A	#N/A	#N/A				6.38601	3.5542	3.35856	4.43293	0.978176	8.20206	6.36246	5.64216	6.73556	0.762161	-0.467337	0.194345	42.0521	26.7671	52.3008	40.3733	7.41859	-2.8618	2.3354e-22	-2.26556	2.03966e-22	9.69813	5.22676	9.7974	8.24076	1.50728	-0.929253	0.0161108	-0.461532	0.216358	33.1799	34.2615	40.2751	35.9055	2.20701	-2.73542	1.97826e-25	-2.26681	9.82678e-27
Trire2_120114	#N/A	#N/A	[48]	IPR003439(ABC transporter);IPR003593(AAA ATPase);IPR001687(ATP/GTP-binding site motif A (P-loop))		ABC transporter		5.19653	4.6929	5.47443	5.12129	0.228722	2.85187	5.36651	5.63262	4.617	0.885902	0.297629	0.281377	8.58817	8.8705	29.8763	15.7783	7.04947	-1.25239	0.004458	-1.25057	0.00450964	2.01882	1.61811	4.17878	2.60523	0.795229	0.979012	0.000419384	0.861474	0.00632442	58.4006	79.0645	145.925	94.4633	26.4131	-3.88213	1.64295e-33	-3.97736	2.48348e-30
Trire2_78650	[50]	#N/A	#N/A	IPR001356(Homeobox);IPR007087(Zn-finger, C2H2 type)				109.345	68.5993	58.7918	78.912	15.4776	35.6888	32.7459	35.3609	34.5985	0.931162	1.30868	6.69521e-09	199.098	124.506	247.482	190.362	35.7679	-0.970803	0.0009007	-2.22649	4.27445e-36	21.1884	20.2945	30.5956	24.0262	3.29486	1.64908	2.59678e-10	0.347404	0.00563961	469.295	503.026	621.202	531.174	46.055	-2.47234	1.92937e-23	-3.79944	1.3876e-127

## Sheet: TableS7(D)_Pc_top_50
Gene ID (PcXXgXXXXX)	Pc straw vs Tr+Pc straw top 50 induced (FPKM >10 in mixed culture) [rank in brackets]	Pc straw vs An+Pc straw top 50 induced (FPKM >10 in mixed culture) [rank in brackets]	Pc straw vs An+Tr+Pc straw top 50 induced (FPKM >10 in mixed culture) [rank in brackets]	InterPro annotations iprId(iprDesc)(compiled from PenchWisc1_1_GeneCatalog_proteins_20140114_IPR.tab)		description for Venn diagram with top 50 induced mixed culture genes	notes on whether gene with InterPro oxidoreductase annotation is in a secondary metabolite cluster?	BP_7	BP_8	BP_9	Pc-Glu (mean)	Pc-Glu (st. err.)	BP_28	BP_29	BP_30	Pc-straw (mean)	Pc-straw (st. err.)	log2FoldChange (PenchWisc1_1.3v6.DESeq.txt)	padj (PenchWisc1_1.3v6.DESeq.txt)	BP_34	BP_35	BP_36	Pc+Tr-straw (mean)	Pc+Tr-straw (st. err.)	log2FoldChange (PenchWisc1_1.3v8.DESeq.txt)	padj (PenchWisc1_1.3v8.DESeq.txt)	log2FoldChange (PenchWisc1_1.6v8.DESeq.txt)	padj (PenchWisc1_1.6v8.DESeq.txt)	BP_37	BP_38	BP_39	Pc+An-straw (mean)	Pc+An-straw (st. err.)	log2FoldChange (PenchWisc1_1.3v9.DESeq.txt)	padj (PenchWisc1_1.3v9.DESeq.txt)	log2FoldChange (PenchWisc1_1.6v9.DESeq.txt)	padj (PenchWisc1_1.6v9.DESeq.txt)	BP_40	BP_41	BP_42	Pc+An+Tr-straw (mean)	Pc+An+Tr-straw (st. err.)	log2FoldChange (PenchWisc1_1.3v10.DESeq.txt)	padj (PenchWisc1_1.3v10.DESeq.txt)	log2FoldChange (PenchWisc1_1.6v10.DESeq.txt)	padj (PenchWisc1_1.6v10.DESeq.txt)
Pc12g10100	#N/A	[1]	[1]	#N/A				0	0	0.215077	0.0716923	0.0716923	0	0	0.0453296	0.0151099	0.0151099	1.27401	0.466468	0	0	0	0	0	#N/A	#N/A	#N/A	#N/A	296.683	380.443	314.111	330.413	25.5163	-11.2022	1.83381e-90	-10.8861	4.40423e-149	50.4529	105.798	114.979	90.41	20.1536	-8.50174	3.84675e-16	-8.90094	4.00245e-91
Pc20g04250	#N/A	#N/A	[2]	IPR009737(Sucraseferredoxin-like);IPR012336(Thioredoxin-like fold)				0.925919	1.20826	1.02537	1.05318	0.0826823	0.348839	0.225366	0.180089	0.251431	0.0504271	2.3308	7.02439e-05	0.258908	1.12237	0	0.460425	0.339305	1.29156	0.141322	-0.333841	0.658061	3.72636	4.73966	4.88053	4.44885	0.363527	-1.65086	1.1009e-06	-3.72302	7.93887e-20	271.467	116.008	89.2627	158.912	56.8043	-6.74659	1.04679e-35	-8.17081	1.27619e-98
Pc12g10220	[47]	#N/A	#N/A	IPR000683(Oxidoreductase, N-terminal);IPR016040(NAD(P)-binding)		oxidoreductase	within 30 gene models of Pc12g09980 (NRPS-Like)	13.5109	10.9421	16.5707	13.6746	1.62689	4.79654	2.80097	3.08724	3.56158	0.622981	2.28191	1.72192e-18	16.7057	16.1674	15.8696	16.2476	0.244672	-0.000728757	0.998082	-2.13739	1.09988e-23	9.8715	13.1227	11.9485	11.6476	0.950539	0.632268	0.00981055	-1.69213	5.03403e-11	14.6556	15.429	16.0916	15.3921	0.414942	0.0967648	0.711667	-2.12537	5.31324e-18
Pc13g03930	#N/A	[2]	[4]	IPR011701(Major facilitator superfamily MFS-1);IPR007114(Major facilitator superfamily);IPR016196(MFS general substrate transporter)				0.513139	0.545878	1.42681	0.828609	0.29925	3.17725	4.94915	4.00953	4.04531	0.511818	-1.89635	1.33881e-05	3.31888	5.72654	4.02156	4.35566	0.714826	-2.08711	1.60097e-06	-0.176037	0.734564	1459.53	1795.04	1708.43	1654.33	100.56	-10.4108	4.5385e-230	-8.49542	0	739.724	860.19	900.763	833.559	48.3574	-9.42587	1.58922e-79	-7.6271	0
Pc21g14100	#N/A	#N/A	[5]	#N/A				2.4199	1.97362	1.66093	2.01815	0.220225	0.598299	1.54611	0.720706	0.955039	0.297642	1.36398	0.0277548	6.7102	3.63609	5.36988	5.23872	0.889837	-1.10108	0.0231009	-1.74286	5.57608e-05	4.30213	4.64519	4.85627	4.60119	0.161473	-0.772699	0.0601062	-2.00789	2.00245e-05	179.562	160.975	253.702	198.08	28.3239	-6.29724	1.28027e-114	-7.23682	9.21619e-127
Pc13g06890	#N/A	#N/A	[6]	#N/A				0	0	0	0	0	0	0	0.106253	0.0354175	0.0354175	#N/A	#N/A	0	0	0	0	0	#N/A	#N/A	#N/A	#N/A	0.512284	0.958766	0.791317	0.754122	0.130223	-3.98854	0.00419379	-1.9212	0.0125125	1726.9	774.258	479.502	993.553	376.416	-12.7299	4.63372e-36	-7.12759	5.06432e-37
Pc12g09230	#N/A	[6]	#N/A	IPR001401(Dynamin, GTPase region);IPR015424(Pyridoxal phosphate-dependent transferase, major region)				0	0	0	0	0	0.035146	0.0181647	0	0.0177702	0.0101477	#N/A	#N/A	0.0695609	0.0376933	0.0727947	0.0600163	0.0112005	#N/A	#N/A	#N/A	#N/A	14.1281	8.78651	10.2848	11.0665	1.59073	-9.6109	1.0088e-22	-7.43842	1.26824e-62	0	0.102414	0	0.0341379	0.0341379	#N/A	#N/A	#N/A	#N/A
Pc22g14820	#N/A	#N/A	[7]	IPR002935(O-methyltransferase, family 3)				0.560947	0.343123	0.373689	0.42592	0.0680879	1.17886	1.07519	1.18138	1.14514	0.0349826	-1.05452	0.0293251	1.64696	1.33867	2.58529	1.85698	0.374875	-1.80805	0.000520111	-0.631122	0.191128	4.31506	7.35801	4.73984	5.47097	0.951453	-3.22161	9.6277e-16	-2.16372	2.52969e-11	587.957	257.231	211.016	352.068	118.697	-9.10012	4.71121e-60	-7.07636	1.54934e-59
Pc12g13750	#N/A	#N/A	[3]	IPR003042(Aromatic-ring hydroxylase);IPR006076(FAD dependent oxidoreductase)		oxidoreductase	no	0.032116	0.0942953	0.124479	0.0836301	0.027191	0.508185	0.62379	0.721468	0.617814	0.061642	-2.36472	0.00205731	0.188587	0.545018	0.789418	0.507674	0.174447	-2.0461	0.0306836	0.120807	0.900833	4.98054	6.77318	5.94302	5.89891	0.517959	-5.5035	4.82651e-24	-3.11287	2.12124e-24	259.096	154.191	149.852	187.713	35.7135	-10.5172	9.83975e-96	-7.89088	7.17332e-186
Pc13g07890	#N/A	[42]	#N/A	IPR006115(6-phosphogluconate dehydrogenase, NAD-binding);IPR008927(6-phosphogluconate dehydrogenase, C-terminal-like);IPR016040(NAD(P)-binding)		oxidoreductase (dehydrogenase)	no	1.4129	2.44023	0.563735	1.47229	0.542511	0.986334	1.35939	1.78219	1.37597	0.229894	0.431301	0.494479	0.732056	0.440759	2.63875	1.27052	0.689263	0.450136	0.5693	0.0229448	0.981556	32.0178	18.7618	30.5487	27.1094	4.1953	-3.7208	5.04396e-21	-4.13396	6.77427e-52	4.46259	0.838288	3.73908	3.01332	1.10739	-0.714622	0.35456	-0.966282	0.111336
Pc21g05100	[1]	#N/A	[10]	IPR011701(Major facilitator superfamily MFS-1);IPR007114(Major facilitator superfamily);IPR016196(MFS general substrate transporter)				0.0248699	0.243401	0.216886	0.161719	0.0688513	0.049191	0.0508473	0.279345	0.126461	0.0764434	0.638331	0.590337	20.8347	22.5269	25.3184	22.8933	1.30721	-6.75774	1.34778e-79	-6.38676	5.64013e-119	0.408129	0.0763835	0.126086	0.203533	0.1033	0.0970879	0.931843	-0.438522	0.663883	17.5823	23.1494	23.8158	21.5159	1.97617	-6.66301	1.08131e-65	-6.76318	7.05892e-85
Pc18g00690	#N/A	[21]	[11]	#N/A				0.0797973	0.546682	0.0773221	0.2346	0.156042	0.631334	0.652592	0.162964	0.482297	0.159784	-0.594265	0.63038	1.40573	0.677093	1.47108	1.18463	0.25447	-1.80776	0.0668362	-0.671892	0.293139	19.3809	26.3056	26.3637	24.0167	2.31799	-6.04747	3.39092e-31	-5.15318	7.52369e-45	49.2733	53.5806	82.8259	61.8933	10.5399	-7.52404	1.78839e-47	-6.3727	1.57782e-72
Pc22g01770	#N/A	#N/A	[12]	IPR011701(Major facilitator superfamily MFS-1);IPR007114(Major facilitator superfamily);IPR016196(MFS general substrate transporter)				0.421392	0.19246	0.244992	0.286282	0.0692363	1.88923	0.631803	1.00401	1.17501	0.372922	-1.61897	0.00682354	0.989777	0.297965	0.57544	0.621061	0.201008	-0.823571	0.276383	0.528834	0.415789	0.898987	1.20795	1.25809	1.12168	0.112282	-1.52761	0.00285875	0.0137846	0.987383	387.411	197.699	159.607	248.239	70.4494	-9.18992	1.5809e-65	-6.28627	6.00051e-39
Pc12g14160	#N/A	[4]	[13]	#N/A				0.0831116	0.0406705	0.201334	0.108372	0.0480685	1.80828	1.69924	0.763797	1.42377	0.331486	-3.15093	2.4709e-05	1.62679	0.793367	0.425605	0.948587	0.355332	-2.5701	0.0038125	0.31051	0.689355	429.938	617.182	535.269	527.463	54.1935	-11.4441	1.24772e-122	-8.19658	2.64913e-212	74.7484	131.252	126.06	110.687	18.0317	-9.41535	3.84684e-76	-6.0302	1.31884e-107
Pc22g20210	[4]	#N/A	[14]	IPR000152(Aspartic acid and asparagine hydroxylation site)				0.440914	0.431521	0	0.290812	0.145431	11.3373	10.9302	20.3726	14.2134	3.08185	-5.0398	1.015e-16	437.554	272.876	502.828	404.419	68.4177	-9.80909	1.14166e-88	-4.49015	7.14882e-81	21.9783	9.70503	38.9325	23.5386	8.47323	-5.60377	1.36234e-17	-0.687709	0.18398	866.089	661.043	1280.85	935.993	182.304	-11.0374	2.28117e-106	-5.85845	1.9781e-115
Pc13g11540	#N/A	#N/A	[33]	IPR002347(Glucose/ribitol dehydrogenase);IPR002198(Short-chain dehydrogenase/reductase SDR);IPR016040(NAD(P)-binding)		oxidoreductase (dehydrogenase)	no	1.90346	0.892643	1.26804	1.35471	0.294998	12.785	11.3102	12.2288	12.108	0.430002	-2.79069	2.64952e-25	5.27814	6.47728	7.22931	6.32825	0.568163	-1.94775	1.98773e-08	0.79463	0.000318709	16.3993	18.1474	20.5067	18.3511	1.19006	-3.33024	7.17009e-33	-0.629277	0.00105959	198.553	155.419	215.36	189.777	17.851	-6.82449	1.2848e-182	-4.00107	1.04317e-147
Pc12g10010	#N/A	#N/A	[16]	#N/A				0.168922	0	0.0818409	0.0835875	0.0487713	0	0.431707	0.172488	0.201398	0.125459	-0.679031	0.682287	4.62896	2.32915	2.59508	3.1844	0.726348	-4.40929	4.26886e-07	-2.08539	5.12739e-06	3.67303	3.02641	2.85468	3.18471	0.249145	-4.39323	8.95258e-08	-3.10993	2.4706e-08	18.896	18.9851	26.0556	21.3122	2.37184	-7.18419	3.05288e-22	-5.59795	5.52608e-37
Pc21g06950	#N/A	[36]	[17]	IPR009327(Protein of unknown function DUF985)				0.0599399	0.234652	0.116161	0.136918	0.0514917	0.118557	0.367647	0.734465	0.40689	0.178877	-1.05946	0.352958	1.52521	0.5086	3.56057	1.86479	0.897239	-3.10251	0.000418805	-1.11212	0.0391164	8.16428	11.4139	15.7514	11.7765	2.1977	-5.73762	4.75034e-22	-4.32322	7.43652e-25	24.6745	24.0101	39.2936	29.3261	4.98745	-7.18094	1.62861e-36	-5.56735	1.38188e-49
Pc12g10090	#N/A	[5]	[18]	#N/A				0	0	0	0	0	0	0	0	0	0	#N/A	#N/A	0	0	0	0	0	#N/A	#N/A	#N/A	#N/A	38.6881	44.1537	36.7314	39.8578	2.221	-9.26795	9.37331e-21	-7.58632	4.63812e-53	5.36049	12.8233	12.0993	10.0944	2.37614	-7.70582	3.49596e-11	-5.31188	1.95024e-21
Pc06g00350	#N/A	[11]	#N/A	#N/A				0	0	0	0	0	0.116236	0	0.0400048	0.0520802	0.0340933	-2.49989	0.132155	0.0383423	0.083107	0	0.0404831	0.0240148	#N/A	#N/A	#N/A	#N/A	14.2248	9.64622	10.8415	11.5708	1.37109	-9.55387	2.01667e-22	-6.83831	1.75615e-67	0	0.056451	0.125896	0.0607824	0.0364076	#N/A	#N/A	#N/A	#N/A
Pc21g13310	#N/A	#N/A	[19]	IPR008030(NmrA-like);IPR016040(NAD(P)-binding)				1.14767	0.540811	1.56514	1.08454	0.297378	16.0583	10.3852	15.7122	14.0519	1.83605	-3.29251	2.45959e-21	27.2897	30.1162	30.2127	29.2062	0.958662	-4.45226	2.7619e-56	-1.10078	9.20872e-09	26.4722	21.4974	30.5651	26.1782	2.62175	-4.1317	5.09705e-39	-0.915484	4.69118e-05	646.282	361.972	497.337	501.864	82.1043	-8.38925	3.41406e-76	-5.0941	1.96501e-122
Pc16g00160	#N/A	#N/A	[8]	IPR013027(FAD-dependent pyridine nucleotide-disulphide oxidoreductase);IPR000103(Pyridine nucleotide-disulphide oxidoreductase, class-II);IPR001327(Pyridine nucleotide-disulphide oxidoreductase, NAD-binding region)		oxidoreductase	within 30 gene models of Pc16g00370 (PKS)	11.9638	9.12467	11.1505	10.7463	0.84413	0.38687	0.69982	0.499307	0.528666	0.0915255	4.65024	1.12943e-56	0.574269	1.31388	0.801289	0.89648	0.218749	3.78277	1.41187e-31	-0.56152	0.376054	0.882695	2.13593	0.661083	1.22657	0.459159	3.48118	3.68569e-20	-1.04577	0.0865614	238.779	129.078	98.9943	155.617	42.4781	-3.56198	1.44243e-35	-7.02296	1.04364e-59
Pc16g00790	#N/A	#N/A	[21]	IPR001138(Fungal transcriptional regulatory protein, N-terminal);IPR007219(Fungal specific transcription factor)				3.65108	3.44568	2.46384	3.18687	0.366342	5.80305	7.38143	4.44384	5.87611	0.848797	-0.536746	0.0566683	6.69981	7.22635	7.57886	7.16834	0.255413	-0.91904	1.24467e-05	-0.349834	0.265946	12.0501	14.0337	9.77852	11.9541	1.22931	-1.4955	3.60363e-11	-1.0199	0.000107118	191.519	144.062	126.807	154.129	19.347	-5.30886	1.47991e-151	-4.65524	1.49568e-105
Pc16g14650	[8]	#N/A	[22]	#N/A				38.6874	32.1511	40.719	37.1858	2.58478	106.288	46.4528	99.9524	84.2311	18.9775	-0.808821	0.00685198	2539.56	1398.68	2694.86	2211.03	408.644	-5.60012	2.78687e-139	-3.88475	1.52691e-31	67.251	67.3492	101.944	78.8481	11.548	-0.677083	0.00510657	0.0409307	0.937754	2679.42	1894.12	3851.81	2808.45	568.808	-5.93558	4.20849e-149	-4.61289	4.66139e-33
Pc18g00700	#N/A	#N/A	[23]	#N/A				1.1229	1.37373	0.544036	1.01356	0.245672	1.2956	0.382635	0.668856	0.782363	0.269591	0.68858	0.396041	1.8316	0.1985	1.15005	1.06005	0.473579	0.158049	0.874597	-0.239469	0.783977	9.06018	17.1482	18.2648	14.8244	2.90008	-3.39289	4.88069e-14	-3.79679	2.37612e-19	27.6344	18.3372	35.1822	27.0512	4.87144	-4.37771	8.5007e-24	-4.57869	8.45432e-31
Pc16g14640	[5]	#N/A	[20]	IPR001128(Cytochrome P450);IPR002401(Cytochrome P450, E-class, group I)		oxidoreductase (cytochrome P450)	no	0.29339	0.14357	0.165836	0.200932	0.0466738	1.25733	1.1747	1.3731	1.26837	0.0575383	-2.25777	1.56799e-06	34.2647	19.5526	38.6622	30.8265	5.77811	-6.87328	3.6687e-76	-4.28373	5.57657e-75	0.461409	0.475579	0.640424	0.525804	0.057456	-0.952512	0.123946	1.13983	0.00363019	47.041	32.6923	57.511	45.7481	7.19363	-7.45465	2.85174e-93	-5.06895	2.12266e-104
Pc22g21720	[2]	[27]	[25]	#N/A				44.5953	31.8247	53.865	43.4283	6.38918	0.765681	0.435304	0.355757	0.518914	0.125502	6.65485	8.35603e-91	20.6857	35.4748	23.7883	26.6496	4.5026	0.940093	0.000424562	-4.9741	2.88133e-71	14.1666	20.7273	15.3082	16.734	2.02365	1.76585	7.34001e-12	-4.73153	1.56143e-50	8.66066	19.188	18.9084	15.5857	3.46345	1.72292	9.86385e-09	-4.49957	7.63737e-34
Pc16g00900	[27]	#N/A	[26]	#N/A				0.0890888	0	0.258976	0.116022	0.0759631	1.23348	2.45896	5.0943	2.92891	1.13903	-3.86361	2.53335e-05	71.4952	33.45	86.6806	63.8753	15.8316	-8.21781	3.98557e-37	-2.64393	1.04041e-09	7.89479	7.11413	11.8186	8.94249	1.45558	-5.44216	1.91474e-14	-1.46495	0.00187901	139.918	97.0462	281.991	172.985	55.8903	-9.66272	1.46002e-47	-4.43902	2.94853e-16
Pc12g06810	#N/A	[19]	#N/A	#N/A				1.18245	1.18941	0.477405	0.949754	0.236183	0.584702	0.268618	0.536629	0.463316	0.0983334	1.34284	0.0201071	0.192873	0.278702	0.20184	0.224472	0.0272385	2.16168	0.00283013	0.472212	0.515488	24.8488	14.6276	22.7859	20.7541	3.12058	-3.99123	6.60432e-35	-5.19942	2.77547e-67	0	0.378621	0.105549	0.16139	0.112808	2.41738	0.0136075	0.685689	0.409421
Pc20g01520	#N/A	[9]	[15]	IPR002401(Cytochrome P450, E-class, group I);IPR001128(Cytochrome P450)		oxidoreductase (cytochrome P450)	no	0.104684	0	0.152155	0.0856129	0.0449465	0.207057	0.214029	0.507746	0.309611	0.0990881	-1.34495	0.185642	0.665937	0.999291	1.39379	1.01967	0.210361	-3.05187	5.37257e-05	-1.20187	0.0135459	55.7895	49.4334	58.933	54.7186	2.79409	-8.6696	9.40528e-84	-7.16219	9.15899e-162	23.4204	29.3381	59.8791	37.5459	11.2965	-7.86023	2.54626e-23	-5.62393	2.3206e-31
Pc21g14800	#N/A	[14]	[28]	#N/A				0.112129	0	0	0.0373763	0.0373763	0.443567	0.229251	0.915971	0.529596	0.202852	-2.52535	0.0752876	2.19476	1.42715	0	1.2073	0.643039	-3.20904	0.0142107	-0.441869	0.522971	38.1821	55.6755	57.5107	50.4561	6.15982	-8.59312	1.10808e-23	-5.93909	2.6347e-55	11.0379	17.4492	28.1053	18.8641	4.97747	-7.43173	1.53681e-14	-4.30026	7.47302e-20
Pc18g00680	#N/A	[38]	[29]	IPR007568(RTA1 like protein)				2.32756	0.848658	1.5478	1.57467	0.427134	4.06214	1.86619	2.2369	2.72174	0.678689	-0.425866	0.422326	1.87595	1.83944	2.43058	2.04865	0.191253	-0.131346	0.818954	0.245312	0.715423	42.3159	67.422	65.4032	58.3804	8.05336	-4.75774	7.3919e-48	-4.25039	3.15311e-49	41.2503	59.0529	79.3421	59.8817	11.004	-4.92692	1.55695e-50	-4.29983	8.27504e-51
Pc12g14560	#N/A	[24]	[30]	#N/A				495.856	401.736	443.737	447.11	27.2224	31.2007	23.269	29.601	28.0235	2.42171	4.33945	5.19777e-203	84.9094	72.9414	85.8807	81.2438	4.16067	2.70087	4.0654e-95	-1.58127	9.1487e-26	690.539	1083.71	904.612	892.954	113.649	-0.597871	0.00731406	-4.91369	1.91042e-122	423.495	515.198	691.661	543.451	78.6913	-0.0133542	0.953996	-4.27601	5.20555e-121
Pc20g15490	#N/A	[12]	#N/A	IPR002403(Cytochrome P450, E-class, group IV);IPR001128(Cytochrome P450)		oxidoreductase (cytochrome P450)	no	0.220043	0.0957133	0.118454	0.144737	0.038221	0.338511	0.474878	0.249654	0.354348	0.0654969	-0.904793	0.229364	0.239279	0.155591	0.450725	0.281865	0.0878184	-0.640967	0.495436	0.136474	0.889215	52.3398	40.4242	44.5405	45.7682	3.49409	-7.76445	3.02714e-101	-6.76095	1.7306e-161	0.656387	1.76144	1.72847	1.3821	0.362981	-2.85154	5.45223e-05	-1.66489	0.00266204
Pc21g23820	[19]	#N/A	[32]	#N/A				35.5641	41.9168	43.7148	40.3986	2.47235	16.4559	13.4763	17.2302	15.7208	1.1443	1.71278	5.69561e-24	125.461	127.269	163.218	138.649	12.2952	-1.51974	3.19302e-21	-3.12879	1.01546e-97	57.3531	54.3445	68.963	60.2202	4.45683	-0.166977	0.426349	-1.94504	3.01888e-30	276.841	245.162	363.376	295.126	35.3287	-2.5891	2.11754e-47	-4.24178	2.28553e-134
Pc21g04770	#N/A	#N/A	[45]	IPR001709(Flavoprotein pyridine nucleotide cytochrome reductase);IPR001834(NADH:cytochrome b5 reductase (CBR));IPR001433(Oxidoreductase FAD/NAD(P)-binding);IPR008333(Oxidoreductase FAD-binding region)		oxidoreductase	within 10 gene models of Pc21g04840 (PKS)	6.43779	7.2436	6.95951	6.8803	0.235964	16.3716	18.4003	15.1151	16.629	0.957059	-0.919983	1.06471e-06	21.4304	27.9631	17.4031	22.2655	3.07689	-1.44088	1.78745e-09	-0.48446	0.0769669	17.2486	32.461	14.506	21.4052	5.58432	-1.22106	0.000208901	-0.388561	0.345055	203.405	163.817	216.306	194.509	15.7917	-4.53849	4.54868e-170	-3.5786	4.01122e-112
Pc21g10960	#N/A	[28]	#N/A	IPR007219(Fungal specific transcription factor);IPR001138(Fungal transcriptional regulatory protein, N-terminal)				0.405316	0.126217	0.285632	0.272388	0.0808407	1.16609	1.16769	0.69606	1.00995	0.156944	-1.50748	0.00331333	0.937594	1.52418	0.641542	1.03444	0.259355	-1.62028	0.00538031	-0.102204	0.900833	34.6783	24.3124	24.6586	27.8831	3.39908	-6.19598	2.10977e-92	-4.66035	1.97552e-92	1.31897	2.44226	0.592034	1.45109	0.538185	-2.05689	0.00265335	-0.521336	0.394756
Pc12g02960	#N/A	[29]	#N/A	IPR001447(N-acetyltransferase)				5.76258	8.29859	2.91157	5.65758	1.55598	2.44242	2.52467	2.01745	2.32818	0.157167	1.60183	6.08347e-05	3.38383	1.65898	1.26469	2.1025	0.650695	1.61315	0.000800506	0.035498	0.968954	74.9107	47.2809	66.9865	63.0594	8.21418	-3.02971	1.42235e-20	-4.65221	1.88687e-103	1.84176	3.08408	3.30677	2.7442	0.455778	1.26444	0.0105122	-0.311622	0.563419
Pc21g23810	#N/A	#N/A	[34]	IPR001138(Fungal transcriptional regulatory protein, N-terminal);IPR007219(Fungal specific transcription factor)				5.2419	6.66165	4.83292	5.57882	0.554134	2.20516	2.21943	1.49792	1.97417	0.23816	1.83637	1.23269e-13	8.76718	8.38119	10.1764	9.10825	0.545564	-0.454685	0.0285186	-2.14955	1.02615e-24	15.6638	16.0595	15.8329	15.8521	0.114633	-1.09579	2.56003e-09	-2.96972	7.35001e-51	38.333	25.5902	31.9924	31.9719	3.67854	-2.23822	3.7162e-26	-3.97418	5.89844e-73
Pc13g05050	#N/A	#N/A	[35]	#N/A				0	0	0.0358054	0.0119351	0.0119351	1.09632	1.28433	1.39607	1.25891	0.0874617	-5.30779	3.17917e-07	1.15724	0.705465	0.83259	0.898431	0.134507	-4.66718	1.05814e-05	0.287883	0.68329	15.1296	16.3804	10.5846	14.0316	1.76089	-8.36863	2.49826e-22	-3.36811	5.69997e-37	16.534	23.9596	21.255	20.5829	2.16977	-9.10985	3.00888e-25	-3.95044	3.25669e-55
Pc12g12590	[9]	#N/A	[36]	#N/A				0	0	0	0	0	6.36927	6.00282	8.575	6.98236	0.803313	-7.64633	1.63454e-11	120.005	70.72	99.5874	96.7707	14.2968	-10.7523	7.5101e-34	-3.62885	1.02986e-67	1.65788	0.38785	1.3338	1.12651	0.380994	-5.05246	8.56206e-05	2.34855	3.81899e-09	111.314	91.7071	117.48	106.834	7.76985	-11.1916	2.77183e-30	-3.93622	7.82947e-98
Pc23g00630	[35]	#N/A	[37]	IPR000277(Cys/Met metabolism, pyridoxal phosphate-dependent enzyme);IPR006235(O-acetylhomoserine/O-acetylserine sulfhydrylase);IPR015424(Pyridoxal phosphate-dependent transferase, major region)				0	0.161478	0.0799376	0.080472	0.0466155	7.17959	4.94756	7.16026	6.42914	0.740809	-5.76187	2.36592e-28	39.5076	27.9999	35.5989	34.3688	3.37847	-8.19259	4.66317e-68	-2.39308	6.41292e-39	11.8233	7.91089	13.6859	11.14	1.70174	-6.4514	2.85959e-35	-0.804176	0.00241647	91.6675	82.8915	106.836	93.7982	6.99372	-9.65224	3.26156e-96	-3.89059	3.73072e-118
Pc12g13520	#N/A	[35]	#N/A	#N/A				1.50369	2.62446	0.655673	1.59461	0.570155	0.842691	1.69089	1.68899	1.40752	0.282417	0.507928	0.382332	1.22636	1.4354	1.28338	1.31504	0.0623864	0.505339	0.360731	0.00611041	0.99309	34.0124	27.3251	31.5739	30.9705	1.95389	-3.81145	4.05056e-26	-4.33834	3.39191e-75	2.46704	4.11668	1.6107	2.73147	0.735398	-0.498764	0.429898	-0.913372	0.070681
Pc21g05170	#N/A	[33]	[38]	#N/A				10.6579	11.2823	11.8869	11.2757	0.354808	49.3027	45.5819	53.4372	49.4406	2.26869	-1.77497	3.6868e-38	68.3739	75.8536	66.4735	70.2337	2.86302	-2.38457	1.37149e-54	-0.590343	2.9626e-05	1016.07	1130.81	1160.99	1102.62	44.1431	-6.18768	0	-4.47183	7.00617e-241	649.15	702.407	747.744	699.767	28.4922	-5.67728	0	-3.89037	1.17532e-301
Pc12g06720	#N/A	[18]	[39]	#N/A				1.05462	0.688101	0.113545	0.618755	0.273868	1.15887	0.838523	0.358962	0.785451	0.232433	-0.00567106	0.995311	0	0.497145	0.240026	0.245723	0.143542	1.19446	0.362318	#N/A	#N/A	29.2294	48.946	50.893	43.0228	6.91956	-5.57403	1.58353e-32	-5.24673	1.39721e-43	11.5351	17.8975	20.334	16.5888	2.62295	-4.32463	1.32566e-13	-3.81967	7.76265e-18
Pc12g00740	[48]	[23]	[40]	#N/A				27.7148	34.0769	26.3704	29.3874	2.37666	2.37479	2.65931	2.45198	2.49536	0.0849511	3.88081	1.64218e-50	12.338	10.1876	16.1907	12.9054	1.756	1.42783	5.84179e-09	-2.11026	5.54258e-12	80.9475	73.7513	100.098	84.9323	7.86234	-1.11993	4.4693e-08	-4.94648	8.03606e-96	42.9782	25.3734	51.4432	39.9316	7.67832	-0.167596	0.619565	-3.79163	9.64473e-32
Pc21g08490	#N/A	[3]	#N/A	IPR016040(NAD(P)-binding)				0.935283	0.532185	0.758739	0.742069	0.116662	0.473237	0.444701	0.46641	0.461449	0.00860275	1.01455	0.0195237	1.19207	1.01507	1.47026	1.2258	0.132479	-0.465969	0.306042	-1.1993	0.00245763	252.805	153.493	174.506	193.601	30.2169	-7.55129	1.94505e-192	-8.40018	9.74858e-256	6.42337	8.83807	5.73144	6.99763	0.941649	-2.94074	1.72204e-18	-3.75732	2.24671e-34
Pc16g13330	[17]	#N/A	[41]	#N/A				1621.59	1702.7	2207.15	1843.81	183.172	162.519	136.371	182.541	160.477	13.3671	3.86612	4.26873e-106	1368.59	1511.14	1440.34	1440.02	41.1508	0.604201	0.000289349	-3.18893	1.16456e-142	1211.86	1526.98	1594.16	1444.33	117.843	0.753724	0.000428128	-3.15788	4.58441e-72	1904.97	1921.26	2345.25	2057.16	144.123	0.112757	0.553235	-3.73057	2.192e-163
Pc21g14580	[11]	#N/A	[42]	#N/A				0.0823225	3.54503	0.957228	1.52819	1.03956	1362.71	913.761	1337.4	1204.62	145.616	-8.0148	3.03754e-15	14552.9	12097.8	13927.8	13526.2	736.611	-11.2608	2.80277e-39	-3.46979	1.33652e-118	657.783	355.323	995.058	669.388	184.767	-7.00553	2.00888e-11	0.769538	0.0270254	15915.4	13626.4	16820.1	15454	950.364	-11.7755	1.96481e-41	-3.72207	6.94788e-127
Pc12g04290	#N/A	#N/A	[43]	IPR009737(Sucraseferredoxin-like);IPR012336(Thioredoxin-like fold)				13.6128	15.5897	15.4004	14.8676	0.629816	8.49339	4.4079	6.9137	6.605	1.18944	1.52228	2.74009e-10	5.92887	7.03017	10.5842	7.84773	1.40466	1.17008	6.96111e-07	-0.307997	0.492671	8.33339	9.12068	10.0571	9.17038	0.498203	1.09926	5.10195e-09	-0.502527	0.102588	133.62	76.8154	53.7071	88.0475	23.7426	-2.27923	6.01274e-15	-3.60776	2.53576e-33
Pc20g12400	#N/A	[41]	#N/A	#N/A				0	0.231452	0	0.0771507	0.0771507	0.467761	0.241756	0.241483	0.317	0.0753806	-1.01886	0.554411	0.462896	1.00333	0.484416	0.650213	0.176667	#N/A	#N/A	#N/A	#N/A	11.8369	13.5583	14.3876	13.2609	0.75119	-5.85192	1.38167e-09	-4.14738	5.51322e-15	0	3.40759	4.55974	2.65577	1.36891	-3.28397	0.0262754	#N/A	#N/A
Pc21g08110	#N/A	#N/A	[9]	IPR002347(Glucose/ribitol dehydrogenase);IPR002198(Short-chain dehydrogenase/reductase SDR);IPR016040(NAD(P)-binding)		oxidoreductase (dehydrogenase)	no	1.66756	2.12164	0.9695	1.58623	0.335072	1.64916	2.04563	1.47573	1.72351	0.168662	0.221034	0.674277	1.5232	2.35825	3.41575	2.4324	0.547588	-0.35057	0.538688	-0.444046	0.455239	2.73656	2.78843	2.44234	2.65578	0.107766	-0.331991	0.457989	-0.610324	0.154541	328.803	197.509	184.16	236.824	46.1508	-6.8907	2.73712e-118	-6.85073	9.82677e-154
Pc21g00570	#N/A	[43]	#N/A	IPR013216(Methyltransferase type 11)				2.33897	2.67997	1.76891	2.26262	0.265757	7.05232	6.7066	8.27186	7.3436	0.474741	-1.33579	2.29201e-06	3.46157	3.38843	4.20677	3.68559	0.261443	-0.446895	0.278507	0.803279	0.0108811	164.068	98.645	134.682	132.465	18.9184	-5.41665	1.10195e-105	-4.10404	8.03606e-96	3.06314	4.60323	4.39975	4.02204	0.483035	-0.563727	0.254645	0.698284	0.0732005
Pc20g10750	#N/A	#N/A	[44]	IPR000873(AMP-dependent synthetase and ligase)				0.27115	0.0723745	0.214968	0.186164	0.0591612	0.585071	1.31034	1.30886	1.06809	0.24151	-2.09452	0.000727541	7.47856	5.22897	7.01837	6.5753	0.686148	-4.78711	7.62413e-33	-2.35377	9.75649e-16	5.35989	5.0472	4.7489	5.052	0.176394	-4.27778	7.91779e-29	-2.15034	3.23749e-12	12.5738	11.6499	20.0407	14.7548	2.65636	-5.9271	6.01279e-46	-3.59989	5.64538e-29
Pc13g01950	#N/A	[45]	#N/A	IPR007396(Negative transcriptional regulator)				0	0.0497261	0.246162	0.0986294	0.0751501	0.301487	0.519397	1.03762	0.619502	0.218319	-1.99321	0.0642536	0.298351	0.215559	0	0.171303	0.0889236	-0.373474	0.809028	0.619938	0.327995	17.1345	9.519	11.935	12.8628	2.24682	-6.26927	9.91081e-26	-4.04793	1.6196e-29	0	0.14642	0.326544	0.157654	0.0944323	#N/A	#N/A	#N/A	#N/A
Pc21g09200	#N/A	#N/A	[24]	IPR001395(Aldo/keto reductase)		oxidoreductase	no	1.89767	4.41096	3.25622	3.18828	0.726318	0.860169	2.30366	1.00924	1.39102	0.458344	1.49841	0.00338038	1.62506	2.59981	1.61963	1.94817	0.325826	0.938053	0.040382	-0.410141	0.532958	2.43296	6.11169	3.64123	4.06196	1.08259	0.0529827	0.921831	-1.3854	0.00537274	158.147	67.7892	51.0718	92.3361	33.2576	-4.40333	4.83529e-13	-4.57402	2.31599e-17
Pc13g12200	#N/A	[47]	#N/A	IPR013216(Methyltransferase type 11)				3.86214	3.08471	3.26917	3.40534	0.234523	20.9415	24.7325	19.7637	21.8126	1.49904	-2.32266	3.1169e-29	23.2001	22.3181	15.0946	20.2042	2.56748	-2.30963	1.13639e-19	0.0134314	0.979441	418.926	275.823	349.108	347.952	41.3145	-6.23214	4.02451e-214	-3.94301	3.87453e-107	23.4388	24.4346	23.8232	23.8989	0.289953	-2.53261	2.42552e-31	-0.218641	0.367235
Pc20g04270	#N/A	[39]	[46]	IPR006710(Glycoside hydrolase, family 43);IPR016840(Glycoside hydrolase, family 43, endo-1, 5-alpha-L-arabinosidase)				13.6119	9.76943	12.3755	11.919	1.13248	1.26308	0.481013	1.2355	0.993195	0.256215	3.90075	2.22119e-37	5.32869	4.56294	6.26486	5.3855	0.492123	1.38493	7.93442e-10	-2.14009	2.20568e-11	16.9603	22.8818	22.0946	20.6456	1.8566	-0.390664	0.098183	-4.20623	9.1563e-49	11.1286	14.7222	13.5005	13.1171	1.05494	0.121151	0.644872	-3.5667	8.5769e-30
Pc16g14180	[49]	#N/A	[47]	#N/A				0.718617	0.210992	0.139265	0.356291	0.182342	5.6855	7.64002	6.16383	6.49645	0.588223	-3.73695	1.65198e-12	31.367	20.8842	39.3019	30.5177	5.33367	-5.99612	6.53469e-40	-2.1058	3.31202e-17	42.2186	48.8506	45.7837	45.6176	1.91628	-6.46684	3.73595e-56	-2.77812	6.8135e-42	75.563	63.1627	90.292	76.3393	7.84118	-7.33768	1.2323e-68	-3.53216	1.02047e-60
Pc18g00870	#N/A	#N/A	[48]	IPR001509(NAD-dependent epimerase/dehydratase);IPR016040(NAD(P)-binding)				113.844	98.6033	101.25	104.565	4.70152	11.0996	7.38204	7.9956	8.82573	1.15062	3.90804	2.32036e-121	11.495	12.8268	10.5146	11.6121	0.670055	3.40449	2.56404e-109	-0.462293	0.109719	6.88899	5.96779	7.60881	6.82187	0.474909	4.32843	1.33658e-169	0.321949	0.284752	250.122	107.06	76.8852	144.689	53.4314	-0.202413	0.750544	-3.44312	5.39764e-13
Pc21g10460	#N/A	#N/A	[27]	IPR013149(Alcohol dehydrogenase, zinc-binding);IPR013154(Alcohol dehydrogenase GroES-like);IPR002328(Alcohol dehydrogenase, zinc-containing, conserved site);IPR011032(GroES-like);IPR016040(NAD(P)-binding)		oxidoreductase (dehydrogenase)	within 40 gene models of Pc21g10790 (NRPS)	0.0363323	0.0355583	0	0.0239635	0.0119838	2.94637	1.52279	2.89375	2.45431	0.466005	-5.66407	1.07474e-10	5.90257	4.93256	8.03751	6.29088	0.917109	-6.92839	5.54497e-19	-1.2701	5.02089e-05	2.2955	2.56653	3.40767	2.75657	0.334822	-5.74472	8.95869e-12	-0.202838	0.689561	41.1299	47.7443	75.8895	54.9212	10.6566	-9.98597	4.3092e-40	-4.35437	1.82791e-58
Pc13g01350	[3]	#N/A	[49]	IPR003663(Sugar transporter);IPR005828(General substrate transporter);IPR007114(Major facilitator superfamily);IPR005829(Sugar transporter, conserved site);IPR016196(MFS general substrate transporter)				57.5018	51.8042	34.8178	48.0413	6.81325	4.34576	3.67068	4.84598	4.28747	0.340531	3.81681	1.63049e-71	109.701	127.89	127.505	121.699	5.99998	-1.09248	8.70109e-09	-4.78191	1.87971e-261	13.248	9.35733	6.83194	9.81243	1.86609	2.68075	6.85783e-25	-1.18193	8.16649e-06	39.0994	56.8764	36.0686	44.0148	6.49006	0.386635	0.123913	-3.36145	1.23947e-60
Pc21g12590	#N/A	[30]	[50]	IPR006094(FAD linked oxidase, N-terminal);IPR012951(Berberine/berberine-like);IPR016166(FAD-binding, type 2)		oxidoreductase	within 10 gene models of Pc21g12630 (NPRS)	38.5016	46.8795	56.4516	47.2776	5.18553	1.48918	1.56586	1.16645	1.40716	0.122377	5.39235	2.05356e-123	3.70963	3.2493	2.65897	3.20597	0.304074	4.10152	2.06688e-75	-1.13004	0.000266142	31.8473	46.5934	35.7575	38.0661	4.41054	0.713955	0.00342733	-4.63904	1.73378e-86	9.64185	14.8138	22.9428	15.7995	3.87115	1.83496	5.97141e-11	-3.35135	1.42406e-27
Pc22g22290	[16]	#N/A	#N/A	#N/A				723.078	684.414	695.766	701.086	11.474	206.421	118.486	229.055	184.654	33.7232	2.27283	6.78662e-25	2503.67	1288.57	2174.53	1988.92	362.84	-1.2454	8.43451e-09	-3.23114	4.75563e-43	238.317	300.068	405.44	314.608	48.7891	1.54581	3.74243e-12	-0.789667	0.0079421	1797.48	1379.43	2230.81	1802.57	245.785	-1.0908	3.46834e-10	-3.27642	5.36597e-48
Pc20g10240	[29]	#N/A	#N/A	IPR001563(Peptidase S10, serine carboxypeptidase)				14.8403	18.5007	22.9504	18.7638	2.34486	5.97843	5.59722	6.67874	6.0848	0.316703	1.97205	9.17362e-21	30.0662	40.888	38.8225	36.5922	3.31705	-0.706964	0.00118341	-2.58034	6.14429e-57	12.8274	21.7117	19.1968	17.912	2.64391	0.466208	0.113719	-1.55397	2.35738e-10	50.8831	60.8303	58.3574	56.6903	2.99005	-1.31876	1.32168e-11	-3.2739	1.49948e-120
Pc13g06870	#N/A	[13]	#N/A	#N/A				0.310614	0.341997	0.263357	0.305322	0.022855	0.307187	0.754134	0.515404	0.525575	0.129123	-0.42077	0.580553	0.227993	0.741265	0.556717	0.508658	0.150104	-0.444123	0.612472	-0.0178625	0.986274	49.1576	41.0616	45.34	45.1864	2.33838	-6.70845	4.79609e-94	-6.18581	3.89283e-127	6.25429	7.3848	4.74122	6.12677	0.765794	-3.96312	4.09948e-17	-3.2035	4.09715e-15
Pc13g00980	#N/A	[25]	#N/A	#N/A				18.4957	13.3618	28.7825	20.2133	4.53363	4.65273	2.499	4.2859	3.81254	0.665254	2.73523	2.64254e-16	8.1253	21.8188	15.7779	15.2407	3.9621	0.645703	0.0966916	-1.7783	4.52219e-08	99.2323	139.112	135.043	124.462	12.6696	-2.19418	9.51594e-14	-4.9079	3.6091e-95	15.685	46.2562	57.3605	39.7672	12.4605	-0.674699	0.305239	-3.16042	8.10222e-18
Pc18g01890	[20]	[15]	#N/A	IPR003439(ABC transporter-like);IPR001140(ABC transporter, transmembrane region);IPR003593(AAA+ ATPase, core);IPR011527(ABC transporter, transmembrane region, type 1)		ABC transporter		14.3445	22.3937	23.5283	20.0888	2.89079	1.4559	1.99127	1.60406	1.68374	0.159602	3.90228	4.47467e-57	10.999	18.9466	17.7068	15.8841	2.46864	0.587915	0.0269882	-3.09412	5.85626e-47	116.993	107.274	94.0147	106.094	6.65954	-1.97278	8.40379e-19	-5.89906	8.40765e-253	12.0094	19.272	12.3749	14.5521	2.36231	0.731302	0.00488857	-3.09389	7.54994e-43
Pc14g00580	[15]	#N/A	#N/A	#N/A				159.239	157.047	228.731	181.673	23.5379	10.263	7.31132	10.525	9.36645	1.03034	4.61399	1.578e-105	77.4072	92.294	101.473	90.3913	7.01196	1.25419	7.15498e-11	-3.23849	4.55836e-90	87.5382	88.4038	92.6343	89.5254	1.57439	1.42465	1.328e-12	-3.24973	8.38678e-92	63.3764	81.1299	87.0877	77.198	7.1216	1.4989	2.34659e-14	-3.07681	5.72141e-67
Pc22g00190	[34]	#N/A	#N/A	#N/A				680.627	681.013	725.356	695.665	14.8457	628.973	317.81	663.716	536.833	109.97	0.732014	0.0045477	3834.47	2193.75	3443.04	3157.09	494.745	-1.92038	3.74962e-23	-2.43277	2.32244e-24	530.422	513.874	954.192	666.163	144.094	0.461082	0.0982675	-0.344188	0.399815	4407.27	3261.26	5995.33	4554.62	792.688	-2.43097	2.14145e-34	-3.05344	2.31784e-33
Pc12g08280	[28]	#N/A	#N/A	#N/A				101.789	99.1475	132.985	111.307	10.8657	5.32914	4.6728	5.46442	5.15545	0.244467	4.77011	5.31711e-154	23.4225	37.5245	40.6494	33.8655	5.29882	1.95779	4.72114e-19	-2.62333	1.40864e-35	51.7468	71.0705	62.4261	61.7478	5.58856	1.24797	5.40815e-09	-3.54695	1.0087e-74	35.2523	41.5531	37.6178	38.1411	1.83758	1.80728	2.7832e-26	-2.93092	1.41211e-69
Pc21g14510	#N/A	[31]	#N/A	#N/A				182.879	139.537	138.909	153.775	14.5532	19.3228	27.3921	16.7587	21.1579	3.20379	3.18413	1.27587e-45	46.9849	60.0382	63.4626	56.8286	5.02012	1.67605	2.18064e-23	-1.41199	1.38679e-10	422.46	633.805	563.723	539.996	62.1528	-1.40921	5.70983e-11	-4.5449	1.0018e-78	104.909	178.087	177.416	153.47	24.2814	0.266764	0.256285	-2.82999	1.43045e-31
Pc20g01970	[14]	#N/A	#N/A	IPR000254(Cellulose-binding region, fungal);IPR001722(Glycoside hydrolase, family 7);IPR008985(Concanavalin A-like lectin/glucanase)				9.57116	9.91969	7.53832	9.00972	0.742549	579.728	571.125	563.866	571.573	4.58464	-5.62645	0	5542.92	6214.29	4688.99	5482.07	441.365	-8.97217	0	-3.26924	3.80855e-129	1588.38	1927.33	1833.57	1783.09	101.048	-7.20122	0	-1.66185	9.24626e-30	3300.03	4074.95	4210.36	3861.78	283.582	-8.45585	0	-2.82428	2.26485e-132
Pc13g06950	#N/A	[49]	#N/A	IPR006620(Prolyl 4-hydroxylase, alpha subunit)				12.7528	5.68076	6.36333	8.26561	2.25221	7.87728	7.75272	9.04186	8.22395	0.410528	0.346124	0.326048	10.9467	8.44822	8.67846	9.35778	0.797215	0.0561676	0.887569	-0.267216	0.415789	103.389	139.929	141.48	128.266	12.4467	-3.52825	8.20503e-33	-3.92006	1.97552e-92	43.7919	52.7454	71.478	56.0051	8.15677	-2.4748	6.98871e-16	-2.78648	5.4033e-43
Pc14g01490	#N/A	[46]	#N/A	#N/A				153.082	117.32	92.8873	121.096	17.479	18.3292	21.82	20.5791	20.2428	1.02164	2.91122	3.06664e-47	36.9299	34.262	35.719	35.637	0.771257	1.99718	9.54873e-27	-0.879475	4.66571e-08	242.459	405.388	342.115	329.987	47.4227	-1.04709	6.02994e-05	-3.9518	2.53463e-70	126.206	123.16	144.684	131.35	6.72478	0.145929	0.494722	-2.75235	1.61049e-81
Pc12g00750	[39]	#N/A	#N/A	#N/A				109.176	78.5105	117.595	101.76	11.8763	27.7059	17.9293	23.5583	23.0645	2.83302	2.48593	6.34481e-32	100.8	106.87	138.157	115.276	11.574	0.0716903	0.752695	-2.31028	7.31013e-40	93.6387	74.7756	90.1122	86.1755	5.79015	0.646698	0.00153769	-1.90591	3.85706e-27	139.047	142.301	160.949	147.433	6.82328	-0.266341	0.171433	-2.72683	6.07207e-62
Pc13g08630	[10]	#N/A	#N/A	IPR005828(General substrate transporter);IPR003663(Sugar transporter);IPR007114(Major facilitator superfamily);IPR005829(Sugar transporter, conserved site);IPR016196(MFS general substrate transporter)				0.0237353	0.76658	1.10396	0.631424	0.319071	375.152	366.651	321.618	354.474	16.6102	-7.63445	3.1864e-14	3769.97	4223.82	3789.95	3927.91	148.066	-10.2477	3.35625e-26	-3.49036	7.16319e-188	1258.41	1318.11	1161.66	1246.06	45.5818	-8.96798	1.27203e-19	-1.8296	2.04302e-39	2007.36	2094.15	2361.49	2154.33	106.566	-9.96098	2.01526e-23	-2.67292	4.61973e-118
Pc20g10010	[37]	#N/A	#N/A	#N/A				66.8236	49.1438	79.2609	65.0761	8.73786	1.87013	1.61962	3.07903	2.18959	0.45056	5.20841	6.98934e-86	9.15333	12.8471	17.4827	13.1611	2.40961	2.5413	9.93775e-26	-2.38859	6.81601e-19	16.4387	31.8909	32.0862	26.8053	5.18358	1.65731	4.93143e-08	-3.46034	4.65125e-29	11.6628	13.9182	15.438	13.673	1.09669	2.50394	5.47595e-33	-2.61524	1.14501e-22
Pc12g00840	[6]	#N/A	#N/A	#N/A				37.56	35.1455	26.4856	33.0637	3.36208	66.7873	60.5572	59.1415	62.162	2.34849	-0.55989	0.000877785	1110.34	1128.65	1016.19	1085.06	34.8375	-4.77863	5.75126e-213	-4.14456	5.40875e-301	180.893	156.224	195.639	177.585	11.4977	-2.01374	3.57828e-30	-1.53309	3.24165e-29	345.824	317.794	417.522	360.38	29.6945	-3.17069	4.79919e-81	-2.59922	1.95446e-83
Pc22g04390	#N/A	[26]	#N/A	IPR005502(ADP-ribosylation/Crystallin J1)				4.76653	5.25799	1.17424	3.73292	1.28718	8.3093	6.85475	7.09451	7.41952	0.450241	-0.629757	0.205184	11.6227	14.1385	13.8179	13.193	0.790599	-1.54424	0.000317406	-0.878822	1.71464e-05	213.286	206.484	248.993	222.921	13.1831	-5.27565	5.33853e-20	-4.87799	5.66428e-222	36.8718	42.7218	49.3264	42.9733	3.59752	-3.20651	1.5242e-15	-2.57848	1.79662e-48
Pc12g02910	[26]	#N/A	#N/A	#N/A				245.438	264.189	297.56	269.062	15.2422	22.1969	22.2022	22.7331	22.3774	0.177865	3.93263	3.7074e-178	108.942	171.452	151.926	144.107	18.4639	1.14456	2.39478e-09	-2.65602	6.59868e-52	230.131	349.504	256.053	278.563	36.2513	0.350774	0.134931	-3.59486	8.09197e-71	101.24	146.273	136.28	127.931	13.6535	1.33629	1.85125e-15	-2.56584	8.01349e-56
Pc21g14410	[13]	#N/A	#N/A	IPR001547(Glycoside hydrolase, family 5);IPR005102(Protein of unknown function DUF291);IPR016282(Glycoside hydrolase, family 5, endoglucanase B);IPR017853(Glycoside hydrolase, catalytic core);IPR014756(Immunoglobulin E-set)				0.180966	0.3985	0.153434	0.2443	0.0775086	96.308	62.9911	76.0399	78.4463	9.69273	-7.87698	6.65277e-137	777.991	799.77	865.592	814.451	26.332	-11.332	0	-3.36996	2.18903e-122	185.555	137.632	127.528	150.238	17.8975	-8.73775	1.98224e-171	-0.953381	1.80473e-06	374.907	445.629	516.037	445.524	40.7408	-10.4614	7.32883e-284	-2.558	3.92469e-54
Pc16g13830	[7]	#N/A	#N/A	IPR001360(Glycoside hydrolase, family 1);IPR017853(Glycoside hydrolase, catalytic core)				9.99709	9.04768	9.68699	9.57725	0.279509	139.265	95.9331	129.742	121.647	13.1475	-3.30108	7.55809e-96	2167.09	2269.17	1959.63	2131.96	91.0684	-7.53574	0	-4.10447	1.15433e-180	605.713	491.846	589.968	562.509	35.6226	-5.45389	0	-2.21665	1.38394e-45	594.983	612.514	802.79	670.096	66.5401	-5.8461	0	-2.51723	8.11749e-55
Pc21g15630	[23]	[48]	#N/A	IPR011058(Cyanovirin-N)				63.2114	113.022	128.744	101.659	19.7524	14.1858	12.7995	17.8743	14.9532	1.51437	3.09732	1.79894e-26	95.4128	112.945	109.061	105.806	5.3163	0.195416	0.509027	-2.78996	2.63822e-58	204.774	270.306	229.157	234.746	19.1228	-0.788764	0.00763736	-3.92438	6.4221e-87	54.3922	100.54	104.299	86.4102	16.0457	0.501596	0.139831	-2.5112	1.93382e-21
Pc12g06880	[41]	#N/A	#N/A	#N/A				4.05699	3.9465	4.0741	4.02586	0.0399879	2.38302	1.86001	3.21369	2.48557	0.394123	1.04477	3.17013e-05	12.3206	13.3524	11.7349	12.4693	0.47281	-1.37901	3.10927e-14	-2.268	8.42106e-27	15.2523	11.8814	13.0681	13.4006	0.987206	-1.31992	1.80212e-14	-2.40371	1.8956e-29	11.882	16.5097	13.8272	14.073	1.34156	-1.53627	2.82234e-13	-2.50107	2.48238e-24
Pc20g13380	#N/A	[44]	#N/A	IPR002125(CMP/dCMP deaminase, zinc-binding);IPR016192(APOBEC/CMP deaminase, zinc-binding);IPR016193(Cytidine deaminase-like)				0.39415	0.289315	0	0.227822	0.117862	1.7541	1.9139	0.905562	1.52452	0.312899	-2.19483	0.0158365	1.92873	3.34443	2.22024	2.4978	0.431597	-2.89594	0.000624845	-0.525169	0.421159	31.2092	29.3562	25.8943	28.8199	1.55754	-6.32898	6.47647e-32	-4.05325	4.19372e-45	8.81812	9.65483	12.0326	10.1685	0.962843	-4.94271	6.37499e-13	-2.46679	1.49775e-08
Pc12g07820	[42]	#N/A	#N/A	IPR009939(Fungal chitosanase)				112.897	107.538	125.5	115.312	5.32368	9.6686	9.51617	12.4135	10.5328	0.941401	3.7958	2.10386e-130	43.0145	52.7485	55.9848	50.5826	3.89767	1.43497	6.91667e-22	-2.26337	6.75404e-42	7.08018	10.4441	13.5406	10.355	1.86549	3.84711	4.32874e-54	-0.0210484	0.966564	40.1311	50.2229	80.9999	57.118	12.2912	1.2751	6.09699e-08	-2.43205	1.86638e-22
Pc06g00720	[43]	#N/A	#N/A	#N/A				52.5027	39.7905	45.7868	46.0267	3.67166	467.102	462.305	410.382	446.596	18.1601	-2.92393	7.05099e-97	2150.51	1801.9	2181.8	2044.74	121.753	-5.2124	0	-2.23985	2.1821e-78	251.466	241.231	259.001	250.566	5.14954	-2.03482	9.09189e-45	0.79161	1.65903e-09	2451.7	2067.29	2314.04	2277.68	112.45	-5.35312	0	-2.42226	3.06312e-91
Pc20g15140	[44]	#N/A	#N/A	IPR010829(Cerato-platanin);IPR009009(Barwin-related endoglucanase)				27.7992	26.9574	29.9024	28.2197	0.875772	274.588	240.903	311.64	275.71	20.4277	-2.92752	2.33861e-96	1434.04	949.473	1400.23	1261.25	156.193	-5.20809	7.95873e-197	-2.1989	7.07625e-41	157.578	162.057	213.848	177.828	18.0566	-2.24139	6.70557e-32	0.580384	0.00328796	1475.53	1134.79	1625.46	1411.93	145.17	-5.36112	4.79106e-245	-2.41475	2.74211e-53
Pc20g15330	[33]	#N/A	#N/A	#N/A				232.19	197.366	241.862	223.806	13.5119	46.3509	46.9226	46.6502	46.6412	0.165103	2.60802	1.15463e-82	238.812	275.687	254.318	256.273	10.6897	0.0509049	0.766601	-2.49415	3.15873e-87	256.318	296.808	288.841	280.656	12.3842	0.077294	0.690001	-2.59492	2.79503e-68	200.091	238.841	252.858	230.597	15.7804	0.222783	0.167748	-2.37137	1.3118e-65
Pc22g15200	#N/A	[8]	#N/A	IPR000228(RNA 3'-terminal phosphate cyclase);IPR013792(RNA 3'-terminal phosphate cyclase/enolpyruvate transferase, alpha/beta)				0.426458	0.469544	0.232442	0.376148	0.0729217	0.579909	0.572189	0.272163	0.474754	0.10132	0.0085069	0.989838	0.0521706	0.11308	0.436768	0.200673	0.11935	1.05412	0.24801	0.552318	0.420727	106.398	70.8105	80.6271	85.9451	10.6117	-7.34641	2.83529e-142	-7.20959	3.72124e-175	2.14671	2.61155	4.02559	2.92795	0.564986	-2.628	2.10982e-07	-2.35184	1.61493e-07
Pc21g18230	[12]	#N/A	#N/A	IPR001764(Glycoside hydrolase, family 3, N-terminal);IPR002772(Glycoside hydrolase, family 3, C-terminal);IPR011658(PA14);IPR017853(Glycoside hydrolase, catalytic core)				5.90804	5.66108	6.96864	6.17925	0.40108	94.2809	70.6094	84.3957	83.0953	6.86423	-3.38365	1.85459e-108	880.298	953.466	791.049	874.938	46.9622	-6.87794	0	-3.40509	9.11925e-143	320.685	279.545	301.448	300.56	11.8844	-5.17942	8.67299e-276	-1.87506	2.70637e-47	332.727	397.476	445.709	391.971	32.7308	-5.70288	0	-2.30549	5.44838e-61
Pc16g12590	[46]	#N/A	#N/A	IPR001810(Cyclin-like F-box)				9.75522	9.1323	9.79511	9.56088	0.214599	2.65658	2.24018	1.01055	1.96911	0.494119	2.59545	3.12188e-14	9.2705	14.6955	9.99108	11.319	1.701	0.00208703	0.995493	-2.14961	1.94912e-10	24.3613	35.9682	27.3568	29.2288	3.47889	-1.20185	3.47184e-07	-3.69587	5.83127e-32	3.79563	18.3343	14.3111	12.147	4.3342	-0.0892989	0.871856	-2.25758	6.55686e-06
Pc22g09210	[25]	#N/A	#N/A	IPR000322(Glycoside hydrolase, family 31);IPR017853(Glycoside hydrolase, catalytic core)				0	0.100367	0.298112	0.132826	0.0875745	35.8013	24.6013	34.9754	31.7926	3.60358	-6.49593	3.71867e-10	231.609	210.689	190.176	210.825	11.9609	-8.57861	4.19709e-18	-2.73413	2.81904e-71	132.517	114.824	137.259	128.2	6.82662	-8.02236	2.11645e-15	-2.02197	6.38421e-36	123.894	137.965	160.764	140.874	10.7425	-8.44128	1.60676e-16	-2.2107	2.73762e-44
Pc22g09220	#N/A	[32]	#N/A	IPR013216(Methyltransferase type 11)				0.15008	0.195844	0.1939	0.179941	0.0149411	2.07794	1.43194	2.34982	1.95323	0.272207	-2.95656	1.08401e-06	11.1629	8.17134	9.12006	9.48477	0.882637	-5.27696	1.44395e-26	-2.11572	9.50228e-15	56.0311	35.8001	51.1059	47.6457	6.09106	-7.42307	1.26673e-59	-4.48538	7.70296e-81	6.71534	11.1009	10.2886	9.36828	1.34703	-5.25463	9.49202e-22	-2.19123	1.61032e-10
Pc12g10650	[50]	#N/A	#N/A	#N/A				1684.94	1974.26	1666.01	1775.07	99.7444	3278.77	3420.41	3125.41	3274.86	85.179	-0.532065	7.12897e-05	14265.3	12874.9	13379.4	13506.5	406.393	-2.67436	2.04345e-102	-2.10273	1.06342e-86	2426.91	2377.97	3373.89	2726.26	324.126	-0.213775	0.328625	0.22465	0.360017	14566.6	13181.6	14287.2	14011.8	422.855	-2.70871	2.30593e-118	-2.17524	2.76433e-95
Pc22g15300	#N/A	[50]	#N/A	IPR006076(FAD dependent oxidoreductase)		oxidoreductase	no	8.31249	11.3252	12.024	10.5539	1.13872	0.473138	0.794738	0.854906	0.707594	0.118508	4.21157	8.51311e-45	1.2876	0.761146	0.734976	0.927906	0.180004	3.69595	9.31341e-30	-0.347576	0.619859	18.72	8.54073	10.182	12.4809	3.1553	0.182977	0.602771	-3.87959	8.99983e-32	1.60551	0.430844	0.768691	0.935014	0.349144	3.78679	6.37676e-20	-0.343431	0.65579
Pc20g15670	[31]	#N/A	#N/A	IPR006913(Glutathione-dependent formaldehyde-activating, GFA);IPR014185(S-(hydroxymethyl)glutathione synthase)				3.65821	2.85096	1.37851	2.62923	0.667366	11.6575	12.8811	11.068	11.8688	0.533951	-1.81013	1.38851e-07	65.2394	104.618	58.5588	76.1387	14.3696	-4.55768	3.91895e-45	-2.56635	9.64242e-30	22.846	27.3259	20.3782	23.5167	2.03348	-2.73069	8.52002e-18	-0.997173	6.97512e-06	44.256	59.7392	45.9338	49.9763	4.90542	-3.94733	9.01824e-37	-2.11401	4.96953e-26
Pc20g01940	[30]	#N/A	#N/A	IPR000254(Cellulose-binding region, fungal);IPR001547(Glycoside hydrolase, family 5);IPR017853(Glycoside hydrolase, catalytic core)				0	0.0631755	0.0312742	0.0314832	0.0182375	129.688	88.2919	102.825	106.935	12.1253	-10.6674	1.98936e-59	649.938	602.974	619.992	624.301	13.7275	-13.0797	1.52078e-108	-2.57114	6.93093e-77	290.225	227.433	252.182	256.613	18.2616	-11.7608	6.14773e-79	-1.2807	6.11166e-15	349.775	438.64	546.584	445	56.9027	-12.7158	3.15249e-88	-2.10945	1.59903e-31
Pc21g14820	[22]	#N/A	#N/A	IPR000111(Glycoside hydrolase, clan GH-D);IPR002241(Glycoside hydrolase, family 27);IPR017853(Glycoside hydrolase, catalytic core)				0.0892926	0.320432	0.173046	0.194257	0.0675616	5.94603	4.50319	5.22753	5.22558	0.416513	-4.30488	1.88583e-25	38.1598	37.6305	36.8854	37.5586	0.369628	-7.21582	2.05554e-96	-2.85025	1.01826e-84	11.7227	10.4823	10.4624	10.8891	0.416843	-5.29807	2.19981e-45	-1.07788	1.91573e-09	10.9208	24.5315	32.8068	22.753	6.38023	-6.42215	4.80267e-40	-2.0738	1.16786e-10
Pc21g18240	[21]	#N/A	#N/A	#N/A				4.01149	4.16398	7.18517	5.12021	1.03342	16.8307	15.0363	18.7432	16.87	1.07026	-1.34773	2.38183e-05	124.679	144.92	149.897	139.832	7.71155	-4.48312	5.28857e-81	-3.03353	1.62752e-84	65.3322	50.278	37.7991	51.1364	7.95969	-2.86506	1.79765e-20	-1.58304	1.59512e-11	54.3922	78.47	73.4388	68.767	7.33269	-3.44394	3.58021e-30	-2.06675	5.59321e-22
Pc13g05420	[38]	#N/A	#N/A	#N/A				2.63236	2.50051	2.21311	2.44866	0.123771	16.309	11.9709	12.1155	13.4651	1.42255	-2.09757	6.21326e-29	71.9073	56.9896	72.7525	67.2165	5.11923	-4.51454	6.09676e-177	-2.33066	6.50387e-51	48.2807	34.7965	36.6023	39.8932	4.22605	-3.60021	4.87442e-90	-1.57081	2.53777e-18	53.5229	49.9779	57.5339	53.6782	2.1826	-4.17676	6.58885e-169	-2.06057	4.09793e-41
Pc21g13810	[40]	#N/A	#N/A	IPR006102(Glycoside hydrolase family 2, immunoglobulin-like beta-sandwich);IPR006104(Glycoside hydrolase family 2, carbohydrate-binding);IPR008979(Galactose-binding like);IPR017853(Glycoside hydrolase, catalytic core)				1.67584	2.03136	1.71324	1.80681	0.112792	67.6623	51.3946	63.1738	60.7436	4.85075	-4.70105	1.66725e-185	300.696	323.336	257.264	293.766	19.3856	-7.07241	0	-2.30679	6.04445e-60	144.723	141.363	130.847	138.978	4.17953	-5.83931	0	-1.22221	2.85826e-19	201.153	225.388	271.684	232.742	20.6899	-6.71962	0	-2.00867	8.24974e-45
Pc21g08480	#N/A	[10]	#N/A	#N/A				0.458684	0.577173	0.0317469	0.355868	0.165631	0.0648032	0.334926	0.368003	0.255911	0.0960298	0.724381	0.502828	0.256517	0.139	0.335552	0.24369	0.0571011	0.685067	0.521847	-0.00633045	0.993733	67.369	39.7138	47.3395	51.4741	8.2467	-6.21926	2.33192e-15	-7.12136	3.86702e-106	0.879591	1.98275	1.89511	1.58582	0.354018	-1.76242	0.0412682	-1.99307	0.00111335
Pc20g09980	[24]	#N/A	#N/A	#N/A				17.1777	15.8432	10.4801	14.5003	2.04669	7.41046	6.86508	10.2499	8.17515	1.04926	1.16784	2.09502e-05	67.1073	51.2842	58.7881	59.0599	4.56975	-1.77163	3.32028e-16	-2.78954	3.93237e-48	4.06022	4.34224	5.61472	4.67239	0.478144	2.01326	5.10791e-13	0.730138	0.024646	34.1606	31.7794	29.0766	31.6722	1.46862	-0.855345	0.000933719	-1.97646	4.90602e-17
Pc21g05390	[36]	#N/A	#N/A	#N/A				1.33405	1.08802	3.12394	1.84867	0.64158	7.2563	5.79594	8.51383	7.18869	0.785315	-1.55876	0.0013272	36.7745	42.4485	39.8504	39.6912	1.63988	-4.10211	6.25374e-33	-2.3904	3.32473e-29	30.1934	25.7219	28.1808	28.032	1.29295	-3.45108	1.90878e-22	-1.94737	4.86303e-19	3.97946	13.4556	17.8622	11.7658	4.09571	-2.29887	0.000410659	-0.714763	0.180142
Pc20g13540	#N/A	[20]	#N/A	#N/A				3.61657	5.9613	9.468	6.34862	1.70023	0.376491	0.389168	1.16619	0.643949	0.261145	3.54946	5.36397e-11	0.993533	0.134593	2.46934	1.19915	0.68178	2.54099	4.15746e-05	-0.440211	0.549016	23.7921	36.9606	31.6848	30.8125	3.82636	-1.84049	2.45069e-07	-5.18701	2.34234e-50	2.83901	3.65692	3.46614	3.32069	0.247058	1.17174	0.0230088	-1.92244	0.000764488
Pc22g23110	#N/A	[7]	#N/A	IPR012000(Thiamine pyrophosphate enzyme, central region);IPR011766(Thiamine pyrophosphate enzyme, C-terminal TPP-binding);IPR012001(Thiamine pyrophosphate enzyme, N-terminal TPP binding region);IPR012846(Acetolactate synthase, large subunit, biosynthetic);IPR000399(TPP-binding enzymes, conserved site)				0.529695	0.825617	0.304157	0.553157	0.150989	0.659663	0.962648	0.520846	0.714386	0.130439	-0.0255068	0.965434	1.1136	0.582626	1.60741	1.10121	0.295895	-0.710552	0.211554	-0.532852	0.348095	187.47	97.1701	129.267	137.969	26.4281	-7.45009	5.87918e-122	-7.26979	1.0633e-163	2.9846	2.71373	2.96303	2.88712	0.086916	-2.072	3.49717e-06	-1.91765	2.39315e-07
Pc21g12300	#N/A	[22]	#N/A	#N/A				14.8808	22.8706	14.2056	17.319	2.78263	2.61629	1.80293	1.46322	1.96081	0.342095	3.44697	5.87993e-22	1.72605	2.57209	1.12894	1.80903	0.418664	3.41862	2.35267e-15	0.0106838	0.99166	59.9655	80.2357	74.6982	71.6331	6.04888	-1.63288	1.68565e-10	-4.9831	4.74544e-73	4.93217	5.71781	17.3566	9.33554	4.01695	1.1242	0.0271256	-1.89557	0.000470225
Pc22g15210	#N/A	[17]	#N/A	#N/A				0.177368	0.245918	0.0429665	0.155417	0.0596062	0.380056	1.13323	0.422596	0.645294	0.244277	-1.63664	0.0228879	0.433965	0.344894	0.635796	0.471552	0.0860533	-1.26955	0.0718962	0.258758	0.743216	39.719	31.6562	32.0723	34.4825	2.621	-7.29669	8.84689e-122	-5.39325	5.0455e-65	2.97612	1.95936	2.61235	2.51594	0.297444	-3.63936	2.80304e-12	-1.76612	0.000121401
Pc20g01870	#N/A	[40]	#N/A	IPR006175(Endoribonuclease L-PSP);IPR013813(Endoribonuclease L-PSP/chorismate mutase-like)				96.0781	102.009	92.3417	96.8095	2.81449	28.128	22.8701	25.235	25.411	1.52039	2.2787	1.03441e-66	35.9824	38.8121	43.6943	39.4963	2.25235	1.53874	2.34839e-26	-0.703432	0.000117812	488.164	371.256	523.515	460.978	46.0073	-1.83608	1.09173e-27	-4.14939	2.87213e-143	93.8954	70.7188	71.6132	78.7425	7.58087	0.569748	0.00115163	-1.68591	2.12128e-19
Pc20g06790	#N/A	[16]	#N/A	IPR003480(Transferase)				0.114096	0.446662	0.331671	0.297476	0.0975141	0.225674	0.408228	0.728157	0.45402	0.14685	-0.234833	0.78462	0.167495	0.54457	0	0.237355	0.161038	0.484736	0.667665	0.339044	0.66653	32.8369	22.4857	29.2357	28.1861	3.03388	-6.05906	1.15514e-73	-5.68627	7.19858e-90	1.78683	1.64401	1.83323	1.75469	0.0569373	-2.18559	0.000680284	-1.66891	0.0019192
Pc22g22590	#N/A	#N/A	[31]	IPR002347(Glucose/ribitol dehydrogenase);IPR002198(Short-chain dehydrogenase/reductase SDR);IPR016040(NAD(P)-binding)		oxidoreductase (dehydrogenase)	within 30 gene models of Pc22g22850 (PKS)	7.74709	4.70885	6.282	6.24598	0.877249	9.43587	8.128	6.32853	7.96413	0.900748	-0.00264633	0.992623	3.75105	4.06521	4.34304	4.0531	0.170999	0.860077	0.00368104	0.80071	0.00551932	15.7914	17.3236	21.3953	18.1701	1.67216	-1.13307	5.86628e-06	-1.19323	3.57509e-07	121.143	151.814	188.417	153.791	19.4455	-4.33405	2.50795e-90	-4.25124	3.61936e-104
Pc21g14050	[18]	#N/A	#N/A	IPR001547(Glycoside hydrolase, family 5);IPR000254(Cellulose-binding region, fungal);IPR017853(Glycoside hydrolase, catalytic core)				7.20573	6.66376	4.67454	6.18134	0.769476	79.5963	47.8489	64.9737	64.1396	9.17415	-3.0029	8.96985e-41	560.403	732.277	522.475	605.052	64.5478	-6.33895	2.5568e-220	-3.17161	1.12814e-65	165.475	148.197	115.013	142.895	14.8063	-4.10276	1.54261e-89	-1.16894	3.49213e-08	131.291	196.216	181.319	169.609	19.6357	-4.49277	1.61663e-110	-1.46648	1.62315e-13
Pc21g12310	#N/A	[34]	#N/A	#N/A				212.121	232.631	283.958	242.903	21.3641	25.6302	27.7928	26.5632	26.662	0.626268	3.52958	4.56953e-103	47.0901	51.76	40.7656	46.5386	3.18578	2.61941	1.58798e-49	-0.868576	1.79617e-07	650.787	520.333	599.189	590.103	37.9319	-0.863343	1.14672e-06	-4.45422	4.7731e-258	61.7004	62.5664	75.7385	66.6684	4.54194	2.12913	3.82199e-38	-1.39541	8.42141e-20
Pc21g09740	#N/A	[37]	#N/A	IPR013094(Alpha/beta hydrolase fold-3)				8.53722	11.1113	5.71705	8.45519	1.55772	0.442042	1.32509	0.821541	0.86289	0.25575	3.56565	8.70693e-18	3.58705	4.55118	3.38758	3.84194	0.359266	1.36268	3.52003e-05	-1.72383	8.9667e-06	17.6043	23.5665	18.8463	20.0057	1.81614	-0.834587	0.00337804	-4.29043	2.28348e-42	0.799995	3.22023	4.5963	2.87217	1.10963	1.75102	0.000420477	-1.39235	0.0248059
Pc16g05630	[45]	#N/A	#N/A	IPR001524(Glycoside hydrolase, family 6);IPR016288(1, 4-beta cellobiohydrolase)				10.9497	8.5407	7.52352	9.00465	1.0159	149.242	111.868	141.252	134.121	11.3631	-3.53311	1.53405e-93	595.89	639.11	520.623	585.208	34.6186	-5.7596	1.08718e-255	-2.16387	1.03498e-53	124.096	74.6658	76.3728	91.7116	16.1997	-2.91618	3.52717e-37	0.506374	0.0347249	51.0731	76.1143	51.0741	59.4205	8.34691	-2.44699	4.5141e-29	1.05107	2.36048e-08
Pc16g13290	[32]	#N/A	#N/A	IPR002629(Methionine synthase, vitamin-B12 independent)				0.572433	0.49799	0.246523	0.438982	0.0985999	10.1272	10.0781	7.98843	9.39791	0.704881	-4.02862	1.18775e-35	41.3947	70.1594	61.8844	57.8128	8.54957	-6.70487	2.53541e-101	-2.5488	3.0222e-36	0.913302	1.20464	0.752406	0.956784	0.132348	-0.699423	0.204126	3.13719	1.07268e-32	4.26892	2.93269	3.7812	3.66094	0.390395	-2.72018	2.54077e-08	1.21918	2.82515e-05
