# Supplementary material for: Transcriptomic responses of mixed cultures of ascomycete fungi to lignocellulose using dual RNA-seq reveal inter-species antagonism and limited beneficial effects on CAZyme expression
Source: Fungal Genet Biol. 2017 May;102:4–21. doi: 10.1016/j.fgb.2016.04.005 (PMC5476202; doi:10.1016/j.fgb.2016.04.005)
Supplement: Supplementary Table S8 — Data file related to the genes described in the section on the fungal cell wall. [file mmc8.xlsx]

## Sheet: A.niger
Genes encoding fungal cell wall active enzymes and sporulation related genes discussed in the text, with corresponding FPKM, from A. niger
						Glucose	Straw
Category	Gene ID	Gene ID	CAZy family	Gene name	Annotation	An	An	An+Tr	An+Pc	An+Pc+Tr	padj (Aspni7.1v4.DESeq.txt)	padj (Aspni7.1v7.DESeq.txt)	padj (Aspni7.4v7.DESeq.txt)	padj (Aspni7.1v9.DESeq.txt)	padj (Aspni7.4v9.DESeq.txt)	padj (Aspni7.1v10.DESeq.txt)	padj (Aspni7.4v10.DESeq.txt)
						1	4	7	9	10
growth	Aspni7_TID_1166591	An16g07040	GH55	bgtE	β-glucanase	745.823	390.408	103.523	525.794	161.004	0.00365975	4.05811e-24	6.25355e-24	0.235183	0.637823	1.57758e-11	1.41434e-06
growth	Aspni7_TID_1161617	An09g06400	GH18	ctcA	chitinase	702.232	385.348	71.6501	480.113	119.506	0.00446765	1.86627e-48	2.56266e-54	0.121792	0.897258	5.0003e-26	3.65462e-17
starvation	Aspni7_TID_1157085	An01g12550	GH47	msdS	mannosyl-oligosaccharide 1,2-α-mannosidase	13.0919	625.703	1316.96	718.212	1427.91	2.18559e-56	2.72265e-68	6.14976e-06	2.32223e-58	0.98592	6.03466e-88	2.12374e-15
starvation	Aspni7_TID_1089195	An02g07020	GH18	chiB/cfcA	chitinase	37.4128	109.459	351.738	153.791	364.41	2.33541e-11	8.8797e-50	6.78915e-08	2.20628e-37	0.811294	8.8036e-131	8.23269e-16
starvation	Aspni7_TID_1162485	An01g03090	GH81	engA	β-glucanase	12.3646	123.014	438.723	180.882	454.092	5.92713e-43	2.82526e-209	1.19243e-09	8.20756e-54	0.879503	0	3.10297e-17
starvation	Aspni7_TID_1105592	An07g08640	GH71	agnB	α-1,3-glucanase	2.04984	4.96116	46.7219	6.04548	57.1904	0.0025054	5.06676e-21	2.66543e-34	0.000182117	0.948443	4.1393e-31	2.98396e-71
starvation	Aspni7_TID_1141444	An09g03010	CBM50		putitive chitin/peptidoglycan binding domain	21.2415	37.9738	2233.38	54.5563	1541.01	0.0752883	1.2176e-27	1.42629e-38	0.00542329	0.72007	1.30494e-28	2.30859e-48
sporulation	Aspni7_TID_1171868	An01g10540		brlA	regulator	1.90342	32.0982	42.8744	17.773	25.4179	2.1943e-10	8.66441e-13	0.832886	2.47592e-07	0.417742	6.0146e-10	0.611899
sporulation	Aspni7_TID_1099701	An09g05730		fwnA	pigment biosynthesis	4.83639	21.2917	19.5096	14.9336	15.7539	6.6982e-11	3.19745e-11	0.406781	3.78286e-11	0.540559	2.81775e-13	0.253045
sporulation	Aspni7_TID_1156388	An14g05370		brnA	pigment biosynthesis	6.43933	22.414	24.8823	13.551	15.759	0.00308261	0.00481494	0.874265	0.0579798	0.449812	0.0228021	0.319902
sporulation	Aspni7_TID_1203002	An14g05350		olvA	pigment biosynthesis	7.85504	50.1182	55.6349	31.2336	42.9961	1.11854e-05	6.248e-06	0.91369	0.000536231	0.428063	8.07287e-06	0.734176
sporulation	Aspni7_TID_1184300	An07g03340		hyp1	hydrophobin	25.8357	973.904	1647.91	589.804	1022.15	4.23822e-28	1.21899e-49	0.395111	2.91473e-28	0.309047	2.11042e-45	0.848499
sporulation	Aspni7_TID_1146323	An03g02360		hypB	hydrophobin	1.69862	5.59135	6.65796	3.76147	11.076	0.00221486	0.00257514	0.967157	0.0201304	0.745283	2.59086e-08	0.028416
sporulation	Aspni7_TID_1186715	An03g02400		hypC	hydrophobin	1.11552	4.22326	3.76965	2.88189	6.63164	0.00546067	0.0404548	0.702408	0.0458725	0.648096	0.00147945	0.312718
sporulation	Aspni7_TID_194815	An04g08500		rodA	hydrophobin	7.98903	12.6338	36.3163	12.2052	13.3747	0.0172181	1.53329e-18	0.000150236	0.00119479	0.909814	0.000156612	0.791132
sporulation	Aspni7_TID_207134	An02g09050	GH72	gelG	putative 1,3-β-glucanosyltransferase	2.52361	10.474	10.6269	5.91113	6.66143	1.20671e-13	1.55351e-15	0.609403	1.66814e-07	0.232729	0.000343746	0.244461
sporulation	Aspni7_TID_1184079	An15g07370	CBM14		putative chitin binding domain	0.0405208	36.6654	41.7759	18.7013	15.1344	4.08953e-18	3.65994e-18	0.956966	5.41239e-16	0.491694	1.53939e-13	0.010955
sporulation	Aspni7_TID_1152589	An02g13580	GH18-CBM18	cfcI	chitinase	1.99944	25.4679	86.0761	20.86	36.5982	4.10541e-25	1.497e-87	2.24073e-06	3.38713e-28	0.789051	3.7499e-54	0.118115
sporulation	Aspni7_TID_1179332	An18g01410	GH76	dfgA	putative mannan endo-1,6-α-mannosidase	0.100066	0.911849	2.97344	0.539974	1.03844	5.14307e-06	4.45782e-15	0.00558393	0.000107745	0.689359	3.24822e-05	0.834103
sporulation	Aspni7_TID_1189431	An06g01530	GH17	bgtD	putative β-glucanase	0.29275	1.87542	5.00479	1.72906	1.24271	6.2316e-07	7.48901e-11	0.0331662	1.39692e-07	0.890895	0.000317068	0.287316

## Sheet: P. chrysogenum
Genes encoding fungal cell wall active enzymes and sporulation related genes discussed in the text, with corresponding FPKM, from P. chrysogenum
						Glucose	Straw
Category	Gene ID		CAZy family	Gene name	Annotation	Pc	Pc	Pc+Tr	Pc+An	Pc+An+Tr	padj (PenchWisc1_1.3v6.DESeq.txt)	padj (PenchWisc1_1.3v8.DESeq.txt)	padj (PenchWisc1_1.6v8.DESeq.txt)	padj (PenchWisc1_1.3v9.DESeq.txt)	padj (PenchWisc1_1.6v9.DESeq.txt)	padj (PenchWisc1_1.3v10.DESeq.txt)	padj (PenchWisc1_1.6v10.DESeq.txt)
growth	Pc22g13690		GH18		chitinase	50.986	146.887	296.415	790.363	266.784	9.33785e-15	2.25754e-54	4.22743e-15	5.74648e-98	2.64131e-49	2.43984e-34	4.0798e-08
starvation	Pc16g14170		GH47		mannosyl-oligosaccharide 1,2-α-mannosidase	0.726888	240.047	314.913	76.6598	359.125	6.41716e-219	0	4.43992e-05	1.78293e-99	6.91869e-21	0	1.70919e-08
starvation	Pc13g09520		GH18		chitinase	168.558	636.923	566.738	244.263	678.159	2.84968e-50	9.19561e-41	0.716339	0.460362	8.86875e-21	1.26437e-56	0.154439
starvation	Pc16g08980		GH81		β-glucanase	2.68806	255.62	284.546	131.433	336.769	1.49723e-255	1.67078e-301	0.0554524	3.80274e-109	1.33616e-06	0	6.90873e-05
sporulation	Pc06g00470			brlA	regulator	61.6316	216.289	174.903	189.443	130.855	2.01675e-27	9.45361e-20	0.178376	6.83477e-16	0.394754	2.07496e-08	2.65365e-07
sporulation	Pc22g03220			wetA	regulator	3.69254	6.43145	12.6822	8.69268	10.2005	0.0289551	4.26958e-12	1.46227e-06	1.63024e-05	0.0221237	2.80494e-07	0.00120935
sporulation*	Pc13g14170		GH72	gelG	putative 1,3-β-glucanosyltransferase	22.4271	65.7668	64.2139	45.0774	110.145	6.92282e-19	4.78606e-18	0.858834	0.000743149	0.0120685	2.39005e-45	8.09473e-08
sporulation	Pc22g08420			yA	pigment biosynthesis	0.874	2.64566	2.83475	2.51033	2.29731	0.000520676	0.000282699	0.730225	0.00409611	0.930805	0.0240335	0.869568
sporulation	Pc21g16420			arpA	pigment biosynthesis	2.25474	3.52007	4.44457	4.63253	3.44134	0.516458	0.127165	0.491488	0.129243	0.318548	0.6232	0.938342
sporulation	Pc21g16430			arpB	pigment biosynthesis	1.50657	4.2492	5.80106	5.60316	4.44902	0.000318233	2.07475e-06	0.18719	5.94157e-06	0.219642	0.0114771	0.765295
sporulation	Pc21g16380			abrA/brnA	pigment biosynthesis	0.1891	0.716291	0.246232	0.220876	0.173875	0.00376407	0.907369	0.0731129	0.837451	0.00230155	0.840393	0.0904219
sporulation	Pc22g14290			rodA	hydrophobin	0.258016	37.9444	2.6884	0.712653	0.662099	4.38325e-44	0.000108596	1.01068e-35	0.380159	3.9322e-60	0.530662	6.65128e-30
* ortholog in A. niger is expressed sporulation specific

## Sheet: T.reesei
Genes encoding fungal cell wall active enzymes and sporulation related genes discussed in the text, with corresponding FPKM, from T.reesei
						Glucose	Straw
Category	Gene ID		CAZy family	Gene name	Annotation	Tr	Tr	Tr+An	Tr+Pc	Tr+Pc+An	padj (TreeseiV2.2v5.DESeq.txt)	padj (TreeseiV2.2v7.DESeq.txt)	padj (TreeseiV2.5v7.DESeq.txt)	padj (TreeseiV2.2v8.DESeq.txt)	padj (TreeseiV2.5v8.DESeq.txt)	padj (TreeseiV2.2v10.DESeq.txt)	padj (TreeseiV2.5v10.DESeq.txt)
growth	Trire2_49193		GH55		putative β-glucanase	910.599	391.912	205.248	429.922	187.808	6.24824e-21	2.596e-22	0.000243058	9.86242e-05	0.000567052	9.22083e-79	4.74852e-17
growth	Trire2_66041		GH18		chitinase	477.034	1511.35	778.811	1925.85	893.622	3.99037e-30	0.0952961	0.000521718	2.17227e-18	2.24344e-08	0.000775049	1.73519e-05
starvation#	Trire2_79602		GH81		β-glucanase	3.61646	3.59641	3.47208	3.39626	3.89314	0.477481	0.121209	0.522487	0.822534	0.862298	0.5068	0.877902
sporulation	Trire2_108775			abaA	regulator	1.51436	5.10919	5.03032	3.39761	3.5967	2.16361e-11	2.499e-08	0.654668	1.3612e-05	0.00783184	0.00115973	0.00857223
sporulation*	Trire2_121746		GH55		putative β-glucanase	17.1985	53.3312	38.7177	60.2513	25.6638	3.0307e-19	5.48259e-05	0.00323334	1.04461e-17	0.000542782	0.250155	2.47342e-07
sporulation*	Trire2_122495		GH76		putative α-1,6-mannanase	0.299494	1.58765	1.73289	0.807653	1.24895	0.000551197	0.00174096	0.984299	0.150537	0.000834089	0.0108034	0.334857
sporulation*	Trire2_45717		GH47		α-mannosidase	9.90925	17.1133	29.3526	13.3823	32.0389	4.00691e-06	9.24299e-14	0.000835579	0.167131	0.0009235	5.1205e-25	1.55612e-08
sporulation*	Trire2_65162		GH18		chitinase	0.471684	2.71545	2.52871	1.8484	1.90032	0.000164102	0.000181875	0.820671	0.0012604	0.711179	0.0148795	0.286899
sporulation*	Trire2_108346		GH18-CBM18		chitinase	0	0	0	0	0	#N/A	#N/A	#N/A	#N/A	#N/A	#N/A	#N/A
sporulation*	Trire2_108776		GH55		putative β-glucanase	0.0818909	0.0160554	0.0837992	0.0752597	0.129886	0.129942	0.892164	0.302004	0.97975	#N/A	0.68674	0.0213626
* reported as expressed during sporulation by Metz et al, 2011
# expression of the ortholog in A. niger is carbon starvation responsive
