# Supplementary material for: Transcriptomic responses of mixed cultures of ascomycete fungi to lignocellulose using dual RNA-seq reveal inter-species antagonism and limited beneficial effects on CAZyme expression
Source: Fungal Genet Biol. 2017 May;102:4–21. doi: 10.1016/j.fgb.2016.04.005 (PMC5476202; doi:10.1016/j.fgb.2016.04.005)
Supplement: Supplementary Table S9 — Data file related to the genes described in the section on secondary metabolism. [file mmc9.xlsx]

## Sheet: A. niger
secondary metabolite backbone genes and corresponding FPKM from A. niger with increased transcript levels in mixed cultures compared to single cultures
				Glucose	Straw
GeneID	GeneID	Orthogroup	Annotation*	An	An	An+Tr	An+Pc	An+Pc+Tr	padj (Aspni7.1v4.DESeq.txt)	padj (Aspni7.1v7.DESeq.txt)	padj (Aspni7.4v7.DESeq.txt)	padj (Aspni7.1v9.DESeq.txt)	padj (Aspni7.4v9.DESeq.txt)	padj (Aspni7.1v10.DESeq.txt)	padj (Aspni7.4v10.DESeq.txt)
Aspni7_TID_1159732	An03g05140	OG000001	PKS	0.102605	0.99987	2.74561	2.37973	3.09744	8.02747e-17	1.51817e-35	0.00012817	1.72211e-32	0.203728	2.61866e-59	1.62675e-11
Aspni7_TID_1127196	An04g10030	OG000001	PKS	0.241922	0.475081	11.5741	0.643267	8.73633	0.000780757	3.47901e-65	3.19995e-75	3.53106e-06	0.935023	2.14398e-94	7.46021e-113
Aspni7_TID_1168912	An08g02310	OG000005	NRPS	8.85571	4.53302	21.2952	4.33275	20.197	0.00769357	0.000550515	2.64916e-11	0.0062357	0.863722	6.20158e-09	2.50902e-47
Aspni7_TID_1114696	An08g10930	OG000162	fatty-acid synthase	0.28835	0.330301	1.03787	0.485397	0.992755	0.350279	4.19314e-09	2.11304e-05	0.00724067	0.362401	8.05207e-07	0.00012113
Aspni7_TID_1080226	An09g01690	OG000005	NRPS	1.63446	2.00491	46.9093	22.6129	179.596	0.520743	7.93e-14	1.4246e-45	4.96354e-07	0.00063982	2.57641e-34	0
Aspni7_TID_45003	An10g00630	OG000162	PKS-like	0.348957	0.270435	3.65953	0.355241	2.50016	0.911591	1.6479e-07	4.69937e-14	0.692086	0.985652	1.84586e-08	3.6579e-24
Aspni7_TID_1112334	An11g06460	OG000060	PKS-NRPS hybrid	0.0873066	5.92124	11.732	10.8093	17.2724	4.29571e-72	3.04367e-126	0.0193179	3.49126e-108	0.441737	2.18701e-215	1.75304e-11
Aspni7_TID_1112443	An11g07310	OG000234	PKS	0.123601	0.226272	53.2075	1.68289	37.594	0.076551	2.24165e-94	2.69833e-202	2.46894e-16	2.44623e-09	4.94149e-106	3.29555e-223
Aspni7_TID_1170931	An13g02960	OG000060	PKS	0.507705	0.608166	106.123	85.5993	167.844	0.136366	1.17305e-156	3.58955e-175	2.73232e-83	5.48147e-51	0	0
Aspni7_TID_1116749	An13g03040	OG000005	NRPS	11.111	1.33212	302.477	312.421	416.107	9.97271e-13	1.09692e-33	5.3286e-151	3.92168e-33	4.19776e-62	3.34182e-58	0
Aspni7_TID_1109185	An16g06720	OG000005	NRPS	1.69922	0.655127	5.82785	2.72875	5.72513	0.00457538	0.000745838	2.65722e-16	0.12178	0.0204886	3.12603e-05	1.27154e-25
Aspni7_TID_1080365	An09g01860	OG000226	PKS	0	0.0194684	12.593	0.201115	17.1311	0.0187571	1.06588e-26	2.48604e-101	1.83818e-07	0.253672	2.64279e-30	7.76454e-138
* from Inglis et al (2013)

## Sheet: P. chrysogenum
secondary metabolite backbone genes and corresponding FPKM from P. chrysogenum with increased transcript levels in mixed cultures compared to single cultures
			Glucose	Straw
GeneID	Orthogroup	Annotation*	Pc	Pc	Pc+Tr	Pc+An	Pc+Tr+An	padj (PenchWisc1_1.3v6.DESeq.txt)	padj (PenchWisc1_1.3v8.DESeq.txt)	padj (PenchWisc1_1.6v8.DESeq.txt)	padj (PenchWisc1_1.3v9.DESeq.txt)	padj (PenchWisc1_1.6v9.DESeq.txt)	padj (PenchWisc1_1.3v10.DESeq.txt)	padj (PenchWisc1_1.6v10.DESeq.txt)
Pc13g12570	OG000286	NRPS-Like	0.0730789	0.325212	0.847122	0.267377	1.42923	0.0491645	1.52765e-05	0.0160885	0.104609	0.756464	1.28344e-08	3.15259e-06
Pc12g05590	OG000060	PKS	0.0946265	2.34074	3.30334	1.7358	7.69753	1.97954e-48	3.17668e-61	0.000869727	3.76735e-32	0.04436	9.39536e-84	2.14854e-20
Pc21g05070	OG000226	PKS	2.74086	10.0177	16.8008	10.0422	52.1672	8.13179e-36	6.92985e-68	1.62588e-11	4.39033e-26	0.834101	7.52593e-184	1.16421e-86
* from van den Berg et al (2008)

## Sheet: T. reesei
secondary metabolite backbone genes and corresponding FPKM from T.reesei with increased transcript levels in mixed cultures compared to single cultures
			Glucose	Straw
GeneID	Orthogroup	Annotation*	Tr	Tr	Tr+An	Tr+Pc	Tr+An+Pc	padj (TreeseiV2.2v5.DESeq.txt)	padj (TreeseiV2.2v7.DESeq.txt)	padj (TreeseiV2.5v7.DESeq.txt)	padj (TreeseiV2.2v8.DESeq.txt)	padj (TreeseiV2.5v8.DESeq.txt)	padj (TreeseiV2.2v10.DESeq.txt)	padj (TreeseiV2.5v10.DESeq.txt)
Trire2_60751	OG000005	NRPS	0.137443	0.202447	0.204842	0.120981	2.50285	0.590181	0.606646	0.964199	0.807803	#N/A	1.10165e-06	2.44418e-05
* from Martinez et al (2008)
